# Supplementary material for: A New Human 3D-Liver Model Unravels the Role of Galectins in Liver Infection by the Parasite Entamoeba histolytica
Source: PLoS Pathog. 2014 Sep 11;10(9):e1004381. doi: 10.1371/journal.ppat.1004381 (PMC4161482; doi:10.1371/journal.ppat.1004381)
Supplement: Table S1 — Human proteins identified in the raw MS data files by search with the H. sapiens UniProt database. Each of the 15 samples (collagen-I controls, 3D-liver models in the absence and in the presence of E. histolytica) was analysed separately. The table contains data on the peptides found by LC-MS/MS, the accession numbers and descriptions of the corresponding proteins. (XLSX) [file ppat.1004381.s005.xlsx]

## Sheet: 1A_collagen_control
Table S1: Proteins identified in the collagen control sample 1A by search with the H. sapiens UniProt database.
The table contains data on the peptides found by LC-MS/MS and the accession numbers and description of the corresponding proteins.
# Proteins - protein groups, # Unique Peptides - protein specific peptide, # Peptides - total peptides, # PSMs - peptide spectrum matches, # AAs - number of amino acids in the protein
Accession	Description	Score	Coverage	# Proteins	# Unique Peptides	# Peptides	# PSMs	# AAs	MW [kDa]	calculated pI
P02768	Serum albumin OS=Homo sapiens GN=ALB PE=1 SV=2 - [ALBU_HUMAN]	103.719	3.94	1	3	3	30	609	69.3215	6.27783
	A3	Sequence	# PSMs	# Proteins	# Protein Groups	Protein Group Accessions	Modifications	ΔCn	q-Value	PEP	XCorr	Charge	MH+ [Da]	ΔM [ppm]	RT [min]	# Missed Cleavages
	High	KVPQVSTPTLVEVSR	20	1	1	P02768		0	0	0.007899	4.9772	3	1639.93	-6.50219	36.9204	1
	High	VPQVSTPTLVEVSR	6	1	1	P02768		0	0	0.01513	4.37598	2	1511.85	1.59483	46.5349	0
	High	ccTESLVNR	4	1	1	P02768	C1(Carbamidomethyl); C2(Carbamidomethyl)	0	0	0.04151	2.80614	2	1138.5	-1.84638	2.08206	0
P04264	Keratin, type II cytoskeletal 1 OS=Homo sapiens GN=KRT1 PE=1 SV=6 - [K2C1_HUMAN]	29.1247	19.25	1	6	6	7	644	65.999	8.11865
	A3	Sequence	# PSMs	# Proteins	# Protein Groups	Protein Group Accessions	Modifications	ΔCn	q-Value	PEP	XCorr	Charge	MH+ [Da]	ΔM [ppm]	RT [min]	# Missed Cleavages
	High	THNLEPYFESFINNLR	2	1	1	P04264		0	0	0.0009994	4.97882	2	1993.98	0.439003	78.5758	0
	High	GGGGGGYGSGGSSYGSGGGSYGSGGGGGGGR	1	1	1	P04264		0	0	0.000121561	4.94831	2	2383.95	0.0942705	0.738967	0
	High	GSYGSGGSSYGSGGGSYGSGGGGGGHGSYGSGSSSGGYR	1	1	1	P04264		0	0	0.007186	4.72712	3	3312.31	2.01769	10.0298	0
	High	FLEQQNQVLQTK	1	1	1	P04264		0	0	0.04207	3.62799	2	1475.78	-1.98205	29.4148	0
	High	SLDLDSIIAEVK	1	1	1	P04264		0	0	0.006057	3.45273	2	1302.71	-1.35471	76.6739	0
	High	SLNNQFASFIDKVR	1	1	1	P04264		0	0	0.04001	2.76178	3	1638.86	-1.38033	59.941	1
P02774	Vitamin D-binding protein OS=Homo sapiens GN=GC PE=1 SV=1 - [VTDB_HUMAN]	27.3851	8.44	1	3	3	7	474	52.929	5.5415
	A3	Sequence	# PSMs	# Proteins	# Protein Groups	Protein Group Accessions	Modifications	ΔCn	q-Value	PEP	XCorr	Charge	MH+ [Da]	ΔM [ppm]	RT [min]	# Missed Cleavages
	High	HQPQEFPTYVEPTNDEIcEAFR	1	1	1	P02774	C18(Carbamidomethyl)	0	0	0.02822	4.69618	2	2707.21	1.305	58.1762	0
	High	GQELcADYSENTFTEYKK	1	1	1	P02774	C5(Carbamidomethyl)	0	0	0.005552	4.60976	2	2182.96	2.32988	34.3337	1
	High	GQELcADYSENTFTEYK	5	1	1	P02774	C5(Carbamidomethyl)	0	0	0.006103	3.91924	2	2054.87	1.76191	44.8385	0
P69905	Hemoglobin subunit alpha OS=Homo sapiens GN=HBA1 PE=1 SV=2 - [HBA_HUMAN]	19.146	21.83	1	2	2	5	142	15.2479	8.67529
	A3	Sequence	# PSMs	# Proteins	# Protein Groups	Protein Group Accessions	Modifications	ΔCn	q-Value	PEP	XCorr	Charge	MH+ [Da]	ΔM [ppm]	RT [min]	# Missed Cleavages
	High	TYFPHFDLSHGSAQVK	3	1	1	P69905		0	0	0.05913	4.42212	2	1833.89	1.58771	41.8678	0
	High	VGAHAGEYGAEALER	2	1	1	P69905		0	0	0.05666	3.85675	3	1529.74	0.842677	20.6981	0
P35527	Keratin, type I cytoskeletal 9 OS=Homo sapiens GN=KRT9 PE=1 SV=3 - [K1C9_HUMAN]	15.8739	12.36	1	3	3	3	623	62.0268	5.23682
	A3	Sequence	# PSMs	# Proteins	# Protein Groups	Protein Group Accessions	Modifications	ΔCn	q-Value	PEP	XCorr	Charge	MH+ [Da]	ΔM [ppm]	RT [min]	# Missed Cleavages
	High	DIENQYETQITQIEHEVSSSGQEVQSSAK	1	1	1	P35527		0	0	0.002515	5.81494	3	3264.52	0.610513	73.6023	0
	High	EIETYHNLLEGGQEDFESSGAGK	1	1	1	P35527		0	0	0.04083	5.61878	2	2510.14	4.86795	49.7854	0
	High	NYSPYYNTIDDLKDQIVDLTVGNNK	1	1	1	P35527		0	0	0.0008638	4.44022	3	2902.41	0.135253	87.9795	1
P13645	Keratin, type I cytoskeletal 10 OS=Homo sapiens GN=KRT10 PE=1 SV=6 - [K1C10_HUMAN]	15.3313	8.39	1	4	4	4	584	58.7917	5.21143
	A3	Sequence	# PSMs	# Proteins	# Protein Groups	Protein Group Accessions	Modifications	ΔCn	q-Value	PEP	XCorr	Charge	MH+ [Da]	ΔM [ppm]	RT [min]	# Missed Cleavages
	High	ADLEmQIESLTEELAYLKK	1	1	1	P13645	M5(Oxidation)	0	0	0.002168	4.40931	3	2240.14	-0.0515451	93.8432	1
	High	AETEcQNTEYQQLLDIK	1	1	1	P13645	C5(Carbamidomethyl)	0	0	0.005113	4.00063	2	2082.97	0.81856	52.5578	0
	High	ADLEmQIESLTEELAYLK	1	1	1	P13645	M5(Oxidation)	0	0	0.008273	3.58092	2	2112.06	7.40716	103.466	0
	High	QSLEASLAETEGR	1	1	1	P13645		0	0	0.01676	3.34049	2	1390.68	1.94872	33.0246	0
P51884	Lumican OS=Homo sapiens GN=LUM PE=1 SV=2 - [LUM_HUMAN]	12.7131	5.33	1	1	1	3	338	38.4048	6.60986
	A3	Sequence	# PSMs	# Proteins	# Protein Groups	Protein Group Accessions	Modifications	ΔCn	q-Value	PEP	XCorr	Charge	MH+ [Da]	ΔM [ppm]	RT [min]	# Missed Cleavages
	High	LPSGLPVSLLTLYLDNNK	3	1	1	P51884		0	0	0.0136	4.29528	2	1957.1	2.11054	94.0107	0
P01024	Complement C3 OS=Homo sapiens GN=C3 PE=1 SV=2 - [CO3_HUMAN]	12.5618	2.53	1	2	2	3	1663	187.03	6.40479
	A3	Sequence	# PSMs	# Proteins	# Protein Groups	Protein Group Accessions	Modifications	ΔCn	q-Value	PEP	XCorr	Charge	MH+ [Da]	ΔM [ppm]	RT [min]	# Missed Cleavages
	High	EPGQDLVVLPLSITTDFIPSFR	1	1	1	P01024		0	0	0.0577	4.62076	2	2444.31	1.75908	106.671	0
	High	ILLQGTPVAQMTEDAVDAER	2	1	1	P01024		0	0	0.004857	4.03045	2	2157.09	2.26809	75.1745	0
P02771	Alpha-fetoprotein OS=Homo sapiens GN=AFP PE=1 SV=1 - [FETA_HUMAN]	12.1015	2.63	1	1	1	3	609	68.633	5.68115
	A3	Sequence	# PSMs	# Proteins	# Protein Groups	Protein Group Accessions	Modifications	ΔCn	q-Value	PEP	XCorr	Charge	MH+ [Da]	ΔM [ppm]	RT [min]	# Missed Cleavages
	High	LGEYYLQNAFLVAYTK	3	1	1	P02771		0	0	0.0008995	4.74707	2	1892.98	-0.722897	76.4902	0
P02452	Collagen alpha-1(I) chain OS=Homo sapiens GN=COL1A1 PE=1 SV=5 - [CO1A1_HUMAN]	9.89729	2.87	1	2	2	3	1464	138.857	5.79541
	A3	Sequence	# PSMs	# Proteins	# Protein Groups	Protein Group Accessions	Modifications	ΔCn	q-Value	PEP	XCorr	Charge	MH+ [Da]	ΔM [ppm]	RT [min]	# Missed Cleavages
	High	SGEYWIDPNQGcNLDAIK	2	1	1	P02452	C12(Carbamidomethyl)	0	0	0.01533	3.78739	2	2079.95	2.24177	54.819	0
	High	GSPGADGPAGAPGTPGPQGIAGQR	1	1	1	P02452		0	0	0.009047	2.72077	2	2073.01	-2.19297	23.9079	0
P02647	Apolipoprotein A-I OS=Homo sapiens GN=APOA1 PE=1 SV=1 - [APOA1_HUMAN]	8.98101	5.99	1	1	1	2	267	30.7589	5.75732
	A3	Sequence	# PSMs	# Proteins	# Protein Groups	Protein Group Accessions	Modifications	ΔCn	q-Value	PEP	XCorr	Charge	MH+ [Da]	ΔM [ppm]	RT [min]	# Missed Cleavages
	High	EQLGPVTQEFWDNLEK	2	1	1	P02647		0	0	0.006674	4.58458	2	1932.94	1.52301	73.6884	0
P01023	Alpha-2-macroglobulin OS=Homo sapiens GN=A2M PE=1 SV=3 - [A2MG_HUMAN]	8.8228	0.75	1	1	1	3	1474	163.188	6.45557
	A3	Sequence	# PSMs	# Proteins	# Protein Groups	Protein Group Accessions	Modifications	ΔCn	q-Value	PEP	XCorr	Charge	MH+ [Da]	ΔM [ppm]	RT [min]	# Missed Cleavages
	High	LPPNVVEESAR	3	1	1	P01023		0	0	0.04756	3.19561	2	1210.64	0.0466645	22.6586	0
P0C0L4	Complement C4-A OS=Homo sapiens GN=C4A PE=1 SV=2 - [CO4A_HUMAN]	8.11594	2.01	1	2	2	2	1744	192.664	7.07861
	A3	Sequence	# PSMs	# Proteins	# Protein Groups	Protein Group Accessions	Modifications	ΔCn	q-Value	PEP	XCorr	Charge	MH+ [Da]	ΔM [ppm]	RT [min]	# Missed Cleavages
	High	YVSHFETEGPHVLLYFDSVPTSR	1	1	1	P0C0L4		0	0	0.02694	5.51476	2	2680.31	3.90759	60.021	0
	High	DSSTWLTAFVLK	1	1	1	P0C0L4		0	0	0.02505	2.60118	2	1367.73	5.37503	81.5887	0
P55058	Phospholipid transfer protein OS=Homo sapiens GN=PLTP PE=1 SV=1 - [PLTP_HUMAN]	6.90154	5.88	1	1	1	2	493	54.7045	7.00537
	A3	Sequence	# PSMs	# Proteins	# Protein Groups	Protein Group Accessions	Modifications	ΔCn	q-Value	PEP	XCorr	Charge	MH+ [Da]	ΔM [ppm]	RT [min]	# Missed Cleavages
	High	FLLNQQIcPVLYHAGTVLLNSLLDTVPVR	2	1	1	P55058	C8(Carbamidomethyl)	0	0	0.001115	4.33429	3	3293.83	6.25142	123.982	0
P02788	Lactotransferrin OS=Homo sapiens GN=LTF PE=1 SV=6 - [TRFL_HUMAN]	5.73083	2.96	1	2	2	2	710	78.1319	8.11865
	A3	Sequence	# PSMs	# Proteins	# Protein Groups	Protein Group Accessions	Modifications	ΔCn	q-Value	PEP	XCorr	Charge	MH+ [Da]	ΔM [ppm]	RT [min]	# Missed Cleavages
	High	cGLVPVLAENYK	1	1	1	P02788	C1(Carbamidomethyl)	0	0	0.05913	3.03859	2	1362.72	4.84493	49.8932	0
	High	YYGYTGAFR	1	1	1	P02788		0	0	0.04617	2.69223	2	1097.5	-1.58341	26.2213	0
O95497	Pantetheinase OS=Homo sapiens GN=VNN1 PE=1 SV=2 - [VNN1_HUMAN]	5.04736	3.7	1	1	1	1	513	56.9751	5.5542
	A3	Sequence	# PSMs	# Proteins	# Protein Groups	Protein Group Accessions	Modifications	ΔCn	q-Value	PEP	XCorr	Charge	MH+ [Da]	ΔM [ppm]	RT [min]	# Missed Cleavages
	High	LFSLKPTSGPVLTVTLFGR	1	1	1	O95497		0	0	0.0003953	5.04736	3	2033.18	0.453348	78.1477	0
P05452	Tetranectin OS=Homo sapiens GN=CLEC3B PE=1 SV=3 - [TETN_HUMAN]	4.70094	10.4	1	1	1	1	202	22.5223	5.66846
	A3	Sequence	# PSMs	# Proteins	# Protein Groups	Protein Group Accessions	Modifications	ΔCn	q-Value	PEP	XCorr	Charge	MH+ [Da]	ΔM [ppm]	RT [min]	# Missed Cleavages
	High	GGTLGTPQTGSENDALYEYLR	1	1	1	P05452		0	0	0.002021	4.70094	2	2242.07	1.62987	58.6686	0
P06396	Gelsolin OS=Homo sapiens GN=GSN PE=1 SV=1 - [GELS_HUMAN]	4.50348	2.17	1	1	1	1	782	85.6442	6.27783
	A3	Sequence	# PSMs	# Proteins	# Protein Groups	Protein Group Accessions	Modifications	ΔCn	q-Value	PEP	XCorr	Charge	MH+ [Da]	ΔM [ppm]	RT [min]	# Missed Cleavages
	High	QTQVSVLPEGGETPLFK	1	1	1	P06396		0	0	0.01307	4.50348	2	1829.96	-1.42173	56.7806	0
Q5T7W0	Zinc finger protein 618 OS=Homo sapiens GN=ZNF618 PE=1 SV=1 - [ZN618_HUMAN]	4.13082	1.15	1	1	1	2	954	104.889	7.09326
	A3	Sequence	# PSMs	# Proteins	# Protein Groups	Protein Group Accessions	Modifications	ΔCn	q-Value	PEP	XCorr	Charge	MH+ [Da]	ΔM [ppm]	RT [min]	# Missed Cleavages
	High	eRQNIAERLLR	2	1	1	Q5T7W0	N-Term(Acetyl)	0	0	0.05034	2.10706	3	1439.81	4.0043	59.24	2
P36955	Pigment epithelium-derived factor OS=Homo sapiens GN=SERPINF1 PE=1 SV=4 - [PEDF_HUMAN]	3.30923	2.87	1	1	1	1	418	46.2833	6.37939
	A3	Sequence	# PSMs	# Proteins	# Protein Groups	Protein Group Accessions	Modifications	ΔCn	q-Value	PEP	XCorr	Charge	MH+ [Da]	ΔM [ppm]	RT [min]	# Missed Cleavages
	High	TSLEDFYLDEER	1	1	1	P36955		0	0	0.003613	3.30923	2	1516.68	3.04002	53.0297	0
Q06033	Inter-alpha-trypsin inhibitor heavy chain H3 OS=Homo sapiens GN=ITIH3 PE=1 SV=2 - [ITIH3_HUMAN]	3.18846	1.46	1	1	1	1	890	99.7865	5.74463
	A3	Sequence	# PSMs	# Proteins	# Protein Groups	Protein Group Accessions	Modifications	ΔCn	q-Value	PEP	XCorr	Charge	MH+ [Da]	ΔM [ppm]	RT [min]	# Missed Cleavages
	High	VTFELTYEELLKR	1	1	1	Q06033		0	0	0.007688	3.18846	3	1640.89	-0.0511222	64.8824	1
P08697	Alpha-2-antiplasmin OS=Homo sapiens GN=SERPINF2 PE=1 SV=3 - [A2AP_HUMAN]	3.01795	2.24	1	1	1	1	491	54.5311	6.29053
	A3	Sequence	# PSMs	# Proteins	# Protein Groups	Protein Group Accessions	Modifications	ΔCn	q-Value	PEP	XCorr	Charge	MH+ [Da]	ΔM [ppm]	RT [min]	# Missed Cleavages
	High	LcQDLGPGAFR	1	1	1	P08697	C2(Carbamidomethyl)	0	0	0.02336	3.01795	2	1233.61	4.75341	33.1186	0
P18206	Vinculin OS=Homo sapiens GN=VCL PE=1 SV=4 - [VINC_HUMAN]	3.00727	1.85	1	1	1	1	1134	123.722	5.65576
	A3	Sequence	# PSMs	# Proteins	# Protein Groups	Protein Group Accessions	Modifications	ΔCn	q-Value	PEP	XCorr	Charge	MH+ [Da]	ΔM [ppm]	RT [min]	# Missed Cleavages
	High	AIPDLTAPVAAVQAAVSNLVR	1	1	1	P18206		0	0	0.002414	3.00727	3	2076.18	-2.57388	106.994	0
P53634	Dipeptidyl peptidase 1 OS=Homo sapiens GN=CTSC PE=1 SV=2 - [CATC_HUMAN]	2.95292	2.38	1	1	1	1	463	51.8203	6.99072
	A3	Sequence	# PSMs	# Proteins	# Protein Groups	Protein Group Accessions	Modifications	ΔCn	q-Value	PEP	XCorr	Charge	MH+ [Da]	ΔM [ppm]	RT [min]	# Missed Cleavages
	High	ILHLPTSWDWR	1	1	1	P53634		0	0	0.02216	2.95292	3	1423.75	1.62254	60.2925	0
P16070	CD44 antigen OS=Homo sapiens GN=CD44 PE=1 SV=3 - [CD44_HUMAN]	2.90619	1.62	1	1	1	1	742	81.4874	5.32568
	A3	Sequence	# PSMs	# Proteins	# Protein Groups	Protein Group Accessions	Modifications	ΔCn	q-Value	PEP	XCorr	Charge	MH+ [Da]	ΔM [ppm]	RT [min]	# Missed Cleavages
	High	YGFIEGHVVIPR	1	1	1	P16070		0	0	0.005866	2.90619	3	1386.75	-1.18727	47.4029	0
P01008	Antithrombin-III OS=Homo sapiens GN=SERPINC1 PE=1 SV=1 - [ANT3_HUMAN]	2.56332	1.94	1	1	1	1	464	52.5689	6.7124
	A3	Sequence	# PSMs	# Proteins	# Protein Groups	Protein Group Accessions	Modifications	ΔCn	q-Value	PEP	XCorr	Charge	MH+ [Da]	ΔM [ppm]	RT [min]	# Missed Cleavages
	High	LPGIVAEGR	1	1	1	P01008		0	0	0.02194	2.56332	2	911.53	-0.892312	22.744	0
Q15063	Periostin OS=Homo sapiens GN=POSTN PE=1 SV=2 - [POSTN_HUMAN]	2.52434	2.39	1	1	1	1	836	93.2553	7.53271
	A3	Sequence	# PSMs	# Proteins	# Protein Groups	Protein Group Accessions	Modifications	ΔCn	q-Value	PEP	XCorr	Charge	MH+ [Da]	ΔM [ppm]	RT [min]	# Missed Cleavages
	High	LLYPADTPVGNDQLLEILNK	1	1	1	Q15063		0	0	0.03441	2.52434	2	2226.22	6.57389	80.7908	0
P60709	Actin, cytoplasmic 1 OS=Homo sapiens GN=ACTB PE=1 SV=1 - [ACTB_HUMAN]	2.39429	2.93	9	1	1	1	375	41.7097	5.47803
	A3	Sequence	# PSMs	# Proteins	# Protein Groups	Protein Group Accessions	Modifications	ΔCn	q-Value	PEP	XCorr	Charge	MH+ [Da]	ΔM [ppm]	RT [min]	# Missed Cleavages
	High	AVFPSIVGRPR	1	9	1	P60709		0	0	0.01931	2.39429	3	1198.71	1.62831	30.5982	0

## Sheet: 1B_collagen_control
Table S1: Proteins identified in the collagen control sample 1B by search with the H. sapiens UniProt database.
The table contains data on the peptides found by LC-MS/MS and the accession numbers and description of the corresponding proteins.
# Proteins - protein groups, # Unique Peptides - protein specific peptide, # Peptides - total peptides, # PSMs - peptide spectrum matches, # AAs - number of amino acids in the protein
Accession	Description	Score	Coverage	# Proteins	# Unique Peptides	# Peptides	# PSMs	# AAs	MW [kDa]	calculated pI
P02768	Serum albumin OS=Homo sapiens GN=ALB PE=1 SV=2 - [ALBU_HUMAN]	88.4473	6.24	1	5	5	28	609	69.3215	6.27783
	A3	Sequence	# PSMs	# Proteins	# Protein Groups	Protein Group Accessions	Modifications	ΔCn	q-Value	PEP	XCorr	Charge	MH+ [Da]	ΔM [ppm]	RT [min]	# Missed Cleavages
	High	KVPQVSTPTLVEVSR	14	1	1	P02768		0	0	0.001638	4.93467	3	1639.94	-0.584495	40.0702	1
	High	VPQVSTPTLVEVSR	4	1	1	P02768		0	0	9.087e-05	4.38674	2	1511.84	-0.827446	48.2658	0
	High	ccTESLVNR	6	1	1	P02768	C1(Carbamidomethyl); C2(Carbamidomethyl)	0	0	0.1058	2.86241	2	1138.5	1.58468	3.2287	0
	High	LVTDLTK	3	1	1	P02768		0	0	0.09148	2.00787	2	789.472	0.444806	13.4451	0
	High	YLYEIAR	1	1	1	P02768		0	0	0.09108	1.82971	2	927.491	-2.704	31.0131	0
P13645	Keratin, type I cytoskeletal 10 OS=Homo sapiens GN=KRT10 PE=1 SV=6 - [K1C10_HUMAN]	54.1385	26.88	1	9	9	12	584	58.7917	5.21143
	A3	Sequence	# PSMs	# Proteins	# Protein Groups	Protein Group Accessions	Modifications	ΔCn	q-Value	PEP	XCorr	Charge	MH+ [Da]	ΔM [ppm]	RT [min]	# Missed Cleavages
	High	YcVQLSQIQAQISALEEQLQQIR	3	1	1	P13645	C2(Carbamidomethyl)	0	0	6.394e-06	6.15204	3	2746.42	0.292684	104.876	0
	High	GSSGGGcFGGSSGGYGGLGGFGGGSFR	1	1	1	P13645	C7(Carbamidomethyl)	0	0	2.4033e-08	6.07667	2	2342.99	0.294377	54.3064	0
	High	ADLEmQIESLTEELAYLK	2	1	1	P13645	M5(Oxidation)	0	0	0.0001311	4.88444	2	2112.05	2.20545	104.625	0
	High	NQILNLTTDNANILLQIDNAR	1	1	1	P13645		0	0	6.38e-05	4.41952	2	2367.27	1.64234	81.3522	0
	High	ELTTEIDNNIEQISSYK	1	1	1	P13645		0	0	0.0001732	4.36309	2	1996.97	1.82059	63.2207	0
	High	AETEcQNTEYQQLLDIK	1	1	1	P13645	C5(Carbamidomethyl)	0	0	0.001906	4.36238	2	2082.96	-1.87723	54.481	0
	High	QSLEASLAETEGR	1	1	1	P13645		0	0	0.000361	4.25312	2	1390.68	-0.245714	35.6566	0
	High	SQYEQLAEQNRK	1	1	1	P13645		0	0	0.008166	3.35824	2	1493.74	1.77058	0.828032	1
	High	VTMQNLNDR	1	1	1	P13645		0	0	0.03723	2.83044	2	1090.53	1.5966	8.536	0
P02774	Vitamin D-binding protein OS=Homo sapiens GN=GC PE=1 SV=1 - [VTDB_HUMAN]	30.0678	8.44	1	3	3	7	474	52.929	5.5415
	A3	Sequence	# PSMs	# Proteins	# Protein Groups	Protein Group Accessions	Modifications	ΔCn	q-Value	PEP	XCorr	Charge	MH+ [Da]	ΔM [ppm]	RT [min]	# Missed Cleavages
	High	HQPQEFPTYVEPTNDEIcEAFRK	1	1	1	P02774	C18(Carbamidomethyl)	0	0	0.0003111	5.87967	3	2835.3	0.0360496	54.0399	1
	High	HQPQEFPTYVEPTNDEIcEAFR	2	1	1	P02774	C18(Carbamidomethyl)	0	0	0.0004676	4.26435	2	2707.22	2.65772	60.1877	0
	High	GQELcADYSENTFTEYK	4	1	1	P02774	C5(Carbamidomethyl)	0	0	0.0003336	4.1653	2	2054.87	0.930239	46.8353	0
P04264	Keratin, type II cytoskeletal 1 OS=Homo sapiens GN=KRT1 PE=1 SV=6 - [K2C1_HUMAN]	22.9335	13.2	1	4	4	5	644	65.999	8.11865
	A3	Sequence	# PSMs	# Proteins	# Protein Groups	Protein Group Accessions	Modifications	ΔCn	q-Value	PEP	XCorr	Charge	MH+ [Da]	ΔM [ppm]	RT [min]	# Missed Cleavages
	High	KQISNLQQSISDAEQR	1	1	1	P04264		0	0	1.466e-05	5.21034	2	1844.94	-1.55365	32.5546	1
	High	GSYGSGGSSYGSGGGSYGSGGGGGGHGSYGSGSSSGGYR	1	1	1	P04264		0	0	1.383e-05	5.16157	3	3312.31	1.79657	18.4663	0
	High	THNLEPYFESFINNLR	2	1	1	P04264		0	0	0.0002235	4.84909	3	1993.98	-0.332985	81.516	0
	High	SLNNQFASFIDKVR	1	1	1	P04264		0	0	0.002957	3.29294	3	1638.86	1.97149	61.8904	1
P35527	Keratin, type I cytoskeletal 9 OS=Homo sapiens GN=KRT9 PE=1 SV=3 - [K1C9_HUMAN]	19.3447	15.25	1	3	3	4	623	62.0268	5.23682
	A3	Sequence	# PSMs	# Proteins	# Protein Groups	Protein Group Accessions	Modifications	ΔCn	q-Value	PEP	XCorr	Charge	MH+ [Da]	ΔM [ppm]	RT [min]	# Missed Cleavages
	High	GGSGGSHGGGSGFGGESGGSYGGGEEASGSGGGYGGGSGK	2	1	1	P35527		0	0	8.678e-07	6.59852	3	3223.28	0.669306	18.0561	0
	High	GGGGSFGYSYGGGSGGGFSASSLGGGFGGGSR	1	1	1	P35527		0	0	6.466e-08	6.5653	2	2705.17	1.86904	58.2489	0
	High	YcGQLQmIQEQISNLEAQITDVR	1	1	1	P35527	C2(Carbamidomethyl); M7(Oxidation)	0	0	4.951e-05	4.01192	3	2753.33	0.996864	98.799	0
P51884	Lumican OS=Homo sapiens GN=LUM PE=1 SV=2 - [LUM_HUMAN]	16.5332	5.33	1	1	1	4	338	38.4048	6.60986
	A3	Sequence	# PSMs	# Proteins	# Protein Groups	Protein Group Accessions	Modifications	ΔCn	q-Value	PEP	XCorr	Charge	MH+ [Da]	ΔM [ppm]	RT [min]	# Missed Cleavages
	High	LPSGLPVSLLTLYLDNNK	4	1	1	P51884		0	0	0.01477	4.19668	3	1957.1	1.54232	96.065	0
P69905	Hemoglobin subunit alpha OS=Homo sapiens GN=HBA1 PE=1 SV=2 - [HBA_HUMAN]	14.9726	21.83	1	2	2	4	142	15.2479	8.67529
	A3	Sequence	# PSMs	# Proteins	# Protein Groups	Protein Group Accessions	Modifications	ΔCn	q-Value	PEP	XCorr	Charge	MH+ [Da]	ΔM [ppm]	RT [min]	# Missed Cleavages
	High	TYFPHFDLSHGSAQVK	2	1	1	P69905		0	0	0.05586	4.08871	2	1833.9	1.7874	43.9039	0
	High	VGAHAGEYGAEALER	2	1	1	P69905		0	0	0.006396	3.71939	3	1529.74	0.962374	25.5265	0
P19823	Inter-alpha-trypsin inhibitor heavy chain H2 OS=Homo sapiens GN=ITIH2 PE=1 SV=2 - [ITIH2_HUMAN]	12.4347	2.75	1	2	2	3	946	106.397	6.85889
	A3	Sequence	# PSMs	# Proteins	# Protein Groups	Protein Group Accessions	Modifications	ΔCn	q-Value	PEP	XCorr	Charge	MH+ [Da]	ΔM [ppm]	RT [min]	# Missed Cleavages
	High	IQPSGGTNINEALLR	2	1	1	P19823		0	0	0.0006631	4.60035	2	1582.86	0.20775	41.978	0
	High	VQFELHYQEVK	1	1	1	P19823		0	0	0.009708	3.39187	2	1419.73	0.774446	37.5373	0
P02765	Alpha-2-HS-glycoprotein OS=Homo sapiens GN=AHSG PE=1 SV=1 - [FETUA_HUMAN]	10.4117	3.54	1	1	1	3	367	39.2997	5.71924
	A3	Sequence	# PSMs	# Proteins	# Protein Groups	Protein Group Accessions	Modifications	ΔCn	q-Value	PEP	XCorr	Charge	MH+ [Da]	ΔM [ppm]	RT [min]	# Missed Cleavages
	High	cDSSPDSAEDVRK	3	1	1	P02765	C1(Carbamidomethyl)	0	0	0.005224	3.74939	3	1465.62	0.149071	167.514	1
P01024	Complement C3 OS=Homo sapiens GN=C3 PE=1 SV=2 - [CO3_HUMAN]	10.1964	1.2	1	1	1	3	1663	187.03	6.40479
	A3	Sequence	# PSMs	# Proteins	# Protein Groups	Protein Group Accessions	Modifications	ΔCn	q-Value	PEP	XCorr	Charge	MH+ [Da]	ΔM [ppm]	RT [min]	# Missed Cleavages
	High	ILLQGTPVAQMTEDAVDAER	2	1	1	P01024		0	0	0.00713	4.09896	2	2157.09	0.230839	76.1745	0
	High	ILLQGTPVAQmTEDAVDAER	1	1	1	P01024	M11(Oxidation)	0	0	0.1009	2.99863	2	2173.08	0.996267	59.7451	0
P02788	Lactotransferrin OS=Homo sapiens GN=LTF PE=1 SV=6 - [TRFL_HUMAN]	8.92593	2.96	1	2	2	3	710	78.1319	8.11865
	A3	Sequence	# PSMs	# Proteins	# Protein Groups	Protein Group Accessions	Modifications	ΔCn	q-Value	PEP	XCorr	Charge	MH+ [Da]	ΔM [ppm]	RT [min]	# Missed Cleavages
	High	cGLVPVLAENYK	2	1	1	P02788	C1(Carbamidomethyl)	0	0	0.002527	3.38143	2	1362.71	-0.0819012	51.9665	0
	High	YYGYTGAFR	1	1	1	P02788		0	0	0.03747	2.18746	2	1097.5	-2.91812	32.7139	0
P02647	Apolipoprotein A-I OS=Homo sapiens GN=APOA1 PE=1 SV=1 - [APOA1_HUMAN]	8.67792	5.99	1	1	1	2	267	30.7589	5.75732
	A3	Sequence	# PSMs	# Proteins	# Protein Groups	Protein Group Accessions	Modifications	ΔCn	q-Value	PEP	XCorr	Charge	MH+ [Da]	ΔM [ppm]	RT [min]	# Missed Cleavages
	High	EQLGPVTQEFWDNLEK	2	1	1	P02647		0	0	0.0005226	4.36663	2	1932.94	1.14409	74.5872	0
P01023	Alpha-2-macroglobulin OS=Homo sapiens GN=A2M PE=1 SV=3 - [A2MG_HUMAN]	7.88993	0.68	1	1	1	3	1474	163.188	6.45557
	A3	Sequence	# PSMs	# Proteins	# Protein Groups	Protein Group Accessions	Modifications	ΔCn	q-Value	PEP	XCorr	Charge	MH+ [Da]	ΔM [ppm]	RT [min]	# Missed Cleavages
	High	QTVSWAVTPK	3	1	1	P01023		0	0	0.01127	2.92895	2	1116.6	-4.19671	30.943	0
P02771	Alpha-fetoprotein OS=Homo sapiens GN=AFP PE=1 SV=1 - [FETA_HUMAN]	7.0164	4.27	1	2	2	2	609	68.633	5.68115
	A3	Sequence	# PSMs	# Proteins	# Protein Groups	Protein Group Accessions	Modifications	ΔCn	q-Value	PEP	XCorr	Charge	MH+ [Da]	ΔM [ppm]	RT [min]	# Missed Cleavages
	High	LGEYYLQNAFLVAYTK	1	1	1	P02771		0	0	0.0002757	4.90024	2	1892.98	0.437848	77.811	0
	High	YIQESQALAK	1	1	1	P02771		0	0	0.00575	2.11616	2	1150.61	2.63125	8.59868	0
P23142	Fibulin-1 OS=Homo sapiens GN=FBLN1 PE=1 SV=4 - [FBLN1_HUMAN]	6.53724	5.97	1	_h	2	2	703	77.1624	5.22412
	A3	Sequence	# PSMs	# Proteins	# Protein Groups	Protein Group Accessions	Modifications	ΔCn	q-Value	PEP	XCorr	Charge	MH+ [Da]	ΔM [ppm]	RT [min]	# Missed Cleavages
	High	GYQLSDVDGVTcEDIDEcALPTGGHIcSYR	1	1	1	P23142	C12(Carbamidomethyl); C18(Carbamidomethyl); C27(Carbamidomethyl)	0	0	2.173e-05	4.32409	3	3387.46	1.59465	60.0024	0
	High	EFTRPEEIIFLR	1	1	1	P23142		0	0	0.01479	2.21315	3	1549.84	0.862628	57.8957	0
P36955	Pigment epithelium-derived factor OS=Homo sapiens GN=SERPINF1 PE=1 SV=4 - [PEDF_HUMAN]	6.30684	6.22	1	2	2	2	418	46.2833	6.37939
	A3	Sequence	# PSMs	# Proteins	# Protein Groups	Protein Group Accessions	Modifications	ΔCn	q-Value	PEP	XCorr	Charge	MH+ [Da]	ΔM [ppm]	RT [min]	# Missed Cleavages
	High	LAAAVSNFGYDLYR	1	1	1	P36955		0	0	0.0006834	3.42846	2	1559.78	-1.56226	56.2487	0
	High	TSLEDFYLDEER	1	1	1	P36955		0	0	0.01862	2.87838	2	1516.68	-0.259864	54.9168	0
P02452	Collagen alpha-1(I) chain OS=Homo sapiens GN=COL1A1 PE=1 SV=5 - [CO1A1_HUMAN]	5.83692	2.87	1	2	2	2	1464	138.857	5.79541
	A3	Sequence	# PSMs	# Proteins	# Protein Groups	Protein Group Accessions	Modifications	ΔCn	q-Value	PEP	XCorr	Charge	MH+ [Da]	ΔM [ppm]	RT [min]	# Missed Cleavages
	High	SGEYWIDPNQGcNLDAIK	1	1	1	P02452	C12(Carbamidomethyl)	0	0	6.333e-05	3.70961	2	2079.94	-0.457929	56.279	0
	High	GSPGADGPAGAPGTPGPQGIAGQR	1	1	1	P02452		0	0	0.0001806	2.12731	2	2073.02	4.51996	27.8952	0
O95497	Pantetheinase OS=Homo sapiens GN=VNN1 PE=1 SV=2 - [VNN1_HUMAN]	4.94858	3.7	1	1	1	1	513	56.9751	5.5542
	A3	Sequence	# PSMs	# Proteins	# Protein Groups	Protein Group Accessions	Modifications	ΔCn	q-Value	PEP	XCorr	Charge	MH+ [Da]	ΔM [ppm]	RT [min]	# Missed Cleavages
	High	LFSLKPTSGPVLTVTLFGR	1	1	1	O95497		0	0	5.818e-05	4.94858	3	2033.18	0.903641	80.0911	0
P01008	Antithrombin-III OS=Homo sapiens GN=SERPINC1 PE=1 SV=1 - [ANT3_HUMAN]	4.79936	1.94	1	1	1	2	464	52.5689	6.7124
	A3	Sequence	# PSMs	# Proteins	# Protein Groups	Protein Group Accessions	Modifications	ΔCn	q-Value	PEP	XCorr	Charge	MH+ [Da]	ΔM [ppm]	RT [min]	# Missed Cleavages
	High	LPGIVAEGR	2	1	1	P01008		0	0	0.03403	2.4933	2	911.53	-1.09319	27.8877	0
P05543	Thyroxine-binding globulin OS=Homo sapiens GN=SERPINA7 PE=1 SV=2 - [THBG_HUMAN]	4.57546	4.58	1	2	2	2	415	46.2946	6.30322
	A3	Sequence	# PSMs	# Proteins	# Protein Groups	Protein Group Accessions	Modifications	ΔCn	q-Value	PEP	XCorr	Charge	MH+ [Da]	ΔM [ppm]	RT [min]	# Missed Cleavages
	High	NALALFVLPK	1	1	1	P05543		0	0	0.06269	2.83054	2	1085.67	-0.562899	70.8294	0
	High	GWVDLFVPK	1	1	1	P05543		0	0	0.03955	1.74492	2	1060.58	0.726319	71.1881	0
P49747	Cartilage oligomeric matrix protein OS=Homo sapiens GN=COMP PE=1 SV=2 - [COMP_HUMAN]	3.93589	2.11	2	1	1	1	757	82.8076	4.60205
	A3	Sequence	# PSMs	# Proteins	# Protein Groups	Protein Group Accessions	Modifications	ΔCn	q-Value	PEP	XCorr	Charge	MH+ [Da]	ΔM [ppm]	RT [min]	# Missed Cleavages
	High	IDVcPENAEVTLTDFR	1	2	1	P49747	C4(Carbamidomethyl)	0	0	0.0003785	3.93589	2	1878.89	-2.13809	63.2587	0
P04004	Vitronectin OS=Homo sapiens GN=VTN PE=1 SV=1 - [VTNC_HUMAN]	3.83	3.14	1	1	1	1	478	54.2712	5.79541
	A3	Sequence	# PSMs	# Proteins	# Protein Groups	Protein Group Accessions	Modifications	ΔCn	q-Value	PEP	XCorr	Charge	MH+ [Da]	ΔM [ppm]	RT [min]	# Missed Cleavages
	High	DVWGIEGPIDAAFTR	1	1	1	P04004		0	0	3.218e-05	3.83	2	1646.82	0.913249	78.3316	0
P02656	Apolipoprotein C-III OS=Homo sapiens GN=APOC3 PE=1 SV=1 - [APOC3_HUMAN]	3.82205	16.16	1	1	1	1	99	10.8455	5.41455
	A3	Sequence	# PSMs	# Proteins	# Protein Groups	Protein Group Accessions	Modifications	ΔCn	q-Value	PEP	XCorr	Charge	MH+ [Da]	ΔM [ppm]	RT [min]	# Missed Cleavages
	High	DALSSVQESQVAQQAR	1	1	1	P02656		0	0	0.0002547	3.82205	2	1716.86	2.59027	34.554	0
Q06033	Inter-alpha-trypsin inhibitor heavy chain H3 OS=Homo sapiens GN=ITIH3 PE=1 SV=2 - [ITIH3_HUMAN]	3.78426	1.46	1	1	1	1	890	99.7865	5.74463
	A3	Sequence	# PSMs	# Proteins	# Protein Groups	Protein Group Accessions	Modifications	ΔCn	q-Value	PEP	XCorr	Charge	MH+ [Da]	ΔM [ppm]	RT [min]	# Missed Cleavages
	High	VTFELTYEELLKR	1	1	1	Q06033		0	0	0.005621	3.78426	3	1640.89	0.506823	66.2247	1
P20742	Pregnancy zone protein OS=Homo sapiens GN=PZP PE=1 SV=4 - [PZP_HUMAN]	3.74768	0.81	1	1	1	1	1482	163.76	6.37939
	A3	Sequence	# PSMs	# Proteins	# Protein Groups	Protein Group Accessions	Modifications	ΔCn	q-Value	PEP	XCorr	Charge	MH+ [Da]	ΔM [ppm]	RT [min]	# Missed Cleavages
	High	DLFHcVSFTLPR	1	1	1	P20742	C5(Carbamidomethyl)	0	0	0.0122	3.74768	3	1491.74	2.09463	68.0386	0
P02751	Fibronectin OS=Homo sapiens GN=FN1 PE=1 SV=4 - [FINC_HUMAN]	3.71376	0.67	1	1	1	1	2386	262.46	5.70654
	A3	Sequence	# PSMs	# Proteins	# Protein Groups	Protein Group Accessions	Modifications	ΔCn	q-Value	PEP	XCorr	Charge	MH+ [Da]	ΔM [ppm]	RT [min]	# Missed Cleavages
	High	EYLGAIcScTcFGGQR	1	1	1	P02751	C7(Carbamidomethyl); C9(Carbamidomethyl); C11(Carbamidomethyl)	0	0	0.002453	3.71376	2	1878.8	1.44919	48.5375	0
P18206	Vinculin OS=Homo sapiens GN=VCL PE=1 SV=4 - [VINC_HUMAN]	3.55135	1.85	1	1	1	1	1134	123.722	5.65576
	A3	Sequence	# PSMs	# Proteins	# Protein Groups	Protein Group Accessions	Modifications	ΔCn	q-Value	PEP	XCorr	Charge	MH+ [Da]	ΔM [ppm]	RT [min]	# Missed Cleavages
	High	AIPDLTAPVAAVQAAVSNLVR	1	1	1	P18206		0	0	0.0001918	3.55135	3	2076.18	0.0719285	108.133	0
P08697	Alpha-2-antiplasmin OS=Homo sapiens GN=SERPINF2 PE=1 SV=3 - [A2AP_HUMAN]	3.12347	2.24	1	1	1	1	491	54.5311	6.29053
	A3	Sequence	# PSMs	# Proteins	# Protein Groups	Protein Group Accessions	Modifications	ΔCn	q-Value	PEP	XCorr	Charge	MH+ [Da]	ΔM [ppm]	RT [min]	# Missed Cleavages
	High	LcQDLGPGAFR	1	1	1	P08697	C2(Carbamidomethyl)	0	0	0.0105	3.12347	2	1233.61	1.5869	35.8478	0
P02461	Collagen alpha-1(III) chain OS=Homo sapiens GN=COL3A1 PE=1 SV=4 - [CO3A1_HUMAN]	3.07496	0.82	1	1	1	1	1466	138.479	6.60986
	A3	Sequence	# PSMs	# Proteins	# Protein Groups	Protein Group Accessions	Modifications	ΔCn	q-Value	PEP	XCorr	Charge	MH+ [Da]	ΔM [ppm]	RT [min]	# Missed Cleavages
	High	FTYTVLEDGcTK	1	1	1	P02461	C10(Carbamidomethyl)	0	0	0.03053	3.07496	2	1433.66	0.195027	40.1807	0
P35908	Keratin, type II cytoskeletal 2 epidermal OS=Homo sapiens GN=KRT2 PE=1 SV=2 - [K22E_HUMAN]	2.65319	2.5	1	1	1	1	639	65.3932	8.00146
	A3	Sequence	# PSMs	# Proteins	# Protein Groups	Protein Group Accessions	Modifications	ΔCn	q-Value	PEP	XCorr	Charge	MH+ [Da]	ΔM [ppm]	RT [min]	# Missed Cleavages
	High	HGGGGGGFGGGGFGSR	1	1	1	P35908		0	0	0.06959	2.65319	2	1320.59	2.97466	4.52206	0
P06733	Alpha-enolase OS=Homo sapiens GN=ENO1 PE=1 SV=2 - [ENOA_HUMAN]	2.64671	4.38	1	1	1	1	434	47.1393	7.38623
	A3	Sequence	# PSMs	# Proteins	# Protein Groups	Protein Group Accessions	Modifications	ΔCn	q-Value	PEP	XCorr	Charge	MH+ [Da]	ΔM [ppm]	RT [min]	# Missed Cleavages
	High	DATNVGDEGGFAPNILENK	1	1	1	P06733		0	0	0.1047	2.64671	2	1960.94	9.74732	54.2009	0
O75487	Glypican-4 OS=Homo sapiens GN=GPC4 PE=1 SV=4 - [GPC4_HUMAN]	2.58071	3.24	1	1	1	1	556	62.3717	6.68311
	A3	Sequence	# PSMs	# Proteins	# Protein Groups	Protein Group Accessions	Modifications	ΔCn	q-Value	PEP	XCorr	Charge	MH+ [Da]	ΔM [ppm]	RT [min]	# Missed Cleavages
	High	ISDAIMNMQDNSVQVSQK	1	1	1	O75487		0	0	0.1037	2.58071	2	2007.95	2.76362	77.4767	0
P16070	CD44 antigen OS=Homo sapiens GN=CD44 PE=1 SV=3 - [CD44_HUMAN]	2.56232	1.62	1	1	1	1	742	81.4874	5.32568
	A3	Sequence	# PSMs	# Proteins	# Protein Groups	Protein Group Accessions	Modifications	ΔCn	q-Value	PEP	XCorr	Charge	MH+ [Da]	ΔM [ppm]	RT [min]	# Missed Cleavages
	High	YGFIEGHVVIPR	1	1	1	P16070		0	0	0.007632	2.56232	3	1386.75	-1.45135	49.8994	0
Q15063	Periostin OS=Homo sapiens GN=POSTN PE=1 SV=2 - [POSTN_HUMAN]	2.4249	2.39	1	1	1	1	836	93.2553	7.53271
	A3	Sequence	# PSMs	# Proteins	# Protein Groups	Protein Group Accessions	Modifications	ΔCn	q-Value	PEP	XCorr	Charge	MH+ [Da]	ΔM [ppm]	RT [min]	# Missed Cleavages
	High	LLYPADTPVGNDQLLEILNK	1	1	1	Q15063		0	0	0.03834	2.4249	2	2226.21	2.18725	82.437	0
P00488	Coagulation factor XIII A chain OS=Homo sapiens GN=F13A1 PE=1 SV=4 - [F13A_HUMAN]	2.30498	2.19	1	1	1	1	732	83.2146	6.0874
	A3	Sequence	# PSMs	# Proteins	# Protein Groups	Protein Group Accessions	Modifications	ΔCn	q-Value	PEP	XCorr	Charge	MH+ [Da]	ΔM [ppm]	RT [min]	# Missed Cleavages
	High	GTYIPVPIVSELQSGK	1	1	1	P00488		0	0	0.009331	2.30498	2	1687.92	-1.74754	71.3842	0
Q494V2	Coiled-coil domain-containing protein 37 OS=Homo sapiens GN=CCDC37 PE=2 SV=1 - [CCD37_HUMAN]	2.19029	1.15	1	1	1	1	611	71.0732	7.10791
	A3	Sequence	# PSMs	# Proteins	# Protein Groups	Protein Group Accessions	Modifications	ΔCn	q-Value	PEP	XCorr	Charge	MH+ [Da]	ΔM [ppm]	RT [min]	# Missed Cleavages
	High	QLQLEDK	1	1	1	Q494V2		0	0	0.1058	2.19029	2	873.463	-5.68681	0.034825	0
Q9H2J7	Sodium-dependent neutral amino acid transporter B(0)AT2 OS=Homo sapiens GN=SLC6A15 PE=1 SV=1 - [S6A15_HUMAN]	1.83598	1.1	1	1	1	1	730	81.7827	5.18604
	A3	Sequence	# PSMs	# Proteins	# Protein Groups	Protein Group Accessions	Modifications	ΔCn	q-Value	PEP	XCorr	Charge	MH+ [Da]	ΔM [ppm]	RT [min]	# Missed Cleavages
	High	LEIMLEPK	1	1	1	Q9H2J7		0	0	0.1014	1.83598	2	972.548	5.0971	14.8236	0
P43652	Afamin OS=Homo sapiens GN=AFM PE=1 SV=1 - [AFAM_HUMAN]	0	1.17	1	1	1	1	599	69.024	5.89697
	A3	Sequence	# PSMs	# Proteins	# Protein Groups	Protein Group Accessions	Modifications	ΔCn	q-Value	PEP	XCorr	Charge	MH+ [Da]	ΔM [ppm]	RT [min]	# Missed Cleavages
	High	FLVNLVK	1	1	1	P43652		0	0	0.09748	1.59265	2	832.529	0.317357	47.0287	0
P06396	Gelsolin OS=Homo sapiens GN=GSN PE=1 SV=1 - [GELS_HUMAN]	0	1.41	1	1	1	1	782	85.6442	6.27783
	A3	Sequence	# PSMs	# Proteins	# Protein Groups	Protein Group Accessions	Modifications	ΔCn	q-Value	PEP	XCorr	Charge	MH+ [Da]	ΔM [ppm]	RT [min]	# Missed Cleavages
	High	AGKEPGLQIWR	1	1	1	P06396		0	0	0.03985	1.72072	3	1254.69	-4.59192	33.9225	1
Q13045	Protein flightless-1 homolog OS=Homo sapiens GN=FLII PE=1 SV=2 - [FLII_HUMAN]	0	2.29	1	1	1	1	1269	144.66	6.04932
	A3	Sequence	# PSMs	# Proteins	# Protein Groups	Protein Group Accessions	Modifications	ΔCn	q-Value	PEP	XCorr	Charge	MH+ [Da]	ΔM [ppm]	RT [min]	# Missed Cleavages
	High	NSGVPDDIFKLDDLSVLDLSHNQLTEcPR	1	1	1	Q13045	C27(Carbamidomethyl)	0	0	0.0412	1.81852	5	3297.6	-1.85852	53.105	1
Q96FS4	Signal-induced proliferation-associated protein 1 OS=Homo sapiens GN=SIPA1 PE=1 SV=1 - [SIPA1_HUMAN]	0	1.63	1	1	1	1	1042	112.08	6.59521
	A3	Sequence	# PSMs	# Proteins	# Protein Groups	Protein Group Accessions	Modifications	ΔCn	q-Value	PEP	XCorr	Charge	MH+ [Da]	ΔM [ppm]	RT [min]	# Missed Cleavages
	High	sGSDAGEARPPTPASPR	1	1	1	Q96FS4	N-Term(Acetyl)	0	0	0.09857	1.30425	3	1694.82	8.32721	86.9086	0
Q96IC2	Putative RNA exonuclease NEF-sp OS=Homo sapiens GN=44M2.3 PE=2 SV=1 - [REXON_HUMAN]	0	2.07	1	1	1	1	774	86.8305	8.32373
	A3	Sequence	# PSMs	# Proteins	# Protein Groups	Protein Group Accessions	Modifications	ΔCn	q-Value	PEP	XCorr	Charge	MH+ [Da]	ΔM [ppm]	RT [min]	# Missed Cleavages
	High	vEIPLFPFSIVQFSFK	1	1	1	Q96IC2	N-Term(Acetyl)	0	0	0.01836	1.67753	3	1940.05	-1.83936	116.568	0
Q14624	Inter-alpha-trypsin inhibitor heavy chain H4 OS=Homo sapiens GN=ITIH4 PE=1 SV=4 - [ITIH4_HUMAN]	0	1.08	1	1	1	1	930	103.293	6.97607
	A3	Sequence	# PSMs	# Proteins	# Protein Groups	Protein Group Accessions	Modifications	ΔCn	q-Value	PEP	XCorr	Charge	MH+ [Da]	ΔM [ppm]	RT [min]	# Missed Cleavages
	High	FKPTLSQQQK	1	1	1	Q14624		0	0	0.03013	1.89411	3	1204.66	-5.82667	0.641557	0

## Sheet: 2A_3D-liver model
Table S1: Proteins identified in the 3D-liver model sample 2A by search with the H. sapiens UniProt database.
The table contains data on the peptides found by LC-MS/MS and the accession numbers and description of the corresponding proteins.
# Proteins - protein groups, # Unique Peptides - protein specific peptide, # Peptides - total peptides, # PSMs - peptide spectrum matches, # AAs - number of amino acids in the protein
Accession	Description	Score	Coverage	# Proteins	# Unique Peptides	# Peptides	# PSMs	# AAs	MW [kDa]	calculated pI
P02771	Alpha-fetoprotein OS=Homo sapiens GN=AFP PE=1 SV=1 - [FETA_HUMAN]	478.739	63.22	1	24	24	116	609	68.633	5.68115
	A3	Sequence	# PSMs	# Proteins	# Protein Groups	Protein Group Accessions	Modifications	ΔCn	q-Value	PEP	XCorr	Charge	MH+ [Da]	ΔM [ppm]	RT [min]	# Missed Cleavages
	High	QKPQITEEQLEAVIADFSGLLEK	4	1	1	P02771		0	0	0.001063	6.19527	3	2586.37	0.186389	104.133	0
	High	LLAcGEGAADIIIGHLcIR	59	1	1	P02771	C4(Carbamidomethyl); C17(Carbamidomethyl)	0	0	0.0001048	5.99919	2	2052.07	0.146431	76.5219	0
	High	GQcIIHAENDEKPEGLSPNLNR	4	1	1	P02771	C3(Carbamidomethyl)	0	0	0.0004608	5.93594	2	2491.21	2.44408	33.4118	0
	High	HEMTPVNPGVGQccTSSYANR	2	1	1	P02771	C13(Carbamidomethyl); C14(Carbamidomethyl)	0	0	0.0005094	5.92872	3	2365.01	1.12524	25.0886	0
	High	KPTPASIPLFQVPEPVTScEAYEEDRETFMNK	1	1	1	P02771	C19(Carbamidomethyl)	0	0	0.05696	5.76491	4	3710.77	0.533343	69.0495	1
	High	KPTPASIPLFQVPEPVTScEAYEEDRETFmNK	2	1	1	P02771	C19(Carbamidomethyl); M30(Oxidation)	0	0	0.04484	5.36356	4	3726.76	-1.18346	65.2846	1
	High	RPcFSSLVVDETYVPPAFSDDK	1	1	1	P02771	C3(Carbamidomethyl)	0	0	0.03614	5.33423	3	2529.19	-0.979474	65.1169	0
	High	RHPFLYAPTILLWAAR	3	1	1	P02771		0	0	0.002103	5.24028	3	1925.09	-1.36114	74.8496	1
	High	DALTAIEKPTGDEQSSGcLENQLPAFLEELcHEK	4	1	1	P02771	C18(Carbamidomethyl); C31(Carbamidomethyl)	0	0	0.006552	5.21445	4	3829.8	2.61476	81.5032	0
	High	LGEYYLQNAFLVAYTK	4	1	1	P02771		0	0	0.00621	4.60592	2	1892.98	1.66308	78.5556	0
	High	RHPQLAVSVILR	1	1	1	P02771		0	0	0.0286	4.57205	3	1388.85	-0.0633317	34.3318	1
	High	ccQGQEQEVcFAEEGQK	5	1	1	P02771	C1(Carbamidomethyl); C2(Carbamidomethyl); C10(Carbamidomethyl)	0	0	0.001487	4.46691	2	2086.83	2.49051	23.1016	0
	High	KAPQLTSSELMAITR	1	1	1	P02771		0	0	0.001256	4.34389	2	1645.89	-0.542656	44.9221	1
	High	HPFLYAPTILLWAAR	2	1	1	P02771		0	0	0.08518	4.2804	3	1768.99	-0.834317	83.3174	0
	High	HEmTPVNPGVGQccTSSYANR	1	1	1	P02771	M3(Oxidation); C13(Carbamidomethyl); C14(Carbamidomethyl)	0	0	0.00268	4.19355	2	2381.02	6.38631	21.7211	0
	High	MAATAATccQLSEDK	1	1	1	P02771	C8(Carbamidomethyl); C9(Carbamidomethyl)	0	0	0.003806	4.1442	2	1656.7	0.954867	16.6401	0
	High	FLGDRDFNQFSSGEK	3	1	1	P02771		0	0	0.05051	4.03792	3	1746.8	-2.1369	39.2592	1
	High	cFQTENPLEcQDKGEEELQK	2	1	1	P02771	C1(Carbamidomethyl); C10(Carbamidomethyl)	0	0	0.007639	3.73804	2	2482.1	6.99968	35.9504	1
	High	DLcQAQGVALQTMK	3	1	1	P02771	C3(Carbamidomethyl)	0	0	0.02982	3.73705	2	1562.76	-4.11187	41.9146	0
	High	IMSYIcSQQDTLSNK	1	1	1	P02771	C6(Carbamidomethyl)	0	0	0.04756	3.59153	2	1787.83	-0.988065	35.0963	0
	High	LVLDVAHVHEHccR	2	1	1	P02771	C12(Carbamidomethyl); C13(Carbamidomethyl)	0	0	0.0397	3.52488	4	1744.84	1.81184	18.7462	0
	High	cFQTENPLEcQDK	2	1	1	P02771	C1(Carbamidomethyl); C10(Carbamidomethyl)	0	0	0.008561	3.50739	2	1668.7	-0.531818	31.6942	0
	High	AENAVEcFQTK	2	1	1	P02771	C7(Carbamidomethyl)	0	0	0.02688	3.05581	2	1296.59	-0.580705	15.4392	0
	High	QEFLINLVK	3	1	1	P02771		0	0	0.1119	2.72328	2	1103.65	-0.376832	58.9794	0
	High	YIQESQALAK	2	1	1	P02771		0	0	0.09106	2.41396	2	1150.61	1.57033	5.37052	0
	High	NIFLASFVHEYSR	1	1	1	P02771		0	0.003	0.1428	3.2575	3	1582.8	0.965542	61.0441	0
P02768	Serum albumin OS=Homo sapiens GN=ALB PE=1 SV=2 - [ALBU_HUMAN]	266.197	43.84	1	22	22	100	609	69.3215	6.27783
	A3	Sequence	# PSMs	# Proteins	# Protein Groups	Protein Group Accessions	Modifications	ΔCn	q-Value	PEP	XCorr	Charge	MH+ [Da]	ΔM [ppm]	RT [min]	# Missed Cleavages
	High	RMPcAEDYLSVVLNQLcVLHEK	4	1	1	P02768	C4(Carbamidomethyl); C17(Carbamidomethyl)	0	0	0.0001118	6.07506	3	2674.31	-0.772859	93.202	1
	High	SHcIAEVENDEMPADLPSLAADFVESK	4	1	1	P02768	C3(Carbamidomethyl)	0	0	0.0005809	5.53808	3	2974.34	-0.717095	79.5149	0
	High	SHcIAEVENDEmPADLPSLAADFVESK	1	1	1	P02768	C3(Carbamidomethyl); M12(Oxidation)	0	0	0.009134	4.99091	3	2990.34	1.57913	73.2369	0
	High	MPcAEDYLSVVLNQLcVLHEK	2	1	1	P02768	C3(Carbamidomethyl); C16(Carbamidomethyl)	0	0	0.01623	4.96892	3	2518.21	-1.52971	97.6426	0
	High	LVRPEVDVMcTAFHDNEETFLK	1	1	1	P02768	C10(Carbamidomethyl)	0	0	0.0004761	4.83114	4	2650.26	-0.0213217	63.8049	0
	High	KVPQVSTPTLVEVSR	18	1	1	P02768		0	0	0.01232	4.76057	3	1639.94	4.10495	38.3787	1
	High	HPYFYAPELLFFAK	1	1	1	P02768		0	0	0.05833	4.57808	3	1742.89	0.103255	81.3447	0
	High	RmPcAEDYLSVVLNQLcVLHEK	3	1	1	P02768	M2(Oxidation); C4(Carbamidomethyl); C17(Carbamidomethyl)	0	0	0.0006237	4.47784	3	2690.29	-9.04202	88.128	1
	High	VPQVSTPTLVEVSR	5	1	1	P02768		0	0	0.00356	4.41648	2	1511.84	0.787409	46.709	0
	High	QNcELFEQLGEYK	1	1	1	P02768	C3(Carbamidomethyl)	0	0	0.009919	4.37996	2	1657.75	0.532249	53.6282	0
	High	ALVLIAFAQYLQQcPFEDHVK	2	1	1	P02768	C14(Carbamidomethyl)	0	0	0.008057	4.23519	4	2490.29	1.46236	96.5559	0
	High	RHPYFYAPELLFFAK	1	1	1	P02768		0	0	0.03575	4.20794	4	1898.99	-0.772083	73.5968	1
	High	EFNAETFTFHADIcTLSEK	11	1	1	P02768	C14(Carbamidomethyl)	0	0	0.01843	3.94202	2	2260.02	-1.51795	65.6196	0
	High	RPcFSALEVDETYVPK	1	1	1	P02768	C3(Carbamidomethyl)	0	0	0.03025	3.83576	3	1910.93	-1.38362	49.7183	0
	High	VHTEccHGDLLEcADDR	1	1	1	P02768	C5(Carbamidomethyl); C6(Carbamidomethyl); C13(Carbamidomethyl)	0	0	0.0061	3.71286	2	2086.83	-3.7098	16.1029	0
	High	VHTEccHGDLLEcADDRADLAK	1	1	1	P02768	C5(Carbamidomethyl); C6(Carbamidomethyl); C13(Carbamidomethyl)	0	0	0.001829	3.58942	2	2585.12	-0.144698	29.2915	1
	High	FKDLGEENFK	1	1	1	P02768		0	0	0.03022	3.3988	2	1226.6	-2.46278	22.9553	1
	High	AVMDDFAAFVEK	1	1	1	P02768		0	0	0.0814	3.05358	2	1342.63	-0.482952	66.2823	0
	High	AAFTEccQAADK	2	1	1	P02768	C6(Carbamidomethyl); C7(Carbamidomethyl)	0	0	0.101	2.95833	2	1371.56	-3.03277	2.31202	0
	High	ccTESLVNR	6	1	1	P02768	C1(Carbamidomethyl); C2(Carbamidomethyl)	0	0	0.01735	2.38708	2	1138.5	0.512478	164.575	0
	High	LVNEVTEFAK	1	1	1	P02768		0	0	0.07588	2.3354	2	1149.61	-0.453846	34.691	0
	High	YLYEIAR	27	1	1	P02768		0	0	0.1242	1.76552	2	927.497	3.61342	120.277	0
	High	LVTDLTK	4	1	1	P02768		0	0	0.124	1.5626	2	789.474	2.99607	119.635	0
	High	TYETTLEK	1	1	1	P02768		0	0.003	0.1649	1.85032	2	984.487	-1.54015	2.28666	0
P02774	Vitamin D-binding protein OS=Homo sapiens GN=GC PE=1 SV=1 - [VTDB_HUMAN]	65.0476	17.09	1	6	6	15	474	52.929	5.5415
	A3	Sequence	# PSMs	# Proteins	# Protein Groups	Protein Group Accessions	Modifications	ΔCn	q-Value	PEP	XCorr	Charge	MH+ [Da]	ΔM [ppm]	RT [min]	# Missed Cleavages
	High	HQPQEFPTYVEPTNDEIcEAFRK	1	1	1	P02774	C18(Carbamidomethyl)	0	0	0.001269	5.83353	3	2835.31	1.26308	52.5237	1
	High	HQPQEFPTYVEPTNDEIcEAFR	4	1	1	P02774	C18(Carbamidomethyl)	0	0	0.01752	5.56037	3	2707.21	-0.0752314	58.8158	0
	High	GQELcADYSENTFTEYKK	1	1	1	P02774	C5(Carbamidomethyl)	0	0	0.005887	4.70493	2	2182.97	2.55356	35.0538	1
	High	VPTADLEDVLPLAEDITNILSK	1	1	1	P02774		0	0	0.001186	4.20489	2	2366.28	3.0301	115.201	0
	High	GQELcADYSENTFTEYK	7	1	1	P02774	C5(Carbamidomethyl)	0	0	0.001908	4.10572	2	2054.87	0.930239	45.4669	0
	High	SLGEccDVEDSTTcFNAK	1	1	1	P02774	C5(Carbamidomethyl); C6(Carbamidomethyl); C14(Carbamidomethyl)	0	0	0.001119	3.80629	2	2092.83	1.5203	34.1151	0
P01009	Alpha-1-antitrypsin OS=Homo sapiens GN=SERPINA1 PE=1 SV=3 - [A1AT_HUMAN]	42.4708	28.47	1	8	8	11	418	46.707	5.59229
	A3	Sequence	# PSMs	# Proteins	# Protein Groups	Protein Group Accessions	Modifications	ΔCn	q-Value	PEP	XCorr	Charge	MH+ [Da]	ΔM [ppm]	RT [min]	# Missed Cleavages
	High	ELDRDTVFALVNYIFFK	2	1	1	P01009		0	0	0.09406	5.0951	3	2090.1	1.05463	109.689	1
	High	TLNQPDSQLQLTTGNGLFLSEGLK	1	1	1	P01009		0	0	0.0007731	5.04254	2	2574.35	3.71054	73.4749	0
	High	VFSNGADLSGVTEEAPLK	2	1	1	P01009		0	0	0.007104	4.40274	2	1833.92	0.687397	50.2036	0
	High	FNKPFVFLMIEQNTK	2	1	1	P01009		0	0	0.03099	3.68549	3	1855.98	-1.0292	71.5714	0
	High	LQHLENELTHDIITK	1	1	1	P01009		0	0	0.04203	3.31116	4	1803.96	0.733451	39.9622	0
	High	RLGMFNIQHcK	1	1	1	P01009	C10(Carbamidomethyl)	0	0	0.05105	2.56967	3	1403.71	1.75392	19.8241	1
	High	LSSWVLLMK	1	1	1	P01009		0	0.003	0.1404	3.2334	2	1076.62	0.486849	61.2578	0
	High	LSITGTYDLK	1	1	1	P01009		0	0.003	0.1539	2.71799	2	1110.61	1.77867	40.868	0
P02647	Apolipoprotein A-I OS=Homo sapiens GN=APOA1 PE=1 SV=1 - [APOA1_HUMAN]	35.6512	29.21	1	6	6	10	267	30.7589	5.75732
	A3	Sequence	# PSMs	# Proteins	# Protein Groups	Protein Group Accessions	Modifications	ΔCn	q-Value	PEP	XCorr	Charge	MH+ [Da]	ΔM [ppm]	RT [min]	# Missed Cleavages
	High	EQLGPVTQEFWDNLEK	3	1	1	P02647		0	0	0.003375	4.38485	2	1932.94	1.33355	74.1254	0
	High	QGLLPVLESFK	2	1	1	P02647		0	0	0.01754	4.15705	2	1230.71	0.169784	73.1769	0
	High	DSGRDYVSQFEGSALGK	1	1	1	P02647		0	0	0.03526	3.19154	3	1815.85	-1.71262	47.7244	1
	High	VQPYLDDFQK	2	1	1	P02647		0	0	0.0551	2.02387	2	1252.62	0.800298	35.541	0
	High	VEPLRAELQEGAR	1	1	1	P02647		0	0.003	0.133	3.47021	2	1467.79	-0.963788	24.9838	1
	High	THLAPYSDELR	1	1	1	P02647		0	0.003	0.1503	3.11853	3	1301.65	0.508385	23.0117	0
P13645	Keratin, type I cytoskeletal 10 OS=Homo sapiens GN=KRT10 PE=1 SV=6 - [K1C10_HUMAN]	30.1818	17.98	1	8	8	8	584	58.7917	5.21143
	A3	Sequence	# PSMs	# Proteins	# Protein Groups	Protein Group Accessions	Modifications	ΔCn	q-Value	PEP	XCorr	Charge	MH+ [Da]	ΔM [ppm]	RT [min]	# Missed Cleavages
	High	YcVQLSQIQAQISALEEQLQQIR	1	1	1	P13645	C2(Carbamidomethyl)	0	0	8.637e-05	6.13416	3	2746.42	0.426025	104.138	0
	High	ADLEmQIESLTEELAYLK	1	1	1	P13645	M5(Oxidation)	0	0	0.01113	4.49161	2	2112.04	1.04951	103.825	0
	High	ELTTEIDNNIEQISSYK	1	1	1	P13645		0	0	0.002229	4.43553	2	1996.97	-0.441132	62.8762	0
	High	AETEcQNTEYQQLLDIK	1	1	1	P13645	C5(Carbamidomethyl)	0	0	0.04813	4.33537	2	2082.97	0.466936	53.0066	0
	High	SQYEQLAEQNRK	1	1	1	P13645		0	0	0.02379	3.3851	2	1493.73	-5.50267	0.21459	1
	High	SQYEQLAEQNR	1	1	1	P13645		0	0	0.00744	2.86436	2	1365.65	9.35517	9.16681	0
	High	VTMQNLNDR	1	1	1	P13645		0	0	0.03651	2.54373	2	1090.53	2.26821	5.63043	0
	High	VLDELTLTK	1	1	1	P13645		0	0	0.0659	1.99193	2	1031.6	-0.982614	37.9207	0
P35527	Keratin, type I cytoskeletal 9 OS=Homo sapiens GN=KRT9 PE=1 SV=3 - [K1C9_HUMAN]	28.8679	17.5	1	4	4	5	623	62.0268	5.23682
	A3	Sequence	# PSMs	# Proteins	# Protein Groups	Protein Group Accessions	Modifications	ΔCn	q-Value	PEP	XCorr	Charge	MH+ [Da]	ΔM [ppm]	RT [min]	# Missed Cleavages
	High	GGGGSFGYSYGGGSGGGFSASSLGGGFGGGSR	1	1	1	P35527		0	0	3.16069e-06	6.43913	2	2705.17	2.13979	57.3232	0
	High	DIENQYETQITQIEHEVSSSGQEVQSSAK	2	1	1	P35527		0	0	9.15e-05	6.33024	3	3264.52	0.94705	74.1288	0
	High	EIETYHNLLEGGQEDFESSGAGK	1	1	1	P35527		0	0	0.0009889	5.3286	2	2510.15	5.7433	50.5202	0
	High	NYSPYYNTIDDLKDQIVDLTVGNNK	1	1	1	P35527		0	0	0.01937	4.49902	3	2902.4	-2.38825	88.1547	1
P04264	Keratin, type II cytoskeletal 1 OS=Homo sapiens GN=KRT1 PE=1 SV=6 - [K2C1_HUMAN]	28.4709	16.93	1	5	5	6	644	65.999	8.11865
	A3	Sequence	# PSMs	# Proteins	# Protein Groups	Protein Group Accessions	Modifications	ΔCn	q-Value	PEP	XCorr	Charge	MH+ [Da]	ΔM [ppm]	RT [min]	# Missed Cleavages
	High	GSYGSGGSSYGSGGGSYGSGGGGGGHGSYGSGSSSGGYR	1	1	1	P04264		0	0	0.003533	6.19907	3	3312.33	5.33448	12.139	0
	High	GGGGGGYGSGGSSYGSGGGSYGSGGGGGGGR	1	1	1	P04264		0	0	5.966e-05	6.10372	2	2383.96	3.98584	1.50463	0
	High	THNLEPYFESFINNLR	2	1	1	P04264		0	0	0.0005357	4.9981	2	1993.98	-0.60173	78.9767	0
	High	TNAENEFVTIK	1	1	1	P04264		0	0	0.03309	3.55072	2	1265.63	-7.91421	29.6773	0
	High	SLDLDSIIAEVK	1	1	1	P04264		0	0	0.05158	3.30847	2	1302.71	-0.511365	77.5429	0
P02751	Fibronectin OS=Homo sapiens GN=FN1 PE=1 SV=4 - [FINC_HUMAN]	28.2681	5.57	1	7	7	7	2386	262.46	5.70654
	A3	Sequence	# PSMs	# Proteins	# Protein Groups	Protein Group Accessions	Modifications	ΔCn	q-Value	PEP	XCorr	Charge	MH+ [Da]	ΔM [ppm]	RT [min]	# Missed Cleavages
	High	VVTPLSPPTNLHLEANPDTGVLTVSWER	1	1	1	P02751		0	0	0.004532	5.30424	3	3042.59	0.528949	77.1417	0
	High	EESPLLIGQQSTVSDVPR	1	1	1	P02751		0	0	0.0009105	4.77765	2	1955.02	3.74788	49.9253	0
	High	EYLGAIcScTcFGGQR	1	1	1	P02751	C7(Carbamidomethyl); C9(Carbamidomethyl); C11(Carbamidomethyl)	0	0	0.002459	4.32426	2	1878.8	1.38422	47.2918	0
	High	GFNcESKPEAEETcFDK	1	1	1	P02751	C4(Carbamidomethyl); C14(Carbamidomethyl)	0	0	0.001015	3.93707	2	2047.84	3.18301	23.9492	0
	High	VDVIPVNLPGEHGQR	1	1	1	P02751		0	0	0.006415	3.54139	3	1629.86	-8.41883	42.0673	0
	High	NTFAEVTGLSPGVTYYFK	1	1	1	P02751		0	0	0.003142	3.26821	2	1994	2.27357	72.0535	0
	High	ITYGETGGNSPVQEFTVPGSK	1	1	1	P02751		0	0	0.009113	3.11531	2	2168.06	2.76604	49.5934	0
P69905	Hemoglobin subunit alpha OS=Homo sapiens GN=HBA1 PE=1 SV=2 - [HBA_HUMAN]	27.2866	21.83	1	2	2	8	142	15.2479	8.67529
	A3	Sequence	# PSMs	# Proteins	# Protein Groups	Protein Group Accessions	Modifications	ΔCn	q-Value	PEP	XCorr	Charge	MH+ [Da]	ΔM [ppm]	RT [min]	# Missed Cleavages
	High	TYFPHFDLSHGSAQVK	6	1	1	P69905		0	0	0.07471	4.36525	2	1833.88	-6.33339	42.8744	0
	High	VGAHAGEYGAEALER	2	1	1	P69905		0	0	0.1097	3.43027	3	1529.74	0.543434	22.0752	0
P04114	Apolipoprotein B-100 OS=Homo sapiens GN=APOB PE=1 SV=2 - [APOB_HUMAN]	25.6658	2.63	1	7	7	7	4563	515.283	7.04932
	A3	Sequence	# PSMs	# Proteins	# Protein Groups	Protein Group Accessions	Modifications	ΔCn	q-Value	PEP	XCorr	Charge	MH+ [Da]	ΔM [ppm]	RT [min]	# Missed Cleavages
	High	NLQNNAEWVYQGAIR	1	1	1	P04114		0	0	0.004723	4.65301	2	1775.9	9.5266	51.5663	0
	High	HSITNPLAVLcEFISQSIK	1	1	1	P04114	C11(Carbamidomethyl)	0	0	0.05099	4.16507	2	2157.14	0.641671	111.142	0
	High	HLIDSLIDFLNFPR	1	1	1	P04114		0	0	0.01107	3.80345	3	1699.92	0.879282	97.8931	0
	High	TQFNNNEYSQDLDAYNTK	1	1	1	P04114		0	0	0.0009213	3.71032	2	2164.96	8.62164	38.3396	0
	High	EYSGTIASEANTYLNSK	1	1	1	P04114		0	0	0.006881	2.96259	2	1847.87	0.770509	48.2097	0
	High	IEIPLPFGGK	1	1	1	P04114		0	0	0.02988	1.85731	2	1070.62	-2.01682	63.6911	0
	High	VHANPLLIDVVTYLVALIPEPSAQQLR	1	1	1	P04114		0	0.005	0.2128	4.51406	3	2969.69	3.54378	131.872	0
P01019	Angiotensinogen OS=Homo sapiens GN=AGT PE=1 SV=1 - [ANGT_HUMAN]	21.826	21.03	1	3	3	4	485	53.1205	6.31592
	A3	Sequence	# PSMs	# Proteins	# Protein Groups	Protein Group Accessions	Modifications	ΔCn	q-Value	PEP	XCorr	Charge	MH+ [Da]	ΔM [ppm]	RT [min]	# Missed Cleavages
	High	TIHLTMPQLVLQGSYDLQDLLAQAELPAILHTELNLQK	2	1	1	P01019		0	0	3.16e-05	5.8061	4	4268.31	1.5702	120.665	0
	High	EPTESTQQLNKPEVLEVTLNRPFLFAVYDQSATALHFLGR	1	1	1	P01019		0	0	0.01389	5.33137	5	4559.38	4.02318	98.6545	0
	High	ADSQAQLLLSTVVGVFTAPGLHLK	1	1	1	P01019		0	0	5.079e-05	4.90101	2	2465.4	7.59141	109.081	0
P02787	Serotransferrin OS=Homo sapiens GN=TF PE=1 SV=3 - [TRFE_HUMAN]	18.9025	9.74	1	5	5	5	698	77.0136	7.12256
	A3	Sequence	# PSMs	# Proteins	# Protein Groups	Protein Group Accessions	Modifications	ΔCn	q-Value	PEP	XCorr	Charge	MH+ [Da]	ΔM [ppm]	RT [min]	# Missed Cleavages
	High	SAGWNIPIGLLYcDLPEPR	1	1	1	P02787	C13(Carbamidomethyl)	0	0	0.0008845	4.27354	3	2171.1	1.40924	90.3501	0
	High	EDLIWELLNQAQEHFGK	1	1	1	P02787		0	0	0.01368	4.12074	3	2070.03	-0.748423	99.0604	0
	High	EDLIWELLNQAQEHFGKDK	1	1	1	P02787		0	0	0.0103	3.87672	4	2313.15	-0.241186	93.4293	1
	High	EGTcPEAPTDEcKPVK	1	1	1	P02787	C4(Carbamidomethyl); C12(Carbamidomethyl)	0	0	0.01385	3.57525	2	1817.81	3.14057	1.41247	0
	High	FDEFFSEGcAPGSK	1	1	1	P02787	C9(Carbamidomethyl)	0	0	0.0172	3.05627	2	1577.65	-6.5013	43.7111	0
P02760	Protein AMBP OS=Homo sapiens GN=AMBP PE=1 SV=1 - [AMBP_HUMAN]	17.8792	10.51	1	3	3	5	352	38.974	6.25244
	A3	Sequence	# PSMs	# Proteins	# Protein Groups	Protein Group Accessions	Modifications	ΔCn	q-Value	PEP	XCorr	Charge	MH+ [Da]	ΔM [ppm]	RT [min]	# Missed Cleavages
	High	WYNLAIGSTcPWLK	2	1	1	P02760	C10(Carbamidomethyl)	0	0	0.002287	4.14302	2	1708.85	-1.08626	72.3619	0
	High	EYcGVPGDGDEELLR	2	1	1	P02760	C3(Carbamidomethyl)	0	0	0.001818	3.8003	2	1708.74	-7.02249	43.3338	0
	High	ETLLQDFR	1	1	1	P02760		0	0.003	0.1513	2.31306	2	1021.52	-7.14314	42.4927	0
P02765	Alpha-2-HS-glycoprotein OS=Homo sapiens GN=AHSG PE=1 SV=1 - [FETUA_HUMAN]	17.4864	18.8	1	3	3	6	367	39.2997	5.71924
	A3	Sequence	# PSMs	# Proteins	# Protein Groups	Protein Group Accessions	Modifications	ΔCn	q-Value	PEP	XCorr	Charge	MH+ [Da]	ΔM [ppm]	RT [min]	# Missed Cleavages
	High	VWPQQPSGELFEIEIDTLETTcHVLDPTPVAR	1	1	1	P02765	C22(Carbamidomethyl)	0	0	0.05314	5.2557	3	3677.82	0.501594	104.169	0
	High	cDSSPDSAEDVRK	4	1	1	P02765	C1(Carbamidomethyl)	0	0	0.02973	3.83798	3	1465.62	0.336471	167.463	1
	High	AQLVPLPPSTYVEFTVSGTDcVAK	1	1	1	P02765	C21(Carbamidomethyl)	0	0	0.01006	3.20264	2	2579.32	6.12323	77.3243	0
P01024	Complement C3 OS=Homo sapiens GN=C3 PE=1 SV=2 - [CO3_HUMAN]	16.8208	4.15	1	4	4	5	1663	187.03	6.40479
	A3	Sequence	# PSMs	# Proteins	# Protein Groups	Protein Group Accessions	Modifications	ΔCn	q-Value	PEP	XCorr	Charge	MH+ [Da]	ΔM [ppm]	RT [min]	# Missed Cleavages
	High	ILLQGTPVAQMTEDAVDAER	2	1	1	P01024		0	0	0.01469	3.93037	2	2157.09	-0.108703	75.2092	0
	High	AGDFLEANYMNLQR	1	1	1	P01024		0	0	0.003744	3.68699	2	1641.77	2.11189	55.2581	0
	High	EYVLPSFEVIVEPTEK	1	1	1	P01024		0	0	0.006569	3.59168	2	1878.98	4.07001	74.4646	0
	High	VQLSNDFDEYImAIEQTIK	1	1	1	P01024	M12(Oxidation)	0	0	0.02078	2.25797	2	2273.12	6.5284	99.3378	0
P02679	Fibrinogen gamma chain OS=Homo sapiens GN=FGG PE=1 SV=3 - [FIBG_HUMAN]	13.9935	14.13	1	3	3	3	453	51.4789	5.61768
	A3	Sequence	# PSMs	# Proteins	# Protein Groups	Protein Group Accessions	Modifications	ΔCn	q-Value	PEP	XCorr	Charge	MH+ [Da]	ΔM [ppm]	RT [min]	# Missed Cleavages
	High	EGFGHLSPTGTTEFWLGNEK	1	1	1	P02679		0	0	0.000475	5.96504	2	2207.04	-2.27604	60.1093	0
	High	AIQLTYNPDESSKPNMIDAATLK	1	1	1	P02679		0	0	0.0009179	4.36604	2	2520.27	1.76074	52.9441	0
	High	FGSYcPTTcGIADFLSTYQTK	1	1	1	P02679	C5(Carbamidomethyl); C9(Carbamidomethyl)	0	0	0.00846	3.6624	2	2417.07	-1.60547	75.9107	0
P51884	Lumican OS=Homo sapiens GN=LUM PE=1 SV=2 - [LUM_HUMAN]	12.7534	5.33	1	1	1	3	338	38.4048	6.60986
	A3	Sequence	# PSMs	# Proteins	# Protein Groups	Protein Group Accessions	Modifications	ΔCn	q-Value	PEP	XCorr	Charge	MH+ [Da]	ΔM [ppm]	RT [min]	# Missed Cleavages
	High	LPSGLPVSLLTLYLDNNK	3	1	1	P51884		0	0	0.002519	4.41904	2	1957.1	1.11258	95.0486	0
P02671	Fibrinogen alpha chain OS=Homo sapiens GN=FGA PE=1 SV=2 - [FIBA_HUMAN]	11.7143	6	1	3	3	3	866	94.9144	6.01123
	A3	Sequence	# PSMs	# Proteins	# Protein Groups	Protein Group Accessions	Modifications	ΔCn	q-Value	PEP	XCorr	Charge	MH+ [Da]	ΔM [ppm]	RT [min]	# Missed Cleavages
	High	NPSSAGSWNSGSSGPGSTGNR	1	1	1	P02671		0	0	4.511e-06	6.22427	2	1963.85	1.90311	2.89146	0
	High	TFPGFFSPMLGEFVSETESR	1	1	1	P02671		0	0	0.003575	3.66551	2	2265.06	5.1335	96.5747	0
	High	GSESGIFTNTK	1	1	1	P02671		0	0.003	0.1408	1.82448	2	1140.56	9.05944	10.6423	0
P19823	Inter-alpha-trypsin inhibitor heavy chain H2 OS=Homo sapiens GN=ITIH2 PE=1 SV=2 - [ITIH2_HUMAN]	11.0256	8.25	1	4	4	4	946	106.397	6.85889
	A3	Sequence	# PSMs	# Proteins	# Protein Groups	Protein Group Accessions	Modifications	ΔCn	q-Value	PEP	XCorr	Charge	MH+ [Da]	ΔM [ppm]	RT [min]	# Missed Cleavages
	High	NVQFNYPHTSVTDVTQNNFHNYFGGSEIVVAGK	1	1	1	P19823		0	0	0.008191	3.2466	4	3683.75	0.30482	65.7466	0
	High	AHVSFKPTVAQQR	1	1	1	P19823		0	0	0.02044	2.61722	3	1468.81	2.94611	1.7687	0
	High	MLADAPPQDPSccSGALYYGSK	1	1	1	P19823	C12(Carbamidomethyl); C13(Carbamidomethyl)	0	0	0.06703	2.60559	2	2388.01	-6.65124	42.5469	0
	High	TEVNVLPGAK	1	1	1	P19823		0	0.003	0.134	2.55617	2	1027.58	1.42881	23.1694	0
P02675	Fibrinogen beta chain OS=Homo sapiens GN=FGB PE=1 SV=2 - [FIBB_HUMAN]	9.62516	6.72	1	2	2	2	491	55.8923	8.26514
	A3	Sequence	# PSMs	# Proteins	# Protein Groups	Protein Group Accessions	Modifications	ΔCn	q-Value	PEP	XCorr	Charge	MH+ [Da]	ΔM [ppm]	RT [min]	# Missed Cleavages
	High	HQLYIDETVNSNIPTNLR	1	1	1	P02675		0	0	3.876e-05	5.4149	2	2127.09	1.18731	49.7262	0
	High	DNENVVNEYSSELEK	1	1	1	P02675		0	0	0.00244	4.21027	2	1768.79	0.366407	47.0406	0
P02788	Lactotransferrin OS=Homo sapiens GN=LTF PE=1 SV=6 - [TRFL_HUMAN]	8.6193	2.96	1	2	2	3	710	78.1319	8.11865
	A3	Sequence	# PSMs	# Proteins	# Protein Groups	Protein Group Accessions	Modifications	ΔCn	q-Value	PEP	XCorr	Charge	MH+ [Da]	ΔM [ppm]	RT [min]	# Missed Cleavages
	High	cGLVPVLAENYK	2	1	1	P02788	C1(Carbamidomethyl)	0	0	0.07102	3.17522	2	1362.71	0.0972571	50.6389	0
	High	YYGYTGAFR	1	1	1	P02788		0	0	0.04487	2.53881	2	1097.51	2.19824	27.5276	0
P02452	Collagen alpha-1(I) chain OS=Homo sapiens GN=COL1A1 PE=1 SV=5 - [CO1A1_HUMAN]	8.47258	1.3	1	1	1	2	1464	138.857	5.79541
	A3	Sequence	# PSMs	# Proteins	# Protein Groups	Protein Group Accessions	Modifications	ΔCn	q-Value	PEP	XCorr	Charge	MH+ [Da]	ΔM [ppm]	RT [min]	# Missed Cleavages
	High	DGEAGAQGPPGPAGPAGER	2	1	1	P02452		0	0	0.001332	4.54506	2	1690.78	-1.12413	6.41971	0
Q15582	Transforming growth factor-beta-induced protein ig-h3 OS=Homo sapiens GN=TGFBI PE=1 SV=1 - [BGH3_HUMAN]	7.90171	7.61	1	2	2	2	683	74.634	7.7085
	A3	Sequence	# PSMs	# Proteins	# Protein Groups	Protein Group Accessions	Modifications	ΔCn	q-Value	PEP	XCorr	Charge	MH+ [Da]	ΔM [ppm]	RT [min]	# Missed Cleavages
	High	GcPAALPLSNLYETLGVVGSTTTQLYTDR	1	1	1	Q15582	C2(Carbamidomethyl)	0	0	0.01048	4.02836	3	3097.56	3.57497	102.965	0
	High	VISTITNNIQQIIEIEDTFETLR	1	1	1	Q15582		0	0	0.03239	3.87335	3	2690.44	3.9576	101.355	0
P06396	Gelsolin OS=Homo sapiens GN=GSN PE=1 SV=1 - [GELS_HUMAN]	7.65769	3.58	1	2	2	2	782	85.6442	6.27783
	A3	Sequence	# PSMs	# Proteins	# Protein Groups	Protein Group Accessions	Modifications	ΔCn	q-Value	PEP	XCorr	Charge	MH+ [Da]	ΔM [ppm]	RT [min]	# Missed Cleavages
	High	QTQVSVLPEGGETPLFK	1	1	1	P06396		0	0	0.0007539	4.48706	2	1829.96	0.0458139	57.223	0
	High	HVVPNEVVVQR	1	1	1	P06396		0	0	0.06967	3.17062	2	1275.72	0.568774	11.8493	0
Q5T7W0	Zinc finger protein 618 OS=Homo sapiens GN=ZNF618 PE=1 SV=1 - [ZN618_HUMAN]	6.71495	1.15	1	1	1	5	954	104.889	7.09326
	A3	Sequence	# PSMs	# Proteins	# Protein Groups	Protein Group Accessions	Modifications	ΔCn	q-Value	PEP	XCorr	Charge	MH+ [Da]	ΔM [ppm]	RT [min]	# Missed Cleavages
	High	eRQNIAERLLR	5	1	1	Q5T7W0	N-Term(Acetyl)	0	0	0.1215	2.24138	3	1439.81	4.64017	73.1102	2
P01023	Alpha-2-macroglobulin OS=Homo sapiens GN=A2M PE=1 SV=3 - [A2MG_HUMAN]	6.40386	1.83	1	2	2	2	1474	163.188	6.45557
	A3	Sequence	# PSMs	# Proteins	# Protein Groups	Protein Group Accessions	Modifications	ΔCn	q-Value	PEP	XCorr	Charge	MH+ [Da]	ΔM [ppm]	RT [min]	# Missed Cleavages
	High	QFSFPLSSEPFQGSYK	1	1	1	P01023		0	0	0.005031	3.46134	2	1848.88	-0.0955974	66.3061	0
	High	LPPNVVEESAR	1	1	1	P01023		0	0	0.02732	2.94251	2	1210.64	0.147495	24.3157	0
P02649	Apolipoprotein E OS=Homo sapiens GN=APOE PE=1 SV=1 - [APOE_HUMAN]	6.22154	7.26	1	1	1	1	317	36.1318	5.73193
	A3	Sequence	# PSMs	# Proteins	# Protein Groups	Protein Group Accessions	Modifications	ΔCn	q-Value	PEP	XCorr	Charge	MH+ [Da]	ΔM [ppm]	RT [min]	# Missed Cleavages
	High	WVQTLSEQVQEELLSSQVTQELR	1	1	1	P02649		0	0	0.0007255	6.22154	3	2730.4	1.07083	81.5932	0
P60709	Actin, cytoplasmic 1 OS=Homo sapiens GN=ACTB PE=1 SV=1 - [ACTB_HUMAN]	6.2039	6.4	5	2	2	2	375	41.7097	5.47803
	A3	Sequence	# PSMs	# Proteins	# Protein Groups	Protein Group Accessions	Modifications	ΔCn	q-Value	PEP	XCorr	Charge	MH+ [Da]	ΔM [ppm]	RT [min]	# Missed Cleavages
	High	QEYDESGPSIVHR	1	5	1	P60709		0	0	0.002735	3.56308	2	1516.7	0.867533	13.8328	0
	High	AVFPSIVGRPR	1	5	1	P60709		0	0	0.0971	2.64082	3	1198.71	2.54482	31.9473	0
P36955	Pigment epithelium-derived factor OS=Homo sapiens GN=SERPINF1 PE=1 SV=4 - [PEDF_HUMAN]	5.37426	7.18	1	1	1	1	418	46.2833	6.37939
	A3	Sequence	# PSMs	# Proteins	# Protein Groups	Protein Group Accessions	Modifications	ΔCn	q-Value	PEP	XCorr	Charge	MH+ [Da]	ΔM [ppm]	RT [min]	# Missed Cleavages
	High	SSTSPTTNVLLSPLSVATALSALSLGAEQR	1	1	1	P36955		0	0	0.0003698	5.37426	3	2971.59	-0.407622	111.62	0
P35908	Keratin, type II cytoskeletal 2 epidermal OS=Homo sapiens GN=KRT2 PE=1 SV=2 - [K22E_HUMAN]	5.21041	4.69	1	1	1	1	639	65.3932	8.00146
	A3	Sequence	# PSMs	# Proteins	# Protein Groups	Protein Group Accessions	Modifications	ΔCn	q-Value	PEP	XCorr	Charge	MH+ [Da]	ΔM [ppm]	RT [min]	# Missed Cleavages
	High	GGGFGGGSSFGGGSGFSGGGFGGGGFGGGR	1	1	1	P35908		0	0	2.482e-05	5.21041	2	2399.02	0.721115	56.7524	0
P23142	Fibulin-1 OS=Homo sapiens GN=FBLN1 PE=1 SV=4 - [FBLN1_HUMAN]	4.6078	4.41	1	1	1	1	703	77.1624	5.22412
	A3	Sequence	# PSMs	# Proteins	# Protein Groups	Protein Group Accessions	Modifications	ΔCn	q-Value	PEP	XCorr	Charge	MH+ [Da]	ΔM [ppm]	RT [min]	# Missed Cleavages
	High	RGYQLSDVDGVTcEDIDEcALPTGGHIcSYR	1	1	1	P23142	C13(Carbamidomethyl); C19(Carbamidomethyl); C28(Carbamidomethyl)	0	0	0.007238	4.6078	3	3543.56	0.167991	54.7219	1
P05452	Tetranectin OS=Homo sapiens GN=CLEC3B PE=1 SV=3 - [TETN_HUMAN]	4.56077	10.4	1	1	1	1	202	22.5223	5.66846
	A3	Sequence	# PSMs	# Proteins	# Protein Groups	Protein Group Accessions	Modifications	ΔCn	q-Value	PEP	XCorr	Charge	MH+ [Da]	ΔM [ppm]	RT [min]	# Missed Cleavages
	High	GGTLGTPQTGSENDALYEYLR	1	1	1	P05452		0	0	0.008167	4.56077	2	2242.06	-0.439062	59.357	0
P02753	Retinol-binding protein 4 OS=Homo sapiens GN=RBP4 PE=1 SV=3 - [RET4_HUMAN]	4.5333	4.98	1	1	1	2	201	22.9953	6.07471
	A3	Sequence	# PSMs	# Proteins	# Protein Groups	Protein Group Accessions	Modifications	ΔCn	q-Value	PEP	XCorr	Charge	MH+ [Da]	ΔM [ppm]	RT [min]	# Missed Cleavages
	High	YWGVASFLQK	2	1	1	P02753		0	0	0.09756	2.39676	2	1198.63	0.691685	60.8441	0
Q8NBP7	Proprotein convertase subtilisin/kexin type 9 OS=Homo sapiens GN=PCSK9 PE=1 SV=3 - [PCSK9_HUMAN]	4.47113	3.18	1	1	1	1	692	74.2391	6.60986
	A3	Sequence	# PSMs	# Proteins	# Protein Groups	Protein Group Accessions	Modifications	ΔCn	q-Value	PEP	XCorr	Charge	MH+ [Da]	ΔM [ppm]	RT [min]	# Missed Cleavages
	High	SQLVQPVGPLVVLLPLAGGYSR	1	1	1	Q8NBP7		0	0	0.0289	4.47113	2	2263.32	0.349722	98.1654	0
P10909	Clusterin OS=Homo sapiens GN=CLU PE=1 SV=1 - [CLUS_HUMAN]	4.1496	6.9	1	2	2	2	449	52.461	6.26514
	A3	Sequence	# PSMs	# Proteins	# Protein Groups	Protein Group Accessions	Modifications	ΔCn	q-Value	PEP	XCorr	Charge	MH+ [Da]	ΔM [ppm]	RT [min]	# Missed Cleavages
	High	FMETVAEK	1	1	1	P10909		0	0.003	0.1768	1.5446	2	954.463	2.98383	7.54379	0
	High	VTTVASHTSDSDVPSGVTEVVVK	1	1	1	P10909		0	0.005	0.1974	4.1496	2	2314.19	5.87863	38.0442	0
P02652	Apolipoprotein A-II OS=Homo sapiens GN=APOA2 PE=1 SV=1 - [APOA2_HUMAN]	3.9935	20	1	1	1	1	100	11.1679	6.62451
	A3	Sequence	# PSMs	# Proteins	# Protein Groups	Protein Group Accessions	Modifications	ΔCn	q-Value	PEP	XCorr	Charge	MH+ [Da]	ΔM [ppm]	RT [min]	# Missed Cleavages
	High	EPcVESLVSQYFQTVTDYGK	1	1	1	P02652	C3(Carbamidomethyl)	0	0	0.001065	3.9935	2	2350.09	1.47253	93.985	0
P01042	Kininogen-1 OS=Homo sapiens GN=KNG1 PE=1 SV=2 - [KNG1_HUMAN]	3.98958	2.33	1	1	1	1	644	71.9122	6.81494
	A3	Sequence	# PSMs	# Proteins	# Protein Groups	Protein Group Accessions	Modifications	ΔCn	q-Value	PEP	XCorr	Charge	MH+ [Da]	ΔM [ppm]	RT [min]	# Missed Cleavages
	High	YNSQNQSNNQFVLYR	1	1	1	P01042		0	0	0.002842	3.98958	2	1874.88	0.492058	33.9092	0
P05546	Heparin cofactor 2 OS=Homo sapiens GN=SERPIND1 PE=1 SV=3 - [HEP2_HUMAN]	3.98635	2.4	1	1	1	1	499	57.0342	6.90283
	A3	Sequence	# PSMs	# Proteins	# Protein Groups	Protein Group Accessions	Modifications	ΔCn	q-Value	PEP	XCorr	Charge	MH+ [Da]	ΔM [ppm]	RT [min]	# Missed Cleavages
	High	FPVEMTHNHNFR	1	1	1	P05546		0	0	0.002872	3.98635	3	1528.72	4.31762	23.9646	0
P01344	Insulin-like growth factor II OS=Homo sapiens GN=IGF2 PE=1 SV=1 - [IGF2_HUMAN]	3.81944	8.89	1	1	1	1	180	20.1273	9.31982
	A3	Sequence	# PSMs	# Proteins	# Protein Groups	Protein Group Accessions	Modifications	ΔCn	q-Value	PEP	XCorr	Charge	MH+ [Da]	ΔM [ppm]	RT [min]	# Missed Cleavages
	High	ScDLALLETYcATPAK	1	1	1	P01344	C2(Carbamidomethyl); C11(Carbamidomethyl)	0	0	0.00402	3.81944	2	1812.85	0.0873634	53.8725	0
Q14019	Coactosin-like protein OS=Homo sapiens GN=COTL1 PE=1 SV=3 - [COTL1_HUMAN]	3.39386	11.27	1	1	1	1	142	15.935	5.66846
	A3	Sequence	# PSMs	# Proteins	# Protein Groups	Protein Group Accessions	Modifications	ΔCn	q-Value	PEP	XCorr	Charge	MH+ [Da]	ΔM [ppm]	RT [min]	# Missed Cleavages
	High	FALITWIGENVSGLQR	1	1	1	Q14019		0	0	0.04233	3.39386	2	1803.98	2.36061	91.0821	0
P20742	Pregnancy zone protein OS=Homo sapiens GN=PZP PE=1 SV=4 - [PZP_HUMAN]	3.27176	0.81	1	1	1	1	1482	163.76	6.37939
	A3	Sequence	# PSMs	# Proteins	# Protein Groups	Protein Group Accessions	Modifications	ΔCn	q-Value	PEP	XCorr	Charge	MH+ [Da]	ΔM [ppm]	RT [min]	# Missed Cleavages
	High	DLFHcVSFTLPR	1	1	1	P20742	C5(Carbamidomethyl)	0	0	0.0549	3.27176	3	1491.74	1.41953	66.8478	0
O75023	Leukocyte immunoglobulin-like receptor subfamily B member 5 OS=Homo sapiens GN=LILRB5 PE=1 SV=1 - [LIRB5_HUMAN]	2.91466	4.41	1	1	1	1	590	64.0858	7.29834
	A3	Sequence	# PSMs	# Proteins	# Protein Groups	Protein Group Accessions	Modifications	ΔCn	q-Value	PEP	XCorr	Charge	MH+ [Da]	ΔM [ppm]	RT [min]	# Missed Cleavages
	High	sKYQSYRHQAEFSMSPVTSAQGGTYR	1	1	1	O75023	N-Term(Acetyl)	0	0.005	0.2011	2.91466	4	3008.41	6.41913	60.1169	2
Q15063	Periostin OS=Homo sapiens GN=POSTN PE=1 SV=2 - [POSTN_HUMAN]	2.53375	2.39	1	1	1	1	836	93.2553	7.53271
	A3	Sequence	# PSMs	# Proteins	# Protein Groups	Protein Group Accessions	Modifications	ΔCn	q-Value	PEP	XCorr	Charge	MH+ [Da]	ΔM [ppm]	RT [min]	# Missed Cleavages
	High	LLYPADTPVGNDQLLEILNK	1	1	1	Q15063		0	0	0.05561	2.53375	2	2226.21	4.16124	81.2042	0
Q96GY3	Protein lin-37 homolog OS=Homo sapiens GN=LIN37 PE=1 SV=1 - [LIN37_HUMAN]	2.09206	6.91	1	1	1	1	246	28.3651	8.70459
	A3	Sequence	# PSMs	# Proteins	# Protein Groups	Protein Group Accessions	Modifications	ΔCn	q-Value	PEP	XCorr	Charge	MH+ [Da]	ΔM [ppm]	RT [min]	# Missed Cleavages
	High	tPSDTHNKDcSIAATGK	1	1	1	Q96GY3	N-Term(Acetyl); C10(Carbamidomethyl)	0	0.003	0.161	2.09206	2	1844.86	8.61138	21.1341	1
Q5TEZ5	Uncharacterized protein C6orf163 OS=Homo sapiens GN=C6orf163 PE=1 SV=2 - [CF163_HUMAN]	2.02623	3.65	1	1	1	1	329	38.5288	6.96143
	A3	Sequence	# PSMs	# Proteins	# Protein Groups	Protein Group Accessions	Modifications	ΔCn	q-Value	PEP	XCorr	Charge	MH+ [Da]	ΔM [ppm]	RT [min]	# Missed Cleavages
	High	TEMYQNMDDEMK	1	1	1	Q5TEZ5		0	0.005	0.1896	2.02623	2	1534.6	9.58701	26.7588	0
P02654	Apolipoprotein C-I OS=Homo sapiens GN=APOC1 PE=1 SV=1 - [APOC1_HUMAN]	1.77453	10.84	1	1	1	1	83	9.32609	8.47021
	A3	Sequence	# PSMs	# Proteins	# Protein Groups	Protein Group Accessions	Modifications	ΔCn	q-Value	PEP	XCorr	Charge	MH+ [Da]	ΔM [ppm]	RT [min]	# Missed Cleavages
	High	EFGNTLEDK	1	1	1	P02654		0	0	0.06349	1.77453	2	1052.49	0.713236	10.3862	0
P50851	Lipopolysaccharide-responsive and beige-like anchor protein OS=Homo sapiens GN=LRBA PE=1 SV=4 - [LRBA_HUMAN]	0	0.63	1	1	1	1	2863	318.906	5.60498
	A3	Sequence	# PSMs	# Proteins	# Protein Groups	Protein Group Accessions	Modifications	ΔCn	q-Value	PEP	XCorr	Charge	MH+ [Da]	ΔM [ppm]	RT [min]	# Missed Cleavages
	High	cDITcQAEVWSMFTAILK	1	1	1	P50851	C1(Carbamidomethyl); C5(Carbamidomethyl)	0	0	0.06587	1.47599	4	2173.03	7.45598	110.024	0
P00734	Prothrombin OS=Homo sapiens GN=F2 PE=1 SV=2 - [THRB_HUMAN]	0	1.45	1	1	1	1	622	69.9921	5.89697
	A3	Sequence	# PSMs	# Proteins	# Protein Groups	Protein Group Accessions	Modifications	ΔCn	q-Value	PEP	XCorr	Charge	MH+ [Da]	ΔM [ppm]	RT [min]	# Missed Cleavages
	High	YGFYTHVFR	1	1	1	P00734		0	0.003	0.1328	1.40652	3	1189.58	-1.17942	35.0615	0
P01008	Antithrombin-III OS=Homo sapiens GN=SERPINC1 PE=1 SV=1 - [ANT3_HUMAN]	0	4.53	1	2	2	2	464	52.5689	6.7124
	A3	Sequence	# PSMs	# Proteins	# Protein Groups	Protein Group Accessions	Modifications	ΔCn	q-Value	PEP	XCorr	Charge	MH+ [Da]	ΔM [ppm]	RT [min]	# Missed Cleavages
	High	TSDQIHFFFAK	1	1	1	P01008		0	0.003	0.1344	1.93533	3	1340.66	-2.37971	50.0437	0
	High	ANRPFLVFIR	1	1	1	P01008		0	0.003	0.1804	1.82735	3	1232.72	-5.70192	49.5334	0
Q96L73	Histone-lysine N-methyltransferase, H3 lysine-36 and H4 lysine-20 specific OS=Homo sapiens GN=NSD1 PE=1 SV=1 - [NSD1_HUMAN]	0	1.04	1	1	1	1	2696	296.464	8.03076
	A3	Sequence	# PSMs	# Proteins	# Protein Groups	Protein Group Accessions	Modifications	ΔCn	q-Value	PEP	XCorr	Charge	MH+ [Da]	ΔM [ppm]	RT [min]	# Missed Cleavages
	High	rGKIPENLGLNFISGDISDTQASNELSR	1	1	1	Q96L73	N-Term(Acetyl)	0	0.003	0.1871	1.47331	3	3073.58	8.53911	128.104	2
Q6ZVX9	Progestin and adipoQ receptor family member 9 OS=Homo sapiens GN=PAQR9 PE=2 SV=1 - [PAQR9_HUMAN]	0	9.81	1	1	1	2	377	42.6638	8.5874
	A3	Sequence	# PSMs	# Proteins	# Protein Groups	Protein Group Accessions	Modifications	ΔCn	q-Value	PEP	XCorr	Charge	MH+ [Da]	ΔM [ppm]	RT [min]	# Missed Cleavages
	High	SRTDWcTYPFALRTFVFVMPLSmAcPImLESWLFDLR	2	1	1	Q6ZVX9	C6(Carbamidomethyl); M23(Oxidation); C25(Carbamidomethyl); M28(Oxidation)	0	0.003	0.1427	1.93661	4	4589.23	7.75695	111.627	2
Q6ZV65	Protein FAM47E OS=Homo sapiens GN=FAM47E PE=2 SV=3 - [FA47E_HUMAN]	0	1.78	1	1	1	1	393	45.633	9.42236
	A3	Sequence	# PSMs	# Proteins	# Protein Groups	Protein Group Accessions	Modifications	ΔCn	q-Value	PEP	XCorr	Charge	MH+ [Da]	ΔM [ppm]	RT [min]	# Missed Cleavages
	High	gMKEPTK	1	1	1	Q6ZV65	N-Term(Acetyl)	0	0.003	0.1341	1.36832	2	832.419	-5.4738	16.2912	1

## Sheet: 2B_3D-liver model
Table S1: Proteins identified in the 3D-liver model sample 2B by search with the H. sapiens UniProt database.
The table contains data on the peptides found by LC-MS/MS and the accession numbers and description of the corresponding proteins.
# Proteins - protein groups, # Unique Peptides - protein specific peptide, # Peptides - total peptides, # PSMs - peptide spectrum matches, # AAs - number of amino acids in the protein
Accession	Description	Score	Coverage	# Proteins	# Unique Peptides	# Peptides	# PSMs	# AAs	MW [kDa]	calculated pI
P02771	Alpha-fetoprotein OS=Homo sapiens GN=AFP PE=1 SV=1 - [FETA_HUMAN]	378.303	65.85	1	25	25	95	609	68.633	5.68115
	A3	Sequence	# PSMs	# Proteins	# Protein Groups	Protein Group Accessions	Modifications	ΔCn	q-Value	PEP	XCorr	Charge	MH+ [Da]	ΔM [ppm]	RT [min]	# Missed Cleavages
	High	QKPQITEEQLEAVIADFSGLLEK	3	1	1	P02771		0	0	0.03978	6.25874	3	2586.37	0.894353	104.329	0
	High	KPTPASIPLFQVPEPVTScEAYEEDR	2	1	1	P02771	C19(Carbamidomethyl)	0	0	0.03641	5.96021	3	2960.44	0.426617	66.2757	0
	High	GQcIIHAENDEKPEGLSPNLNR	3	1	1	P02771	C3(Carbamidomethyl)	0	0	0.04626	5.78999	3	2491.2	0.944168	34.1749	0
	High	RHPFLYAPTILLWAAR	2	1	1	P02771		0	0	0.04375	5.27923	3	1925.09	-0.980677	77.5075	1
	High	LLAcGEGAADIIIGHLcIR	34	1	1	P02771	C4(Carbamidomethyl); C17(Carbamidomethyl)	0	0	0.01807	4.64364	3	2052.07	-0.96062	77.228	0
	High	ccQGQEQEVcFAEEGQK	4	1	1	P02771	C1(Carbamidomethyl); C2(Carbamidomethyl); C10(Carbamidomethyl)	0	0	0.04124	4.38891	2	2086.83	1.08662	24.1446	0
	High	RPcFSSLVVDETYVPPAFSDDKFIFHK	2	1	1	P02771	C3(Carbamidomethyl)	0	0.003	0.08528	6.67418	5	3201.57	0.274757	74.2577	1
	High	KPTPASIPLFQVPEPVTScEAYEEDRETFMNK	1	1	1	P02771	C19(Carbamidomethyl)	0	0.003	0.05281	6.64265	4	3710.78	2.37553	69.6436	1
	High	KPTPASIPLFQVPEPVTScEAYEEDRETFmNK	1	1	1	P02771	C19(Carbamidomethyl); M30(Oxidation)	0	0.003	0.207	5.62031	4	3726.77	0.454287	65.7476	1
	High	DALTAIEKPTGDEQSSGcLENQLPAFLEELcHEK	5	1	1	P02771	C18(Carbamidomethyl); C31(Carbamidomethyl)	0	0.003	0.2054	4.84377	4	3829.79	-0.25388	83.5987	0
	High	ESSLLNQHAcAVMK	1	1	1	P02771	C10(Carbamidomethyl)	0	0.003	0.214	4.65907	2	1587.76	-1.51049	27.6362	0
	High	LGEYYLQNAFLVAYTK	7	1	1	P02771		0	0.003	0.1362	4.5596	2	1892.98	0.244391	81.8251	0
	High	KAPQLTSSELMAITR	4	1	1	P02771		0	0.003	0.1	4.52637	3	1645.89	-0.365409	50.1995	1
	High	HEmTPVNPGVGQccTSSYANR	2	1	1	P02771	M3(Oxidation); C13(Carbamidomethyl); C14(Carbamidomethyl)	0	0.003	0.09339	4.43001	3	2381.01	-0.156008	22.8748	0
	High	MAATAATccQLSEDK	2	1	1	P02771	C8(Carbamidomethyl); C9(Carbamidomethyl)	0	0.003	0.0972	4.32487	2	1656.7	1.2496	18.3932	0
	High	IMSYIcSQQDTLSNK	2	1	1	P02771	C6(Carbamidomethyl)	0	0.003	0.1869	3.86819	2	1787.83	1.19685	36.5867	0
	High	NIFLASFVHEYSR	4	1	1	P02771		0	0.003	0.2052	3.7873	2	1582.8	0.549862	62.4808	0
	High	FLGDRDFNQFSSGEK	1	1	1	P02771		0	0.003	0.2157	3.78202	3	1746.81	-0.250087	41.5633	1
	High	DLcQAQGVALQTMK	2	1	1	P02771	C3(Carbamidomethyl)	0	0.003	0.1897	3.76073	2	1562.76	-1.76851	42.9854	0
	High	cFQTENPLEcQDKGEEELQK	1	1	1	P02771	C1(Carbamidomethyl); C10(Carbamidomethyl)	0	0.003	0.1596	3.72269	2	2482.1	7.09804	37.2208	1
	High	RHPQLAVSVILR	4	1	1	P02771		0	0.003	0.2229	3.66379	3	1388.85	4.4192	49.1979	1
	High	LVLDVAHVHEHccR	3	1	1	P02771	C12(Carbamidomethyl); C13(Carbamidomethyl)	0	0.003	0.1361	3.62753	4	1744.84	0.622506	21.0991	0
	High	cFQTENPLEcQDK	1	1	1	P02771	C1(Carbamidomethyl); C10(Carbamidomethyl)	0	0.003	0.0825	3.45361	2	1668.7	-2.14119	33.4743	0
	High	AENAVEcFQTK	1	1	1	P02771	C7(Carbamidomethyl)	0	0.005	0.2526	3.03732	2	1296.59	1.20809	17.9509	0
	High	QEFLINLVK	2	1	1	P02771		0	0.005	0.2844	2.81726	2	1103.65	-0.819258	61.1812	0
	High	fIYEIAR	1	1	1	P02771	N-Term(Acetyl)	0	0.007	0.321	1.6014	2	953.509	-0.495794	55.4185	0
P02768	Serum albumin OS=Homo sapiens GN=ALB PE=1 SV=2 - [ALBU_HUMAN]	323.382	44.01	1	23	23	110	609	69.3215	6.27783
	A3	Sequence	# PSMs	# Proteins	# Protein Groups	Protein Group Accessions	Modifications	ΔCn	q-Value	PEP	XCorr	Charge	MH+ [Da]	ΔM [ppm]	RT [min]	# Missed Cleavages
	High	SHcIAEVENDEMPADLPSLAADFVESK	2	1	1	P02768	C3(Carbamidomethyl)	0	0	0.03495	5.9359	3	2974.35	0.945068	80.8589	0
	High	RMPcAEDYLSVVLNQLcVLHEK	4	1	1	P02768	C4(Carbamidomethyl); C17(Carbamidomethyl)	0	0	0.04595	5.5892	3	2674.31	-1.25214	93.6729	1
	High	LVRPEVDVMcTAFHDNEETFLKK	1	1	1	P02768	C10(Carbamidomethyl)	0	0	0.03863	4.97835	5	2778.36	-0.288542	59.6444	1
	High	EFNAETFTFHADIcTLSEK	10	1	1	P02768	C14(Carbamidomethyl)	0	0	0.04605	3.40973	3	2260.02	-0.875742	71.8524	0
	High	RmPcAEDYLSVVLNQLcVLHEK	8	1	1	P02768	M2(Oxidation); C4(Carbamidomethyl); C17(Carbamidomethyl)	0	0.003	0.09917	5.18838	3	2690.3	-2.09971	88.9073	1
	High	KVPQVSTPTLVEVSR	27	1	1	P02768		0	0.003	0.1517	5.08143	3	1639.94	-0.807803	39.5898	1
	High	mPcAEDYLSVVLNQLcVLHEK	1	1	1	P02768	M1(Oxidation); C3(Carbamidomethyl); C16(Carbamidomethyl)	0	0.003	0.06736	4.92813	3	2534.21	-1.41619	94.8513	0
	High	SHcIAEVENDEmPADLPSLAADFVESK	1	1	1	P02768	C3(Carbamidomethyl); M12(Oxidation)	0	0.003	0.1177	4.89151	3	2990.34	-0.0129111	73.6614	0
	High	VFDEFKPLVEEPQNLIK	1	1	1	P02768		0	0.003	0.09643	4.86066	2	2045.09	-0.340883	70.08	0
	High	LVRPEVDVMcTAFHDNEETFLK	2	1	1	P02768	C10(Carbamidomethyl)	0	0.003	0.1683	4.82977	4	2650.26	-2.14007	64.2259	0
	High	HPYFYAPELLFFAK	4	1	1	P02768		0	0.003	0.1108	4.53613	3	1742.9	0.628546	82.0225	0
	High	LVRPEVDVmcTAFHDNEETFLK	2	1	1	P02768	M9(Oxidation); C10(Carbamidomethyl)	0	0.003	0.04664	4.52604	4	2666.26	-0.220062	53.4757	0
	High	ALVLIAFAQYLQQcPFEDHVK	2	1	1	P02768	C14(Carbamidomethyl)	0	0.003	0.1918	4.44711	3	2490.29	1.24717	97.3265	0
	High	VPQVSTPTLVEVSR	4	1	1	P02768		0	0.003	0.1316	4.36606	2	1511.84	-0.342989	48.1998	0
	High	RHPYFYAPELLFFAK	1	1	1	P02768		0	0.003	0.154	4.12023	3	1899	1.03488	74.7659	1
	High	FKDLGEENFK	1	1	1	P02768		0	0.003	0.1647	3.54102	3	1226.6	-0.33408	24.7344	1
	High	AAFTEccQAADK	3	1	1	P02768	C6(Carbamidomethyl); C7(Carbamidomethyl)	0	0.003	0.216	3.49482	2	1371.57	0.794268	2.97305	0
	High	ccTESLVNR	7	1	1	P02768	C1(Carbamidomethyl); C2(Carbamidomethyl)	0	0.003	0.2285	2.51302	2	1138.5	-0.0236246	6.81061	0
	High	ADDKETcFAEEGK	1	1	1	P02768	C7(Carbamidomethyl)	0	0.005	0.3029	3.3042	2	1499.63	-3.46001	0.0799067	1
	High	QTALVELVK	1	1	1	P02768		0	0.005	0.2347	3.28998	2	1000.6	0.585027	38.6617	0
	High	AVMDDFAAFVEK	1	1	1	P02768		0	0.005	0.2705	3.13782	2	1342.64	0.698988	66.8911	0
	High	LVNEVTEFAK	1	1	1	P02768		0	0.005	0.2541	3.04987	2	1149.62	0.183256	36.3574	0
	High	YIcENQDSISSK	3	1	1	P02768	C3(Carbamidomethyl)	0	0.005	0.297	2.54418	2	1443.65	3.76355	5.6401	0
	High	TYETTLEK	2	1	1	P02768		0	0.005	0.2937	1.89655	2	984.489	0.257758	3.0569	0
	High	YLYEIAR	15	1	1	P02768		0	0.005	0.2621	1.76932	2	927.493	-0.00592794	101.002	0
	High	LVTDLTK	5	1	1	P02768		0	0.005	0.311	1.47439	2	789.471	-0.637554	166.781	0
P04114	Apolipoprotein B-100 OS=Homo sapiens GN=APOB PE=1 SV=2 - [APOB_HUMAN]	60.8208	4.87	1	14	14	17	4563	515.283	7.04932
	A3	Sequence	# PSMs	# Proteins	# Protein Groups	Protein Group Accessions	Modifications	ΔCn	q-Value	PEP	XCorr	Charge	MH+ [Da]	ΔM [ppm]	RT [min]	# Missed Cleavages
	High	NQDVHSINLPFFETLQEYFER	1	1	1	P04114		0	0.003	0.08403	5.75097	3	2626.25	-1.663	102.235	0
	High	VHANPLLIDVVTYLVALIPEPSAQQLR	2	1	1	P04114		0	0.003	0.06618	5.47857	3	2969.71	7.85981	131.985	0
	High	HSITNPLAVLcEFISQSIK	3	1	1	P04114	C11(Carbamidomethyl)	0	0.003	0.06426	5.32687	3	2157.14	0.663732	111.722	0
	High	HLIDSLIDFLNFPR	1	1	1	P04114		0	0.003	0.1374	3.93273	3	1699.92	1.31014	98.5003	0
	High	IAIANIIDEIIEK	1	1	1	P04114		0	0.003	0.1089	3.84071	2	1454.84	-1.97669	98.055	0
	High	FSVPAGIVIPSFQALTAR	1	1	1	P04114		0	0.003	0.09263	3.52632	2	1874.06	0.897562	86.2357	0
	High	EYSGTIASEANTYLNSK	1	1	1	P04114		0	0.003	0.172	3.31071	2	1847.88	6.05529	49.3406	0
	High	LPQQANDYLNSFNWER	1	1	1	P04114		0	0.003	0.129	2.95104	2	1994.95	7.16579	64.3573	0
	High	VPLLLSEPINIIDALEmR	1	1	1	P04114	M17(Oxidation)	0	0.003	0.2077	2.48313	3	2052.14	0.312089	108.033	0
	High	TQFNNNEYSQDLDAYNTK	1	1	1	P04114		0	0.005	0.232	3.17676	2	2164.94	0.615043	39.0296	0
	High	NLTDFAEQYSIQDWAK	1	1	1	P04114		0	0.005	0.2585	2.68868	2	1928.92	9.40972	70.7246	0
	High	IEIPLPFGGK	1	1	1	P04114		0	0.005	0.3001	1.80587	2	1070.62	-0.53458	65.1836	0
	High	VEDIPLAR	1	1	1	P04114		0	0.007	0.3398	2.37279	2	912.516	1.44836	26.5393	0
	High	FIIPGLK	1	1	1	P04114		0	0.007	0.351	1.48344	2	787.508	0.0720354	54.7793	0
P01009	Alpha-1-antitrypsin OS=Homo sapiens GN=SERPINA1 PE=1 SV=3 - [A1AT_HUMAN]	53.9231	20.1	1	6	6	14	418	46.707	5.59229
	A3	Sequence	# PSMs	# Proteins	# Protein Groups	Protein Group Accessions	Modifications	ΔCn	q-Value	PEP	XCorr	Charge	MH+ [Da]	ΔM [ppm]	RT [min]	# Missed Cleavages
	High	LYHSEAFTVNFGDTEEAK	2	1	1	P01009		0	0	0.03735	5.08423	2	2057.94	-0.135807	49.8319	0
	High	ELDRDTVFALVNYIFFK	3	1	1	P01009		0	0.003	0.07144	4.62544	3	2090.1	0.616599	109.847	1
	High	LQHLENELTHDIITK	3	1	1	P01009		0	0.003	0.2285	4.49355	3	1803.96	-1.62748	41.8625	0
	High	FNKPFVFLMIEQNTK	2	1	1	P01009		0	0.003	0.1631	3.53128	3	1855.97	-1.62115	73.5749	0
	High	FNKPFVFLmIEQNTK	1	1	1	P01009	M9(Oxidation)	0	0.003	0.224	3.15596	3	1871.97	1.07649	61.5137	0
	High	LSSWVLLMK	2	1	1	P01009		0	0.005	0.252	3.32531	2	1076.62	0.373466	62.9287	0
	High	LGMFNIQHcK	1	1	1	P01009	C9(Carbamidomethyl)	0	0.007	0.3471	2.09261	3	1247.6	1.93668	31.4468	0
P04264	Keratin, type II cytoskeletal 1 OS=Homo sapiens GN=KRT1 PE=1 SV=6 - [K2C1_HUMAN]	50.7348	20.81	1	7	8	12	644	65.999	8.11865
	A3	Sequence	# PSMs	# Proteins	# Protein Groups	Protein Group Accessions	Modifications	ΔCn	q-Value	PEP	XCorr	Charge	MH+ [Da]	ΔM [ppm]	RT [min]	# Missed Cleavages
	High	GGGGGGYGSGGSSYGSGGGSYGSGGGGGGGR	1	1	1	P04264		0	0	0.00939801	6.29283	2	2383.94	-2.97804	2.11255	0
	High	THNLEPYFESFINNLR	3	1	1	P04264		0	0	0.03138	5.01223	2	1993.98	0.439003	80.3184	0
	High	GSYGSGGSSYGSGGGSYGSGGGGGGHGSYGSGSSSGGYR	2	1	1	P04264		0	0.003	0.07305	5.78181	3	3312.32	3.01273	13.9713	0
	High	THNLEPYFESFINNLRR	1	1	1	P04264		0	0.003	0.2181	3.92531	4	2150.07	-3.2035	76.188	1
	High	FLEQQNQVLQTK	2	2	2	P04264;P35908		0	0.003	0.1768	3.6586	2	1475.79	2.73273	31.3793	0
	High	YEELQITAGR	1	1	1	P04264		0	0.003	0.2118	2.45229	2	1179.6	-0.483372	30.4126	0
	High	KQISNLQQSISDAEQR	1	1	1	P04264		0	0.005	0.2635	4.31968	3	1844.94	-1.69327	31.0108	1
	High	SLVNLGGSK	1	1	1	P04264		0	0.005	0.2968	1.95484	2	874.5	1.06278	20.0428	0
P02774	Vitamin D-binding protein OS=Homo sapiens GN=GC PE=1 SV=1 - [VTDB_HUMAN]	50.6354	25.32	1	6	6	12	474	52.929	5.5415
	A3	Sequence	# PSMs	# Proteins	# Protein Groups	Protein Group Accessions	Modifications	ΔCn	q-Value	PEP	XCorr	Charge	MH+ [Da]	ΔM [ppm]	RT [min]	# Missed Cleavages
	High	HQPQEFPTYVEPTNDEIcEAFR	3	1	1	P02774	C18(Carbamidomethyl)	0	0	0.03901	5.34678	3	2707.21	0.804039	60.0615	0
	High	GQELcADYSENTFTEYK	5	1	1	P02774	C5(Carbamidomethyl)	0	0	0.04277	4.23937	2	2054.87	0.930239	46.3208	0
	High	VPTADLEDVLPLAEDITNILSK	1	1	1	P02774		0	0	0.04516	4.04493	2	2366.28	3.64914	115.513	0
	High	ScESNSPFPVHPGTAEccTK	1	1	1	P02774	C2(Carbamidomethyl); C17(Carbamidomethyl); C18(Carbamidomethyl)	0	0.003	0.05234	4.69574	2	2264.95	7.89344	27.206	0
	High	SLGEccDVEDSTTcFNAK	1	1	1	P02774	C5(Carbamidomethyl); C6(Carbamidomethyl); C14(Carbamidomethyl)	0	0.003	0.106	4.685	2	2092.83	2.10357	35.2309	0
	High	SYLSMVGSccTSASPTVcFLK	1	1	1	P02774	C9(Carbamidomethyl); C10(Carbamidomethyl); C18(Carbamidomethyl)	0	0.003	0.1616	3.32431	2	2355.06	4.46293	66.4454	0
P01024	Complement C3 OS=Homo sapiens GN=C3 PE=1 SV=2 - [CO3_HUMAN]	49.734	9.08	1	9	9	14	1663	187.03	6.40479
	A3	Sequence	# PSMs	# Proteins	# Protein Groups	Protein Group Accessions	Modifications	ΔCn	q-Value	PEP	XCorr	Charge	MH+ [Da]	ΔM [ppm]	RT [min]	# Missed Cleavages
	High	VPVAVQGEDTVQSLTQGDGVAK	1	1	1	P01024		0	0	0.03946	5.17453	2	2198.14	2.84185	53.4681	0
	High	SNLDEDIIAEENIVSR	1	1	1	P01024		0	0	0.03276	4.23212	2	1816.89	1.1985	60.5846	0
	High	EYVLPSFEVIVEPTEK	1	1	1	P01024		0	0.003	0.1134	4.07156	2	1878.98	0.951633	75.0917	0
	High	ILLQGTPVAQMTEDAVDAER	3	1	1	P01024		0	0.003	0.1593	3.90249	2	2157.09	0.683562	76.0702	0
	High	EPGQDLVVLPLSITTDFIPSFR	3	1	1	P01024		0	0.003	0.1562	3.81629	2	2444.31	1.6592	105.909	0
	High	SEFPESWLWNVEDLKEPPK	1	1	1	P01024		0	0.003	0.2044	3.52478	3	2330.13	-1.25042	77.8413	1
	High	NTLIIYLDK	1	1	1	P01024		0	0.003	0.2235	2.01543	2	1092.63	-0.819474	52.8057	0
	High	VQLSNDFDEYImAIEQTIK	2	1	1	P01024	M12(Oxidation)	0	0.005	0.2364	2.80829	3	2273.1	1.63564	99.8625	0
	High	ISLPESLK	1	1	1	P01024		0	0.005	0.2515	2.17458	2	886.524	0.0116875	37.8989	0
P02647	Apolipoprotein A-I OS=Homo sapiens GN=APOA1 PE=1 SV=1 - [APOA1_HUMAN]	46.96	34.83	1	8	8	12	267	30.7589	5.75732
	A3	Sequence	# PSMs	# Proteins	# Protein Groups	Protein Group Accessions	Modifications	ΔCn	q-Value	PEP	XCorr	Charge	MH+ [Da]	ΔM [ppm]	RT [min]	# Missed Cleavages
	High	DSGRDYVSQFEGSALGK	1	1	1	P02647		0	0.003	0.1163	4.92577	2	1815.86	2.56356	49.2389	1
	High	LREQLGPVTQEFWDNLEK	1	1	1	P02647		0	0.003	0.2304	4.51873	2	2202.12	-0.0532291	70.0662	1
	High	EQLGPVTQEFWDNLEK	3	1	1	P02647		0	0.003	0.184	4.42398	2	1932.94	1.52301	74.6045	0
	High	LLDNWDSVTSTFSK	3	1	1	P02647		0	0.003	0.1396	3.70394	2	1612.79	1.54893	64.0084	0
	High	KWQEEMELYR	1	1	1	P02647		0	0.003	0.1856	3.4594	2	1411.67	2.59896	35.0086	1
	High	THLAPYSDELR	1	1	1	P02647		0	0.003	0.1863	2.92003	3	1301.65	0.789729	24.3525	0
	High	QGLLPVLESFK	1	1	1	P02647		0	0.005	0.247	4.12947	2	1230.71	0.963279	74.3426	0
	High	VSFLSALEEYTK	1	1	1	P02647		0	0.005	0.2775	3.53192	2	1386.72	0.150233	78.3172	0
P02751	Fibronectin OS=Homo sapiens GN=FN1 PE=1 SV=4 - [FINC_HUMAN]	39.4704	6.5	1	8	8	9	2386	262.46	5.70654
	A3	Sequence	# PSMs	# Proteins	# Protein Groups	Protein Group Accessions	Modifications	ΔCn	q-Value	PEP	XCorr	Charge	MH+ [Da]	ΔM [ppm]	RT [min]	# Missed Cleavages
	High	EYLGAIcScTcFGGQR	1	1	1	P02751	C7(Carbamidomethyl); C9(Carbamidomethyl); C11(Carbamidomethyl)	0	0	0.03789	4.78338	2	1878.79	0.279685	48.3558	0
	High	RPGGEPSPEGTTGQSYNQYSQR	1	1	1	P02751		0	0.003	0.1027	5.77031	3	2396.09	1.2417	14.2153	0
	High	VVTPLSPPTNLHLEANPDTGVLTVSWER	1	1	1	P02751		0	0.003	0.06338	5.67132	3	3042.59	1.07058	77.5809	0
	High	TETITGFQVDAVPANGQTPIQR	1	1	1	P02751		0	0.003	0.06276	5.52022	2	2343.2	1.30069	54.2455	0
	High	GFNcESKPEAEETcFDK	1	1	1	P02751	C4(Carbamidomethyl); C14(Carbamidomethyl)	0	0.003	0.08631	4.20306	2	2047.84	1.63317	25.1194	0
	High	VTWAPPPSIDLTNFLVR	1	1	1	P02751		0	0.003	0.1047	3.58596	2	1926.05	-1.74438	87.3443	0
	High	NTFAEVTGLSPGVTYYFK	2	1	1	P02751		0	0.003	0.08718	3.52754	2	1993.99	0.314563	72.9371	0
	High	VDVIPVNLPGEHGQR	1	1	1	P02751		0	0.003	0.1734	3.15854	3	1629.87	-0.217676	43.2794	0
P13645	Keratin, type I cytoskeletal 10 OS=Homo sapiens GN=KRT10 PE=1 SV=6 - [K1C10_HUMAN]	38.6532	22.6	1	9	9	11	584	58.7917	5.21143
	A3	Sequence	# PSMs	# Proteins	# Protein Groups	Protein Group Accessions	Modifications	ΔCn	q-Value	PEP	XCorr	Charge	MH+ [Da]	ΔM [ppm]	RT [min]	# Missed Cleavages
	High	YcVQLSQIQAQISALEEQLQQIR	1	1	1	P13645	C2(Carbamidomethyl)	0	0	0.04041	4.97745	2	2746.43	5.20895	104.374	0
	High	ADLEmQIESLTEELAYLKK	2	1	1	P13645	M5(Oxidation)	0	0.003	0.1066	4.75945	3	2240.14	-0.0515451	94.5022	1
	High	AETEcQNTEYQQLLDIK	1	1	1	P13645	C5(Carbamidomethyl)	0	0.003	0.1706	4.3139	2	2082.97	2.10785	54.6848	0
	High	ELTTEIDNNIEQISSYK	1	1	1	P13645		0	0.003	0.04881	4.27389	2	1996.97	-0.685643	63.2476	0
	High	SQYEQLAEQNRK	1	1	1	P13645		0	0.003	0.2106	3.08011	2	1493.73	-3.86822	0.600163	1
	High	VTMQNLNDR	2	1	1	P13645		0	0.003	0.1904	2.38007	2	1090.53	0.0294885	7.43357	0
	High	VLDELTLTK	1	1	1	P13645		0	0.003	0.167	1.7508	2	1031.6	0.437361	38.8592	0
	High	ALEESNYELEGK	1	1	1	P13645		0	0.005	0.2743	2.74097	2	1381.65	-0.339177	24.9861	0
	High	SLLEGEGSSGGGGR	1	1	1	P13645		0	0.007	0.3292	3.21964	2	1262.6	2.90383	5.74962	0
P35527	Keratin, type I cytoskeletal 9 OS=Homo sapiens GN=KRT9 PE=1 SV=3 - [K1C9_HUMAN]	33.1291	20.87	1	7	7	8	623	62.0268	5.23682
	A3	Sequence	# PSMs	# Proteins	# Protein Groups	Protein Group Accessions	Modifications	ΔCn	q-Value	PEP	XCorr	Charge	MH+ [Da]	ΔM [ppm]	RT [min]	# Missed Cleavages
	High	GGGGSFGYSYGGGSGGGFSASSLGGGFGGGSR	2	1	1	P35527		0	0	0.01068	6.82257	2	2705.17	2.04954	58.1943	0
	High	DIENQYETQITQIEHEVSSSGQEVQSSAK	1	1	1	P35527		0	0.003	0.0472	6.70552	3	3264.52	0.834871	74.27	0
	High	YcGQLQmIQEQISNLEAQITDVR	1	1	1	P35527	C2(Carbamidomethyl); M7(Oxidation)	0	0.003	0.1293	4.96099	3	2753.32	-1.72978	98.2212	0
	High	HGVQELEIELQSQLSK	1	1	1	P35527		0	0.003	0.2253	3.40488	3	1837.96	-1.32998	63.6776	0
	High	QGVDADINGLR	1	1	1	P35527		0	0.003	0.2192	3.23471	2	1157.59	-1.16111	30.3997	0
	High	QVLDNLTMEK	1	1	1	P35527		0	0.003	0.2201	2.25732	2	1190.61	-0.138806	36.071	0
	High	QFSSSYLSR	1	1	1	P35527		0	0.007	0.358	2.40639	2	1074.52	0.17007	24.3754	0
P19823	Inter-alpha-trypsin inhibitor heavy chain H2 OS=Homo sapiens GN=ITIH2 PE=1 SV=2 - [ITIH2_HUMAN]	30.0295	13	1	8	8	9	946	106.397	6.85889
	A3	Sequence	# PSMs	# Proteins	# Protein Groups	Protein Group Accessions	Modifications	ΔCn	q-Value	PEP	XCorr	Charge	MH+ [Da]	ΔM [ppm]	RT [min]	# Missed Cleavages
	High	IQPSGGTNINEALLR	2	1	1	P19823		0	0.003	0.1838	4.50903	2	1582.85	-0.0236112	42.1064	0
	High	VVNNSPQPQNVVFDVQIPK	1	1	1	P19823		0	0.003	0.07045	3.83395	2	2122.13	-0.241075	61.2601	0
	High	AGELEVFNGYFVHFFAPDNLDPIPK	1	1	1	P19823		0	0.003	0.2232	3.66488	3	2836.4	-1.11678	97.68	0
	High	MLADAPPQDPSccSGALYYGSK	1	1	1	P19823	C12(Carbamidomethyl); C13(Carbamidomethyl)	0	0.003	0.0991	3.25745	2	2388.04	2.44772	43.3646	0
	High	FYNQVSTPLLR	1	1	1	P19823		0	0.003	0.1573	2.9825	2	1337.72	-0.830464	45.4241	0
	High	VQFELHYQEVK	1	1	1	P19823		0	0.003	0.2216	2.66745	2	1419.73	1.20435	36.6994	0
	High	EMSFSVLLHR	1	1	1	P19823		0	0.003	0.1525	2.38058	3	1218.63	2.50196	54.571	0
	High	TEVNVLPGAK	1	1	1	P19823		0	0.005	0.2984	2.68823	2	1027.58	-0.353104	24.3678	0
P02675	Fibrinogen beta chain OS=Homo sapiens GN=FGB PE=1 SV=2 - [FIBB_HUMAN]	21.4558	20.16	1	5	5	5	491	55.8923	8.26514
	A3	Sequence	# PSMs	# Proteins	# Protein Groups	Protein Group Accessions	Modifications	ΔCn	q-Value	PEP	XCorr	Charge	MH+ [Da]	ΔM [ppm]	RT [min]	# Missed Cleavages
	High	GGETSEMYLIQPDSSVKPYR	1	1	1	P02675		0	0.003	0.1775	4.43588	2	2257.08	0.217532	49.0296	0
	High	DNENVVNEYSSELEK	1	1	1	P02675		0	0.003	0.1293	4.20892	2	1768.79	0.0903525	48.1374	0
	High	AHYGGFTVQNEANK	1	1	1	P02675		0	0.003	0.113	3.55538	2	1535.73	2.95481	12.0804	0
	High	QGFGNVATNTDGK	1	1	1	P02675		0	0.003	0.1041	3.17266	2	1308.62	-0.345449	8.54359	0
	High	KAPDAGGcLHADPDLGVLcPTGcQLQEALLQQERPIR	1	1	1	P02675	C8(Carbamidomethyl); C19(Carbamidomethyl); C23(Carbamidomethyl)	0	0.005	0.256	6.08293	4	4084.02	0.0433147	69.3973	1
P02760	Protein AMBP OS=Homo sapiens GN=AMBP PE=1 SV=1 - [AMBP_HUMAN]	21.3028	15.91	1	4	4	6	352	38.974	6.25244
	A3	Sequence	# PSMs	# Proteins	# Protein Groups	Protein Group Accessions	Modifications	ΔCn	q-Value	PEP	XCorr	Charge	MH+ [Da]	ΔM [ppm]	RT [min]	# Missed Cleavages
	High	EYcGVPGDGDEELLR	3	1	1	P02760	C3(Carbamidomethyl)	0	0	0.03203	3.74417	2	1708.75	-0.664416	43.0008	0
	High	WYNLAIGSTcPWLK	1	1	1	P02760	C10(Carbamidomethyl)	0	0.003	0.0754	3.91037	2	1708.85	-1.94347	73.0111	0
	High	cVLFPYGGcQGNGNK	1	1	1	P02760	C1(Carbamidomethyl); C9(Carbamidomethyl)	0	0.003	0.1446	3.1368	2	1670.74	1.13389	38.1484	0
	High	GVcEETSGAYEK	1	1	1	P02760	C3(Carbamidomethyl)	0	0.007	0.3261	3.06265	2	1329.56	-5.22097	0.137982	0
P36955	Pigment epithelium-derived factor OS=Homo sapiens GN=SERPINF1 PE=1 SV=4 - [PEDF_HUMAN]	20.9236	13.4	1	3	3	5	418	46.2833	6.37939
	A3	Sequence	# PSMs	# Proteins	# Protein Groups	Protein Group Accessions	Modifications	ΔCn	q-Value	PEP	XCorr	Charge	MH+ [Da]	ΔM [ppm]	RT [min]	# Missed Cleavages
	High	SSTSPTTNVLLSPLSVATALSALSLGAEQR	1	1	1	P36955		0	0	0.02944	5.48166	3	2971.6	0.455038	111.894	0
	High	LAAAVSNFGYDLYR	3	1	1	P36955		0	0.003	0.05269	4.12499	2	1559.78	-1.01443	55.8377	0
	High	TSLEDFYLDEER	1	1	1	P36955		0	0.003	0.1054	3.76704	2	1516.68	0.0620766	54.669	0
P02679	Fibrinogen gamma chain OS=Homo sapiens GN=FGG PE=1 SV=3 - [FIBG_HUMAN]	19.7362	22.3	1	5	5	5	453	51.4789	5.61768
	A3	Sequence	# PSMs	# Proteins	# Protein Groups	Protein Group Accessions	Modifications	ΔCn	q-Value	PEP	XCorr	Charge	MH+ [Da]	ΔM [ppm]	RT [min]	# Missed Cleavages
	High	EGFGHLSPTGTTEFWLGNEK	1	1	1	P02679		0	0.003	0.1553	6.29205	2	2207.05	2.59119	61.3544	0
	High	AIQLTYNPDESSKPNMIDAATLK	1	1	1	P02679		0	0.003	0.1887	4.03845	2	2520.26	-1.53287	54.4049	0
	High	FGSYcPTTcGIADFLSTYQTK	1	1	1	P02679	C5(Carbamidomethyl); C9(Carbamidomethyl)	0	0.003	0.122	3.6573	2	2417.08	0.212654	76.6094	0
	High	VAQLEAQcQEPcKDTVQIHDITGK	1	1	1	P02679	C8(Carbamidomethyl); C12(Carbamidomethyl)	0	0.003	0.2266	3.03107	3	2768.35	4.65723	37.4647	1
	High	YEASILTHDSSIR	1	1	1	P02679		0	0.003	0.08881	2.71728	3	1491.75	1.28734	30.5761	0
P35908	Keratin, type II cytoskeletal 2 epidermal OS=Homo sapiens GN=KRT2 PE=1 SV=2 - [K22E_HUMAN]	19.3959	14.08	1	4	5	6	639	65.3932	8.00146
	A3	Sequence	# PSMs	# Proteins	# Protein Groups	Protein Group Accessions	Modifications	ΔCn	q-Value	PEP	XCorr	Charge	MH+ [Da]	ΔM [ppm]	RT [min]	# Missed Cleavages
	High	VLYDAEISQIHQSVTDTNVILSMDNSR	1	1	1	P35908		0	0.003	0.1547	3.67237	3	3048.5	0.956626	73.6842	0
	High	FLEQQNQVLQTK	2	2	2	P04264;P35908		0	0.003	0.1768	3.6586	2	1475.79	2.73273	31.3793	0
	High	WELLQQmNVGTRPINLEPIFQGYIDSLK	1	1	1	P35908	M7(Oxidation)	0	0.005	0.2826	3.08366	3	3318.7	-5.42057	95.9981	0
	High	VDPEIQNVK	1	1	1	P35908		0	0.005	0.2403	2.06694	2	1041.56	1.74975	9.5928	0
	High	GFSSGSAVVSGGSR	1	1	1	P35908		0	0.007	0.3515	3.54409	2	1254.61	-0.213642	8.61905	0
P69905	Hemoglobin subunit alpha OS=Homo sapiens GN=HBA1 PE=1 SV=2 - [HBA_HUMAN]	18.6756	21.83	1	2	2	5	142	15.2479	8.67529
	A3	Sequence	# PSMs	# Proteins	# Protein Groups	Protein Group Accessions	Modifications	ΔCn	q-Value	PEP	XCorr	Charge	MH+ [Da]	ΔM [ppm]	RT [min]	# Missed Cleavages
	High	TYFPHFDLSHGSAQVK	4	1	1	P69905		0	0.003	0.2069	4.45583	2	1833.89	-1.54078	43.558	0
	High	VGAHAGEYGAEALER	1	1	1	P69905		0	0.005	0.3108	3.20782	2	1529.73	-0.76445	23.381	0
P02671	Fibrinogen alpha chain OS=Homo sapiens GN=FGA PE=1 SV=2 - [FIBA_HUMAN]	17.5907	6.47	1	3	3	5	866	94.9144	6.01123
	A3	Sequence	# PSMs	# Proteins	# Protein Groups	Protein Group Accessions	Modifications	ΔCn	q-Value	PEP	XCorr	Charge	MH+ [Da]	ΔM [ppm]	RT [min]	# Missed Cleavages
	High	NPSSAGSWNSGSSGPGSTGNR	1	1	1	P02671		0	0	0.01979	5.6956	2	1963.85	0.7221	3.96922	0
	High	TFPGFFSPMLGEFVSETESR	1	1	1	P02671		0	0.003	0.07629	3.76787	2	2265.06	3.08558	97.3685	0
	High	ESSSHHPGIAEFPSR	3	1	1	P02671		0	0.003	0.1495	3.25732	3	1637.77	1.77384	9.51328	0
P01023	Alpha-2-macroglobulin OS=Homo sapiens GN=A2M PE=1 SV=3 - [A2MG_HUMAN]	15.6858	4.07	1	4	4	5	1474	163.188	6.45557
	A3	Sequence	# PSMs	# Proteins	# Protein Groups	Protein Group Accessions	Modifications	ΔCn	q-Value	PEP	XCorr	Charge	MH+ [Da]	ΔM [ppm]	RT [min]	# Missed Cleavages
	High	ETTFNSLLcPSGGEVSEELSLK	1	1	1	P01023	C9(Carbamidomethyl)	0	0	0.03851	4.67896	2	2397.16	4.0188	73.5184	0
	High	VDLSFSPSQSLPASHAHLR	1	1	1	P01023		0	0.003	0.1946	3.19085	3	2049.05	-1.09608	47.8209	0
	High	LPPNVVEESAR	2	1	1	P01023		0	0.003	0.1945	2.76198	2	1210.64	-1.16331	25.7617	0
	High	DLKPAIVK	1	1	1	P01023		0	0.005	0.2812	2.24807	3	883.563	2.32553	8.98384	0
P01019	Angiotensinogen OS=Homo sapiens GN=AGT PE=1 SV=1 - [ANGT_HUMAN]	14.5866	14.85	1	3	3	3	485	53.1205	6.31592
	A3	Sequence	# PSMs	# Proteins	# Protein Groups	Protein Group Accessions	Modifications	ΔCn	q-Value	PEP	XCorr	Charge	MH+ [Da]	ΔM [ppm]	RT [min]	# Missed Cleavages
	High	QPFVQGLALYTPVVLPR	1	1	1	P01019		0	0.003	0.06882	4.75822	2	1898.09	0.118113	79.2408	0
	High	VLSALQAVQGLLVAQGR	1	1	1	P01019		0	0.003	0.06205	4.6248	3	1723.02	-0.185924	85.4663	0
	High	TIHLTMPQLVLQGSYDLQDLLAQAELPAILHTELNLQK	1	1	1	P01019		0	0.005	0.282	5.20355	4	4268.3	-0.0313559	120.751	0
P02649	Apolipoprotein E OS=Homo sapiens GN=APOE PE=1 SV=1 - [APOE_HUMAN]	12.6375	7.26	1	1	1	2	317	36.1318	5.73193
	A3	Sequence	# PSMs	# Proteins	# Protein Groups	Protein Group Accessions	Modifications	ΔCn	q-Value	PEP	XCorr	Charge	MH+ [Da]	ΔM [ppm]	RT [min]	# Missed Cleavages
	High	WVQTLSEQVQEELLSSQVTQELR	2	1	1	P02649		0	0	0.03406	6.51491	3	2730.39	0.0649019	82.1268	0
P51884	Lumican OS=Homo sapiens GN=LUM PE=1 SV=2 - [LUM_HUMAN]	12.0362	5.33	1	1	1	3	338	38.4048	6.60986
	A3	Sequence	# PSMs	# Proteins	# Protein Groups	Protein Group Accessions	Modifications	ΔCn	q-Value	PEP	XCorr	Charge	MH+ [Da]	ΔM [ppm]	RT [min]	# Missed Cleavages
	High	LPSGLPVSLLTLYLDNNK	3	1	1	P51884		0	0.003	0.04783	4.16378	2	1957.1	1.36207	95.404	0
P02452	Collagen alpha-1(I) chain OS=Homo sapiens GN=COL1A1 PE=1 SV=5 - [CO1A1_HUMAN]	11.9917	2.53	1	2	2	3	1464	138.857	5.79541
	A3	Sequence	# PSMs	# Proteins	# Protein Groups	Protein Group Accessions	Modifications	ΔCn	q-Value	PEP	XCorr	Charge	MH+ [Da]	ΔM [ppm]	RT [min]	# Missed Cleavages
	High	DGEAGAQGPPGPAGPAGER	1	1	1	P02452		0	0.003	0.08429	4.79013	2	1690.78	3.20772	7.51847	0
	High	SGEYWIDPNQGcNLDAIK	2	1	1	P02452	C12(Carbamidomethyl)	0	0.003	0.1502	3.78019	2	2079.95	2.82866	56.1038	0
Q06033	Inter-alpha-trypsin inhibitor heavy chain H3 OS=Homo sapiens GN=ITIH3 PE=1 SV=2 - [ITIH3_HUMAN]	11.495	3.03	1	3	3	3	890	99.7865	5.74463
	A3	Sequence	# PSMs	# Proteins	# Protein Groups	Protein Group Accessions	Modifications	ΔCn	q-Value	PEP	XCorr	Charge	MH+ [Da]	ΔM [ppm]	RT [min]	# Missed Cleavages
	High	KGHVSFKPSLDQQR	1	1	1	Q06033		0	0.003	0.05092	4.74779	2	1626.87	2.10712	1.2777	1
	High	VTFELTYEELLKR	1	1	1	Q06033		0	0.003	0.2082	3.84235	3	1640.89	-0.720658	66.2816	1
	High	GHVSFKPSLDQQR	1	1	1	Q06033		0	0.003	0.187	2.90489	3	1498.78	0.81173	11.0441	0
P06396	Gelsolin OS=Homo sapiens GN=GSN PE=1 SV=1 - [GELS_HUMAN]	11.1061	6.91	1	3	3	3	782	85.6442	6.27783
	A3	Sequence	# PSMs	# Proteins	# Protein Groups	Protein Group Accessions	Modifications	ΔCn	q-Value	PEP	XCorr	Charge	MH+ [Da]	ΔM [ppm]	RT [min]	# Missed Cleavages
	High	QTQVSVLPEGGETPLFK	1	1	1	P06396		0	0.003	0.08238	4.62123	2	1829.96	-0.421131	58.5492	0
	High	AGALNSNDAFVLK	1	1	1	P06396		0	0.003	0.207	3.44235	2	1319.7	0.108312	42.2273	0
	High	VPVDPATYGQFYGGDSYIILYNYR	1	1	1	P06396		0	0.005	0.2772	3.04247	2	2771.33	-1.3101	77.7186	0
P02765	Alpha-2-HS-glycoprotein OS=Homo sapiens GN=AHSG PE=1 SV=1 - [FETUA_HUMAN]	11.0787	15.26	1	2	2	3	367	39.2997	5.71924
	A3	Sequence	# PSMs	# Proteins	# Protein Groups	Protein Group Accessions	Modifications	ΔCn	q-Value	PEP	XCorr	Charge	MH+ [Da]	ΔM [ppm]	RT [min]	# Missed Cleavages
	High	VWPQQPSGELFEIEIDTLETTcHVLDPTPVAR	1	1	1	P02765	C22(Carbamidomethyl)	0	0.003	0.1749	4.97049	3	3677.83	3.19005	104.267	0
	High	AQLVPLPPSTYVEFTVSGTDcVAK	2	1	1	P02765	C21(Carbamidomethyl)	0	0.003	0.2281	3.20947	2	2579.31	2.71573	77.2014	0
O95497	Pantetheinase OS=Homo sapiens GN=VNN1 PE=1 SV=2 - [VNN1_HUMAN]	9.90924	3.7	1	1	1	2	513	56.9751	5.5542
	A3	Sequence	# PSMs	# Proteins	# Protein Groups	Protein Group Accessions	Modifications	ΔCn	q-Value	PEP	XCorr	Charge	MH+ [Da]	ΔM [ppm]	RT [min]	# Missed Cleavages
	High	LFSLKPTSGPVLTVTLFGR	2	1	1	O95497		0	0	0.04652	4.34527	2	2033.18	0.369903	79.2549	0
P02787	Serotransferrin OS=Homo sapiens GN=TF PE=1 SV=3 - [TRFE_HUMAN]	9.49495	7.74	1	3	3	3	698	77.0136	7.12256
	A3	Sequence	# PSMs	# Proteins	# Protein Groups	Protein Group Accessions	Modifications	ΔCn	q-Value	PEP	XCorr	Charge	MH+ [Da]	ΔM [ppm]	RT [min]	# Missed Cleavages
	High	SAGWNIPIGLLYcDLPEPR	1	1	1	P02787	C13(Carbamidomethyl)	0	0.003	0.1324	3.86603	3	2171.1	1.24056	90.5949	0
	High	EGTcPEAPTDEcKPVK	1	1	1	P02787	C4(Carbamidomethyl); C12(Carbamidomethyl)	0	0.003	0.1913	3.40688	2	1817.79	-5.52214	1.90474	0
	High	EDLIWELLNQAQEHFGKDK	1	1	1	P02787		0	0.007	0.3312	2.22204	3	2313.16	1.79636	94.4025	1
P55058	Phospholipid transfer protein OS=Homo sapiens GN=PLTP PE=1 SV=1 - [PLTP_HUMAN]	9.11861	12.78	1	2	2	2	493	54.7045	7.00537
	A3	Sequence	# PSMs	# Proteins	# Protein Groups	Protein Group Accessions	Modifications	ΔCn	q-Value	PEP	XCorr	Charge	MH+ [Da]	ΔM [ppm]	RT [min]	# Missed Cleavages
	High	FLLNQQIcPVLYHAGTVLLNSLLDTVPVR	1	1	1	P55058	C8(Carbamidomethyl)	0	0	0.03168	5.04649	3	3293.82	4.58371	124.748	0
	High	GVQIPLPEGINFVHEVVTNHAGFLTIGADLHFAK	1	1	1	P55058		0	0.003	0.1139	4.07211	5	3640.92	-2.61836	101.254	0
P10909	Clusterin OS=Homo sapiens GN=CLU PE=1 SV=1 - [CLUS_HUMAN]	7.96507	5.79	1	2	2	2	449	52.461	6.26514
	A3	Sequence	# PSMs	# Proteins	# Protein Groups	Protein Group Accessions	Modifications	ΔCn	q-Value	PEP	XCorr	Charge	MH+ [Da]	ΔM [ppm]	RT [min]	# Missed Cleavages
	High	LFDSDPITVTVPVEVSR	1	1	1	P10909		0	0.003	0.0652	4.93794	2	1873.99	0.383837	67.3711	0
	High	IDSLLENDR	1	1	1	P10909		0	0.005	0.2734	3.02713	2	1074.54	-0.323275	25.3819	0
P49747	Cartilage oligomeric matrix protein OS=Homo sapiens GN=COMP PE=1 SV=2 - [COMP_HUMAN]	7.68676	2.11	2	1	1	2	757	82.8076	4.60205
	A3	Sequence	# PSMs	# Proteins	# Protein Groups	Protein Group Accessions	Modifications	ΔCn	q-Value	PEP	XCorr	Charge	MH+ [Da]	ΔM [ppm]	RT [min]	# Missed Cleavages
	High	IDVcPENAEVTLTDFR	2	2	1	P49747	C4(Carbamidomethyl)	0	0.003	0.05836	3.90519	2	1878.89	1.37026	63.0451	0
P02652	Apolipoprotein A-II OS=Homo sapiens GN=APOA2 PE=1 SV=1 - [APOA2_HUMAN]	7.31672	20	1	1	1	2	100	11.1679	6.62451
	A3	Sequence	# PSMs	# Proteins	# Protein Groups	Protein Group Accessions	Modifications	ΔCn	q-Value	PEP	XCorr	Charge	MH+ [Da]	ΔM [ppm]	RT [min]	# Missed Cleavages
	High	EPcVESLVSQYFQTVTDYGK	2	1	1	P02652	C3(Carbamidomethyl)	0	0.003	0.09672	4.16705	2	2350.09	-1.85181	93.9653	0
Q5T7W0	Zinc finger protein 618 OS=Homo sapiens GN=ZNF618 PE=1 SV=1 - [ZN618_HUMAN]	6.96805	1.15	1	1	1	4	954	104.889	7.09326
	A3	Sequence	# PSMs	# Proteins	# Protein Groups	Protein Group Accessions	Modifications	ΔCn	q-Value	PEP	XCorr	Charge	MH+ [Da]	ΔM [ppm]	RT [min]	# Missed Cleavages
	High	eRQNIAERLLR	4	1	1	Q5T7W0	N-Term(Acetyl)	0	0.007	0.351	2.33103	3	1439.81	2.22388	69.1994	2
P14543	Nidogen-1 OS=Homo sapiens GN=NID1 PE=1 SV=3 - [NID1_HUMAN]	6.10308	2.33	1	1	1	1	1247	136.291	5.2876
	A3	Sequence	# PSMs	# Proteins	# Protein Groups	Protein Group Accessions	Modifications	ΔCn	q-Value	PEP	XCorr	Charge	MH+ [Da]	ΔM [ppm]	RT [min]	# Missed Cleavages
	High	ESHPGLFPPTFGAVAPFLADLDTTDGLGK	1	1	1	P14543		0	0.003	0.04934	6.10308	3	2970.49	0.423818	99.359	0
P02788	Lactotransferrin OS=Homo sapiens GN=LTF PE=1 SV=6 - [TRFL_HUMAN]	5.84768	2.96	1	2	2	2	710	78.1319	8.11865
	A3	Sequence	# PSMs	# Proteins	# Protein Groups	Protein Group Accessions	Modifications	ΔCn	q-Value	PEP	XCorr	Charge	MH+ [Da]	ΔM [ppm]	RT [min]	# Missed Cleavages
	High	cGLVPVLAENYK	1	1	1	P02788	C1(Carbamidomethyl)	0	0.005	0.2477	3.21603	2	1362.71	0.455574	52.4604	0
	High	YYGYTGAFR	1	1	1	P02788		0	0.007	0.3593	2.63165	2	1097.51	1.41967	30.5486	0
P01008	Antithrombin-III OS=Homo sapiens GN=SERPINC1 PE=1 SV=1 - [ANT3_HUMAN]	4.81943	4.09	1	2	2	2	464	52.5689	6.7124
	A3	Sequence	# PSMs	# Proteins	# Protein Groups	Protein Group Accessions	Modifications	ΔCn	q-Value	PEP	XCorr	Charge	MH+ [Da]	ΔM [ppm]	RT [min]	# Missed Cleavages
	High	LPGIVAEGR	1	1	1	P01008		0	0.005	0.2408	2.70979	2	911.53	-0.959271	25.9942	0
	High	ANRPFLVFIR	1	1	1	P01008		0	0.005	0.2798	2.10964	3	1232.72	-1.54285	51.7417	0
P23142	Fibulin-1 OS=Homo sapiens GN=FBLN1 PE=1 SV=4 - [FBLN1_HUMAN]	4.69185	4.27	1	1	1	1	703	77.1624	5.22412
	A3	Sequence	# PSMs	# Proteins	# Protein Groups	Protein Group Accessions	Modifications	ΔCn	q-Value	PEP	XCorr	Charge	MH+ [Da]	ΔM [ppm]	RT [min]	# Missed Cleavages
	High	GYQLSDVDGVTcEDIDEcALPTGGHIcSYR	1	1	1	P23142	C12(Carbamidomethyl); C18(Carbamidomethyl); C27(Carbamidomethyl)	0	0.003	0.06228	4.69185	3	3387.46	2.13519	60.079	0
P04350	Tubulin beta-4A chain OS=Homo sapiens GN=TUBB4A PE=1 SV=2 - [TBB4A_HUMAN]	4.09559	5.86	5	1	1	1	444	49.5539	4.88135
	A3	Sequence	# PSMs	# Proteins	# Protein Groups	Protein Group Accessions	Modifications	ΔCn	q-Value	PEP	XCorr	Charge	MH+ [Da]	ΔM [ppm]	RT [min]	# Missed Cleavages
	High	SGPFGQIFRPDNFVFGQSGAGNNWAK	1	5	1	P04350		0	0.003	0.1984	4.09559	3	2798.33	-6.20596	77.3601	0
O43405	Cochlin OS=Homo sapiens GN=COCH PE=1 SV=1 - [COCH_HUMAN]	3.97189	6.36	1	1	1	1	550	59.4452	7.95752
	A3	Sequence	# PSMs	# Proteins	# Protein Groups	Protein Group Accessions	Modifications	ΔCn	q-Value	PEP	XCorr	Charge	MH+ [Da]	ΔM [ppm]	RT [min]	# Missed Cleavages
	High	ADVLcPGGcPLEEFSVYGNIVYASVSSIcGAAVHR	1	1	1	O43405	C5(Carbamidomethyl); C9(Carbamidomethyl); C29(Carbamidomethyl)	0	0.005	0.2989	3.97189	4	3754.78	3.4149	104.719	0
P04004	Vitronectin OS=Homo sapiens GN=VTN PE=1 SV=1 - [VTNC_HUMAN]	3.82132	3.14	1	1	1	1	478	54.2712	5.79541
	A3	Sequence	# PSMs	# Proteins	# Protein Groups	Protein Group Accessions	Modifications	ΔCn	q-Value	PEP	XCorr	Charge	MH+ [Da]	ΔM [ppm]	RT [min]	# Missed Cleavages
	High	DVWGIEGPIDAAFTR	1	1	1	P04004		0	0.003	0.1365	3.82132	2	1646.82	0.468499	77.8284	0
P22792	Carboxypeptidase N subunit 2 OS=Homo sapiens GN=CPN2 PE=1 SV=3 - [CPN2_HUMAN]	3.80656	3.85	1	1	1	1	545	60.5181	5.98584
	A3	Sequence	# PSMs	# Proteins	# Protein Groups	Protein Group Accessions	Modifications	ΔCn	q-Value	PEP	XCorr	Charge	MH+ [Da]	ΔM [ppm]	RT [min]	# Missed Cleavages
	High	VVFLNTQLcQFRPDAFGGLPR	1	1	1	P22792	C9(Carbamidomethyl)	0	0.003	0.1341	3.80656	3	2435.27	1.7247	76.4507	0
P63267	Actin, gamma-enteric smooth muscle OS=Homo sapiens GN=ACTG2 PE=1 SV=1 - [ACTH_HUMAN]	3.56481	4.26	4	1	1	1	376	41.8498	5.47803
	A3	Sequence	# PSMs	# Proteins	# Protein Groups	Protein Group Accessions	Modifications	ΔCn	q-Value	PEP	XCorr	Charge	MH+ [Da]	ΔM [ppm]	RT [min]	# Missed Cleavages
	High	YPIEHGIITNWDDMEK	1	4	1	P63267		0	0.007	0.3356	3.56481	2	1960.92	4.6255	52.4951	0
P01031	Complement C5 OS=Homo sapiens GN=C5 PE=1 SV=4 - [CO5_HUMAN]	3.56318	1.49	1	1	1	1	1676	188.186	6.52197
	A3	Sequence	# PSMs	# Proteins	# Protein Groups	Protein Group Accessions	Modifications	ΔCn	q-Value	PEP	XCorr	Charge	MH+ [Da]	ΔM [ppm]	RT [min]	# Missed Cleavages
	High	GLLVGEILSAVLSQEGINILTHLPK	1	1	1	P01031		0	0.003	0.113	3.56318	3	2614.52	1.04139	130.067	0
P33908	Mannosyl-oligosaccharide 1,2-alpha-mannosidase IA OS=Homo sapiens GN=MAN1A1 PE=1 SV=3 - [MA1A1_HUMAN]	3.53805	2.3	1	1	1	1	653	72.9223	6.46826
	A3	Sequence	# PSMs	# Proteins	# Protein Groups	Protein Group Accessions	Modifications	ΔCn	q-Value	PEP	XCorr	Charge	MH+ [Da]	ΔM [ppm]	RT [min]	# Missed Cleavages
	High	MYFDAVQAIETHLIR	1	1	1	P33908		0	0.003	0.13	3.53805	3	1806.92	-2.32009	80.5195	0
P20742	Pregnancy zone protein OS=Homo sapiens GN=PZP PE=1 SV=4 - [PZP_HUMAN]	3.47841	0.81	1	1	1	1	1482	163.76	6.37939
	A3	Sequence	# PSMs	# Proteins	# Protein Groups	Protein Group Accessions	Modifications	ΔCn	q-Value	PEP	XCorr	Charge	MH+ [Da]	ΔM [ppm]	RT [min]	# Missed Cleavages
	High	DLFHcVSFTLPR	1	1	1	P20742	C5(Carbamidomethyl)	0	0.003	0.1618	3.47841	3	1491.74	-1.40363	68.2493	0
P07602	Proactivator polypeptide OS=Homo sapiens GN=PSAP PE=1 SV=2 - [SAP_HUMAN]	3.40899	3.05	1	1	1	1	524	58.0739	5.17334
	A3	Sequence	# PSMs	# Proteins	# Protein Groups	Protein Group Accessions	Modifications	ΔCn	q-Value	PEP	XCorr	Charge	MH+ [Da]	ΔM [ppm]	RT [min]	# Missed Cleavages
	High	IGAcPSAHKPLLGTEK	1	1	1	P07602	C4(Carbamidomethyl)	0	0.005	0.2551	3.40899	4	1678.89	-0.528822	8.62715	0
P04406	Glyceraldehyde-3-phosphate dehydrogenase OS=Homo sapiens GN=GAPDH PE=1 SV=3 - [G3P_HUMAN]	3.2412	4.18	1	1	1	1	335	36.0304	8.45557
	A3	Sequence	# PSMs	# Proteins	# Protein Groups	Protein Group Accessions	Modifications	ΔCn	q-Value	PEP	XCorr	Charge	MH+ [Da]	ΔM [ppm]	RT [min]	# Missed Cleavages
	High	LISWYDNEFGYSNR	1	1	1	P04406		0	0.003	0.05038	3.2412	2	1763.8	-0.626017	59.1807	0
P01042	Kininogen-1 OS=Homo sapiens GN=KNG1 PE=1 SV=2 - [KNG1_HUMAN]	3.15637	1.4	1	1	1	1	644	71.9122	6.81494
	A3	Sequence	# PSMs	# Proteins	# Protein Groups	Protein Group Accessions	Modifications	ΔCn	q-Value	PEP	XCorr	Charge	MH+ [Da]	ΔM [ppm]	RT [min]	# Missed Cleavages
	High	RPPGFSPFR	1	1	1	P01042		0	0.005	0.238	3.15637	2	1060.57	0.384789	26.4525	0
P08697	Alpha-2-antiplasmin OS=Homo sapiens GN=SERPINF2 PE=1 SV=3 - [A2AP_HUMAN]	3.11263	2.24	1	1	1	1	491	54.5311	6.29053
	A3	Sequence	# PSMs	# Proteins	# Protein Groups	Protein Group Accessions	Modifications	ΔCn	q-Value	PEP	XCorr	Charge	MH+ [Da]	ΔM [ppm]	RT [min]	# Missed Cleavages
	High	LcQDLGPGAFR	1	1	1	P08697	C2(Carbamidomethyl)	0	0.003	0.1482	3.11263	2	1233.6	-1.08486	35.6187	0
P63104	14-3-3 protein zeta/delta OS=Homo sapiens GN=YWHAZ PE=1 SV=1 - [1433Z_HUMAN]	2.99677	7.76	1	1	1	1	245	27.7277	4.79248
	A3	Sequence	# PSMs	# Proteins	# Protein Groups	Protein Group Accessions	Modifications	ΔCn	q-Value	PEP	XCorr	Charge	MH+ [Da]	ΔM [ppm]	RT [min]	# Missed Cleavages
	High	TAFDEAIAELDTLSEESYK	1	1	1	P63104		0	0.003	0.1211	2.99677	2	2131.99	0.642761	90.9716	0
P02749	Beta-2-glycoprotein 1 OS=Homo sapiens GN=APOH PE=1 SV=3 - [APOH_HUMAN]	2.95098	2.61	1	1	1	1	345	38.2727	7.97217
	A3	Sequence	# PSMs	# Proteins	# Protein Groups	Protein Group Accessions	Modifications	ΔCn	q-Value	PEP	XCorr	Charge	MH+ [Da]	ΔM [ppm]	RT [min]	# Missed Cleavages
	High	EHSSLAFWK	1	1	1	P02749		0	0.005	0.2367	2.95098	2	1104.55	0.532219	32.1211	0
P05121	Plasminogen activator inhibitor 1 OS=Homo sapiens GN=SERPINE1 PE=1 SV=1 - [PAI1_HUMAN]	2.8934	4.98	1	1	1	1	402	45.031	7.1958
	A3	Sequence	# PSMs	# Proteins	# Protein Groups	Protein Group Accessions	Modifications	ΔCn	q-Value	PEP	XCorr	Charge	MH+ [Da]	ΔM [ppm]	RT [min]	# Missed Cleavages
	High	EVPLSALTNILSAQLISHWK	1	1	1	P05121		0	0.003	0.1187	2.8934	3	2220.24	-0.260318	103.375	0
P60709	Actin, cytoplasmic 1 OS=Homo sapiens GN=ACTB PE=1 SV=1 - [ACTB_HUMAN]	2.86205	5.6	2	1	1	1	375	41.7097	5.47803
	A3	Sequence	# PSMs	# Proteins	# Protein Groups	Protein Group Accessions	Modifications	ΔCn	q-Value	PEP	XCorr	Charge	MH+ [Da]	ΔM [ppm]	RT [min]	# Missed Cleavages
	High	DLYANTVLSGGTTmYPGIADR	1	2	1	P60709	M14(Oxidation)	0	0.007	0.3593	2.86205	2	2231.06	-0.536963	58.7183	0
Q15063	Periostin OS=Homo sapiens GN=POSTN PE=1 SV=2 - [POSTN_HUMAN]	2.71176	2.39	1	1	1	1	836	93.2553	7.53271
	A3	Sequence	# PSMs	# Proteins	# Protein Groups	Protein Group Accessions	Modifications	ΔCn	q-Value	PEP	XCorr	Charge	MH+ [Da]	ΔM [ppm]	RT [min]	# Missed Cleavages
	High	LLYPADTPVGNDQLLEILNK	1	1	1	Q15063		0	0.003	0.06756	2.71176	2	2226.2	0.322916	81.8811	0
P05546	Heparin cofactor 2 OS=Homo sapiens GN=SERPIND1 PE=1 SV=3 - [HEP2_HUMAN]	2.62866	2.2	1	1	1	1	499	57.0342	6.90283
	A3	Sequence	# PSMs	# Proteins	# Protein Groups	Protein Group Accessions	Modifications	ΔCn	q-Value	PEP	XCorr	Charge	MH+ [Da]	ΔM [ppm]	RT [min]	# Missed Cleavages
	High	YEITTIHNLFR	1	1	1	P05546		0	0.003	0.1925	2.62866	3	1406.74	0.714923	54.5353	0
P02042	Hemoglobin subunit delta OS=Homo sapiens GN=HBD PE=1 SV=2 - [HBD_HUMAN]	2.56951	6.12	2	1	1	1	147	16.0453	8.04541
	A3	Sequence	# PSMs	# Proteins	# Protein Groups	Protein Group Accessions	Modifications	ΔCn	q-Value	PEP	XCorr	Charge	MH+ [Da]	ΔM [ppm]	RT [min]	# Missed Cleavages
	High	LHVDPENFR	1	2	1	P02042		0	0.009	0.3713	2.56951	3	1126.56	0.431839	26.9787	0
P02654	Apolipoprotein C-I OS=Homo sapiens GN=APOC1 PE=1 SV=1 - [APOC1_HUMAN]	2.2855	13.25	1	1	1	1	83	9.32609	8.47021
	A3	Sequence	# PSMs	# Proteins	# Protein Groups	Protein Group Accessions	Modifications	ΔCn	q-Value	PEP	XCorr	Charge	MH+ [Da]	ΔM [ppm]	RT [min]	# Missed Cleavages
	High	LKEFGNTLEDK	1	1	1	P02654		0	0.003	0.1549	2.2855	2	1293.67	2.59053	18.8691	1
P22466	Galanin peptides OS=Homo sapiens GN=GAL PE=1 SV=3 - [GALA_HUMAN]	2.21509	9.76	1	1	1	1	123	13.2939	7.51807
	A3	Sequence	# PSMs	# Proteins	# Protein Groups	Protein Group Accessions	Modifications	ΔCn	q-Value	PEP	XCorr	Charge	MH+ [Da]	ΔM [ppm]	RT [min]	# Missed Cleavages
	High	TIIEFLSFLHLK	1	1	1	P22466		0	0.005	0.2408	2.21509	3	1460.85	1.86549	95.1058	0
Q5JXB2	Putative ubiquitin-conjugating enzyme E2 N-like OS=Homo sapiens GN=UBE2NL PE=1 SV=1 - [UE2NL_HUMAN]	2.19854	6.54	1	1	1	1	153	17.3661	5.92236
	A3	Sequence	# PSMs	# Proteins	# Protein Groups	Protein Group Accessions	Modifications	ΔCn	q-Value	PEP	XCorr	Charge	MH+ [Da]	ΔM [ppm]	RT [min]	# Missed Cleavages
	High	LERISLDILK	1	1	1	Q5JXB2		0	0.005	0.313	2.19854	3	1199.74	-0.167476	38.7788	1
Q9BZR8	Apoptosis facilitator Bcl-2-like protein 14 OS=Homo sapiens GN=BCL2L14 PE=1 SV=1 - [B2L14_HUMAN]	1.83871	1.83	3	1	1	1	327	36.5755	6.62451
	A3	Sequence	# PSMs	# Proteins	# Protein Groups	Protein Group Accessions	Modifications	ΔCn	q-Value	PEP	XCorr	Charge	MH+ [Da]	ΔM [ppm]	RT [min]	# Missed Cleavages
	High	IVELLK	1	3	1	Q9BZR8		0	0.005	0.3126	1.83871	2	714.477	1.73579	37.0666	0
Q9ULX6	A-kinase anchor protein 8-like OS=Homo sapiens GN=AKAP8L PE=1 SV=3 - [AKP8L_HUMAN]	0	4.33	1	1	1	1	646	71.6037	5.07178
	A3	Sequence	# PSMs	# Proteins	# Protein Groups	Protein Group Accessions	Modifications	ΔCn	q-Value	PEP	XCorr	Charge	MH+ [Da]	ΔM [ppm]	RT [min]	# Missed Cleavages
	High	SGYDYSELDPEmEmAYEGQYDAYRDQFR	1	1	1	Q9ULX6	M12(Oxidation); M14(Oxidation)	0	0.003	0.1266	0.044126	3	3460.36	-7.40635	41.3992	1

## Sheet: 2C_3D-liver model
Table S1: Proteins identified in the 3D-liver model sample 2C by search with the H. sapiens UniProt database.
The table contains data on the peptides found by LC-MS/MS and the accession numbers and description of the corresponding proteins.
# Proteins - protein groups, # Unique Peptides - protein specific peptide, # Peptides - total peptides, # PSMs - peptide spectrum matches, # AAs - number of amino acids in the protein
Accession	Description	Score	Coverage	# Proteins	# Unique Peptides	# Peptides	# PSMs	# AAs	MW [kDa]	calculated pI
P02771	Alpha-fetoprotein OS=Homo sapiens GN=AFP PE=1 SV=1 - [FETA_HUMAN]	374.44	69.62	1	27	27	94	609	68.633	5.68115
	A3	Sequence	# PSMs	# Proteins	# Protein Groups	Protein Group Accessions	Modifications	ΔCn	q-Value	PEP	XCorr	Charge	MH+ [Da]	ΔM [ppm]	RT [min]	# Missed Cleavages
	High	KPTPASIPLFQVPEPVTScEAYEEDRETFMNK	1	1	1	P02771	C19(Carbamidomethyl)	0	0	0.04473	7.3437	3	3710.78	2.06664	69.5935	1
	High	RPcFSSLVVDETYVPPAFSDDKFIFHK	1	1	1	P02771	C3(Carbamidomethyl)	0	0	0.08678	7.25958	5	3201.57	0.560719	74.4073	1
	High	QKPQITEEQLEAVIADFSGLLEK	4	1	1	P02771		0	0	0.03407	6.23441	3	2586.37	1.8147	104.732	0
	High	KPTPASIPLFQVPEPVTScEAYEEDR	1	1	1	P02771	C19(Carbamidomethyl)	0	0	0.01743	6.10572	3	2960.44	1.66363	66.7771	0
	High	LLAcGEGAADIIIGHLcIR	32	1	1	P02771	C4(Carbamidomethyl); C17(Carbamidomethyl)	0	0	0.009787	6.04313	2	2052.07	0.622321	77.2226	0
	High	HEMTPVNPGVGQccTSSYANR	2	1	1	P02771	C13(Carbamidomethyl); C14(Carbamidomethyl)	0	0	0.005469	5.97648	2	2365.02	2.31807	26.9573	0
	High	RHPFLYAPTILLWAAR	3	1	1	P02771		0	0	0.007601	5.93732	3	1925.09	-1.07579	77.1328	1
	High	HEmTPVNPGVGQccTSSYANR	3	1	1	P02771	M3(Oxidation); C13(Carbamidomethyl); C14(Carbamidomethyl)	0	0	0.009165	5.73403	3	2381.01	1.84345	22.792	0
	High	ESSLLNQHAcAVMK	1	1	1	P02771	C10(Carbamidomethyl)	0	0	0.07004	5.4628	2	1587.77	2.71802	28.2108	0
	High	RPcFSSLVVDETYVPPAFSDDK	2	1	1	P02771	C3(Carbamidomethyl)	0	0	0.06043	5.42386	3	2529.2	-0.327903	66.0924	0
	High	GQcIIHAENDEKPEGLSPNLNR	3	1	1	P02771	C3(Carbamidomethyl)	0	0	0.05742	5.27226	3	2491.2	-0.0113427	34.64	0
	High	LGEYYLQNAFLVAYTK	3	1	1	P02771		0	0	0.02848	4.54882	2	1892.98	2.82382	81.5408	0
	High	DALTAIEKPTGDEQSSGcLENQLPAFLEELcHEK	3	1	1	P02771	C18(Carbamidomethyl); C31(Carbamidomethyl)	0	0	0.0862	4.54032	3	3829.8	3.14419	83.5999	0
	High	KAPQLTSSELMAITR	3	1	1	P02771		0	0	0.04904	4.42619	3	1645.89	-0.14291	49.8088	1
	High	RHPQLAVSVILR	1	1	1	P02771		0	0	0.05577	4.42145	2	1388.85	3.44009	35.5871	1
	High	HPFLYAPTILLWAAR	1	1	1	P02771		0	0	0.09675	4.41346	3	1768.99	-0.109757	85.0041	0
	High	FLGDRDFNQFSSGEK	2	1	1	P02771		0	0	0.1476	4.33915	3	1746.81	-1.19349	40.3063	1
	High	ccQGQEQEVcFAEEGQK	5	1	1	P02771	C1(Carbamidomethyl); C2(Carbamidomethyl); C10(Carbamidomethyl)	0	0	0.07647	4.26541	2	2086.83	2.72449	24.7557	0
	High	MAATAATccQLSEDK	2	1	1	P02771	C8(Carbamidomethyl); C9(Carbamidomethyl)	0	0	0.07638	4.05117	2	1656.7	0.881184	19.3998	0
	High	NIFLASFVHEYSR	8	1	1	P02771		0	0	0.1193	3.73889	2	1582.8	1.47534	63.1033	0
	High	LVLDVAHVHEHccR	1	1	1	P02771	C12(Carbamidomethyl); C13(Carbamidomethyl)	0	0	0.09418	3.61663	4	1744.84	1.67192	22.2261	0
	High	cFQTENPLEcQDK	1	1	1	P02771	C1(Carbamidomethyl); C10(Carbamidomethyl)	0	0	0.1127	3.49769	2	1668.7	1.58962	33.5657	0
	High	IMSYIcSQQDTLSNK	2	1	1	P02771	C6(Carbamidomethyl)	0	0	0.1524	3.3475	2	1787.83	-2.01224	36.6078	0
	High	DLcQAQGVALQTMK	1	1	1	P02771	C3(Carbamidomethyl)	0	0	0.1552	3.15484	2	1562.77	0.340513	42.9502	0
	High	NEYGIASILDSYQcTAEISLADLATIFFAQFVQEATYK	1	1	1	P02771	C14(Carbamidomethyl)	0	0	0.061	2.91161	3	4291.08	0.491418	135.2	0
	High	QEFLINLVK	3	1	1	P02771		0	0	0.2765	2.69964	2	1103.65	-0.155619	61.1851	0
	High	YIQESQALAK	3	1	1	P02771		0	0	0.2063	2.32642	2	1150.61	0.61551	9.53881	0
	High	DFNQFSSGEK	1	1	1	P02771		0	0.004	0.3456	2.02621	2	1158.5	-1.13153	18.9742	0
P02768	Serum albumin OS=Homo sapiens GN=ALB PE=1 SV=2 - [ALBU_HUMAN]	349.694	46.96	1	26	26	163	609	69.3215	6.27783
	A3	Sequence	# PSMs	# Proteins	# Protein Groups	Protein Group Accessions	Modifications	ΔCn	q-Value	PEP	XCorr	Charge	MH+ [Da]	ΔM [ppm]	RT [min]	# Missed Cleavages
	High	RMPcAEDYLSVVLNQLcVLHEK	3	1	1	P02768	C4(Carbamidomethyl); C17(Carbamidomethyl)	0	0	0.07388	5.63452	3	2674.31	-0.772859	94.7665	1
	High	SHcIAEVENDEmPADLPSLAADFVESK	1	1	1	P02768	C3(Carbamidomethyl); M12(Oxidation)	0	0	0.03649	5.31558	3	2990.34	1.3342	74.0977	0
	High	SHcIAEVENDEMPADLPSLAADFVESK	2	1	1	P02768	C3(Carbamidomethyl)	0	0	0.06946	5.31482	2	2974.36	5.05367	81.0318	0
	High	RmPcAEDYLSVVLNQLcVLHEK	2	1	1	P02768	M2(Oxidation); C4(Carbamidomethyl); C17(Carbamidomethyl)	0	0	0.08214	5.1461	3	2690.31	-1.07879	90.1348	1
	High	KVPQVSTPTLVEVSR	40	1	1	P02768		0	0	0.1136	5.10136	3	1639.94	0.867006	38.948	1
	High	LVRPEVDVMcTAFHDNEETFLKK	1	1	1	P02768	C10(Carbamidomethyl)	0	0	0.007371	5.09392	5	2778.36	-0.727904	60.0959	1
	High	MPcAEDYLSVVLNQLcVLHEK	1	1	1	P02768	C3(Carbamidomethyl); C16(Carbamidomethyl)	0	0	0.07548	4.97438	3	2518.21	-0.657162	98.5065	0
	High	RHPDYSVVLLLR	6	1	1	P02768		0	0	0.1385	4.96004	3	1467.84	0.416814	49.0327	1
	High	EFNAETFTFHADIcTLSEK	6	1	1	P02768	C14(Carbamidomethyl)	0	0	0.1453	4.80291	2	2260.03	5.39567	67.1594	0
	High	mPcAEDYLSVVLNQLcVLHEK	1	1	1	P02768	M1(Oxidation); C3(Carbamidomethyl); C16(Carbamidomethyl)	0	0	0.05452	4.64232	3	2534.21	-0.693654	95.163	0
	High	HPYFYAPELLFFAK	2	1	1	P02768		0	0	0.1506	4.53701	3	1742.9	1.25889	82.7437	0
	High	ALVLIAFAQYLQQcPFEDHVK	3	1	1	P02768	C14(Carbamidomethyl)	0	0	0.07441	4.46511	3	2490.29	0.585425	97.36	0
	High	QNcELFEQLGEYK	1	1	1	P02768	C3(Carbamidomethyl)	0	0	0.09812	4.25606	2	1657.75	-1.16138	54.8911	0
	High	VPQVSTPTLVEVSR	2	1	1	P02768		0	0	0.1037	4.00726	2	1511.84	-0.423732	38.5774	0
	High	RHPYFYAPELLFFAK	1	1	1	P02768		0	0	0.2342	3.94804	4	1899	0.0635779	74.5676	1
	High	VHTEccHGDLLEcADDR	1	1	1	P02768	C5(Carbamidomethyl); C6(Carbamidomethyl); C13(Carbamidomethyl)	0	0	0.03801	3.86267	3	2086.84	1.31437	19.677	0
	High	vHTEccHGDLLEcADDR	1	1	1	P02768	N-Term(Acetyl); C5(Carbamidomethyl); C6(Carbamidomethyl); C13(Carbamidomethyl)	0	0	0.1404	3.81116	3	2128.86	5.18482	23.9999	0
	High	AAFTEccQAADK	3	1	1	P02768	C6(Carbamidomethyl); C7(Carbamidomethyl)	0	0	0.1342	3.80489	2	1371.57	1.15027	3.69299	0
	High	LVRPEVDVmcTAFHDNEETFLK	1	1	1	P02768	M9(Oxidation); C10(Carbamidomethyl)	0	0	0.1633	3.17165	3	2666.26	0.44884	53.3518	0
	High	LVNEVTEFAK	1	1	1	P02768		0	0	0.2375	3.10929	2	1149.62	0.820357	36.0175	0
	High	ccTESLVNR	12	1	1	P02768	C1(Carbamidomethyl); C2(Carbamidomethyl)	0	0	0.2399	2.85355	2	1138.5	0.619698	4.45209	0
	High	AVMDDFAAFVEK	1	1	1	P02768		0	0	0.2557	2.81596	2	1342.64	1.15358	67.3004	0
	High	LcTVATLR	1	1	1	P02768	C2(Carbamidomethyl)	0	0	0.3177	1.9941	2	933.52	1.25085	21.1761	0
	High	LVTDLTK	22	1	1	P02768		0	0	0.2266	1.76206	2	789.471	-1.02411	162.152	0
	High	YLYEIAR	43	1	1	P02768		0	0	0.2951	1.69328	2	927.493	-0.795607	161.797	0
	High	YIcENQDSISSK	1	1	1	P02768	C3(Carbamidomethyl)	0	0	0.2489	1.16729	2	1443.64	0.0430456	166.78	0
	High	QTALVELVK	1	1	1	P02768		0	0.004	0.3512	2.72714	2	1000.61	1.439	39.0501	0
	High	KYLYEIAR	1	1	1	P02768		0	0.004	0.3379	2.64621	2	1055.59	0.920592	26.0163	1
	High	AEFAEVSK	1	1	1	P02768		0	0.006	0.3776	2.16855	2	880.441	-0.592821	4.23848	0
	High	FQNALLVR	1	1	1	P02768		0	0.006	0.37	2.13375	2	960.561	-1.54966	32.57	0
P02774	Vitamin D-binding protein OS=Homo sapiens GN=GC PE=1 SV=1 - [VTDB_HUMAN]	75.6896	30.38	1	9	9	18	474	52.929	5.5415
	A3	Sequence	# PSMs	# Proteins	# Protein Groups	Protein Group Accessions	Modifications	ΔCn	q-Value	PEP	XCorr	Charge	MH+ [Da]	ΔM [ppm]	RT [min]	# Missed Cleavages
	High	HQPQEFPTYVEPTNDEIcEAFRK	2	1	1	P02774	C18(Carbamidomethyl)	0	0	0.04444	5.81435	3	2835.31	2.4901	53.9931	1
	High	HQPQEFPTYVEPTNDEIcEAFR	3	1	1	P02774	C18(Carbamidomethyl)	0	0	0.01202	5.49546	3	2707.21	0.26295	60.5606	0
	High	ScESNSPFPVHPGTAEccTK	1	1	1	P02774	C2(Carbamidomethyl); C17(Carbamidomethyl); C18(Carbamidomethyl)	0	0	0.03426	5.01361	2	2264.94	0.887063	27.7482	0
	High	SLGEccDVEDSTTcFNAK	1	1	1	P02774	C5(Carbamidomethyl); C6(Carbamidomethyl); C14(Carbamidomethyl)	0	0	0.0693	4.76562	2	2092.83	1.87026	35.17	0
	High	GQELcADYSENTFTEYK	7	1	1	P02774	C5(Carbamidomethyl)	0	0	0.08251	4.25924	2	2054.87	0.0985627	46.1236	0
	High	VPTADLEDVLPLAEDITNILSK	1	1	1	P02774		0	0	0.06488	3.93451	2	2366.27	1.68882	115.868	0
	High	SYLSMVGSccTSASPTVcFLK	1	1	1	P02774	C9(Carbamidomethyl); C10(Carbamidomethyl); C18(Carbamidomethyl)	0	0	0.07926	3.74129	2	2355.05	0.730943	66.4813	0
	High	EVVSLTEAccAEGADPDcYDTR	1	1	1	P02774	C9(Carbamidomethyl); C10(Carbamidomethyl); C18(Carbamidomethyl)	0	0	0.0202	3.40882	2	2518.01	-0.832904	45.6736	0
	High	GQELcADYSENTFTEYKK	1	1	1	P02774	C5(Carbamidomethyl)	0	0	0.2666	1.95651	2	2182.96	2.32988	36.2542	1
P01024	Complement C3 OS=Homo sapiens GN=C3 PE=1 SV=2 - [CO3_HUMAN]	74.3956	16.18	1	16	16	20	1663	187.03	6.40479
	A3	Sequence	# PSMs	# Proteins	# Protein Groups	Protein Group Accessions	Modifications	ΔCn	q-Value	PEP	XCorr	Charge	MH+ [Da]	ΔM [ppm]	RT [min]	# Missed Cleavages
	High	VPVAVQGEDTVQSLTQGDGVAK	1	1	1	P01024		0	0	0.02686	5.65273	2	2198.13	0.953708	53.0594	0
	High	RIPIEDGSGEVVLSR	1	1	1	P01024		0	0	0.01005	5.53416	2	1626.89	3.13771	37.6305	1
	High	EPGQDLVVLPLSITTDFIPSFR	3	1	1	P01024		0	0	0.2931	4.45109	2	2444.31	2.55813	107.613	0
	High	VFLDccNYITELR	1	1	1	P01024	C5(Carbamidomethyl); C6(Carbamidomethyl)	0	0	0.09543	4.3824	2	1702.79	-2.30994	61.5631	0
	High	SEETKENEGFTVTAEGK	1	1	1	P01024		0	0	0.05811	4.24766	2	1855.86	1.29241	15.9056	1
	High	EYVLPSFEVIVEPTEK	1	1	1	P01024		0	0	0.09157	4.14595	2	1878.97	-1.84193	75.0999	0
	High	ILLQGTPVAQMTEDAVDAER	2	1	1	P01024		0	0	0.02982	4.09056	2	2157.09	-0.108703	76.0564	0
	High	AYYENSPQQVFSTEFEVK	1	1	1	P01024		0	0	0.1248	3.96732	2	2166	0.0377865	61.447	0
	High	AGDFLEANYMNLQR	1	1	1	P01024		0	0	0.1004	3.81679	2	1641.77	-0.490462	56.2589	0
	High	SEFPESWLWNVEDLKEPPK	1	1	1	P01024		0	0	0.08865	3.32804	3	2330.13	-1.40758	77.9641	1
	High	DIcEEQVNSLPGSITK	1	1	1	P01024	C3(Carbamidomethyl)	0	0	0.08597	3.28262	2	1789.87	1.75074	46.1946	0
	High	VYAYYNLEEScTR	1	1	1	P01024	C11(Carbamidomethyl)	0	0	0.04098	3.14987	2	1667.74	2.83108	37.5002	0
	High	SGIPIVTSPYQIHFTK	1	1	1	P01024		0	0	0.1453	2.81922	3	1787.97	-1.88421	59.3835	0
	High	VQLSNDFDEYImAIEQTIK	2	1	1	P01024	M12(Oxidation)	0	0	0.2898	2.73321	3	2273.11	4.37443	99.7265	0
	High	VFSLAVNLIAIDSQVLcGAVK	1	1	1	P01024	C17(Carbamidomethyl)	0	0	0.1788	2.38	3	2217.22	-3.89493	102.769	0
	High	ISLPESLK	1	1	1	P01024		0	0	0.2798	1.9025	2	886.523	-1.43412	37.8461	0
P01009	Alpha-1-antitrypsin OS=Homo sapiens GN=SERPINA1 PE=1 SV=3 - [A1AT_HUMAN]	62.1432	39.95	1	12	12	18	418	46.707	5.59229
	A3	Sequence	# PSMs	# Proteins	# Protein Groups	Protein Group Accessions	Modifications	ΔCn	q-Value	PEP	XCorr	Charge	MH+ [Da]	ΔM [ppm]	RT [min]	# Missed Cleavages
	High	LYHSEAFTVNFGDTEEAK	2	1	1	P01009		0	0	0.05684	5.29572	2	2057.95	1.88095	49.2891	0
	High	TLNQPDSQLQLTTGNGLFLSEGLK	1	1	1	P01009		0	0	0.04397	4.79433	2	2574.34	0.960306	73.9605	0
	High	VFSNGADLSGVTEEAPLK	1	1	1	P01009		0	0	0.01675	4.76686	2	1833.93	2.55114	51.2597	0
	High	ELDRDTVFALVNYIFFK	2	1	1	P01009		0	0	0.0501	4.71139	3	2090.1	1.22984	110.317	1
	High	LQHLENELTHDIITK	2	1	1	P01009		0	0	0.07458	4.40123	3	1803.96	-1.83048	41.8874	0
	High	KQINDYVEK	1	1	1	P01009		0	0	0.2291	3.82886	2	1136.59	-1.50291	0.604325	1
	High	FNKPFVFLMIEQNTK	3	1	1	P01009		0	0	0.09607	3.5808	3	1855.98	0.845284	73.3624	0
	High	LSSWVLLMK	2	1	1	P01009		0	0	0.2592	3.27995	2	1076.62	0.600232	63.8746	0
	High	LSITGTYDLK	1	1	1	P01009		0	0	0.2699	2.86035	2	1110.6	-0.859251	42.6911	0
	High	ITPNLAEFAFSLYR	1	1	1	P01009		0	0	0.0644	2.23885	3	1641.86	-2.28089	85.4967	0
	High	SASLHLPK	1	1	1	P01009		0	0	0.2977	1.88253	3	852.494	0.748551	9.07896	0
	High	LGMFNIQHcK	1	1	1	P01009	C9(Carbamidomethyl)	0	0	0.2796	1.83004	3	1247.6	-0.0446522	31.8353	0
P02647	Apolipoprotein A-I OS=Homo sapiens GN=APOA1 PE=1 SV=1 - [APOA1_HUMAN]	57.2176	41.2	1	10	10	14	267	30.7589	5.75732
	A3	Sequence	# PSMs	# Proteins	# Protein Groups	Protein Group Accessions	Modifications	ΔCn	q-Value	PEP	XCorr	Charge	MH+ [Da]	ΔM [ppm]	RT [min]	# Missed Cleavages
	High	LREQLGPVTQEFWDNLEKETEGLR	1	1	1	P02647		0	0	0.0378	6.30284	4	2887.46	1.6195	84.9174	2
	High	LREQLGPVTQEFWDNLEK	1	1	1	P02647		0	0	0.146	6.06776	2	2202.12	1.05543	69.9216	1
	High	DSGRDYVSQFEGSALGK	1	1	1	P02647		0	0	0.243	5.52015	2	1815.85	1.48796	49.0692	1
	High	EQLGPVTQEFWDNLEK	3	1	1	P02647		0	0	0.03739	4.78671	2	1932.94	1.45985	74.8137	0
	High	LLDNWDSVTSTFSK	2	1	1	P02647		0	0	0.09283	3.97996	2	1612.78	-1.32726	64.453	0
	High	QGLLPVLESFK	1	1	1	P02647		0	0	0.1104	3.95512	2	1230.71	-0.425338	74.481	0
	High	KWQEEMELYR	1	1	1	P02647		0	0	0.2242	3.67831	2	1411.66	-1.98408	35.2272	1
	High	VSFLSALEEYTK	1	1	1	P02647		0	0	0.1205	3.2907	2	1386.71	-0.289909	78.5136	0
	High	THLAPYSDELR	2	1	1	P02647		0	0	0.1971	3.22979	2	1301.65	1.5972	25.0187	0
	High	DLATVYVDVLK	1	1	1	P02647		0	0	0.2935	2.62287	2	1235.69	-0.553296	67.5442	0
P04264	Keratin, type II cytoskeletal 1 OS=Homo sapiens GN=KRT1 PE=1 SV=6 - [K2C1_HUMAN]	48.3239	20.96	1	6	7	11	644	65.999	8.11865
	A3	Sequence	# PSMs	# Proteins	# Protein Groups	Protein Group Accessions	Modifications	ΔCn	q-Value	PEP	XCorr	Charge	MH+ [Da]	ΔM [ppm]	RT [min]	# Missed Cleavages
	High	GGGGGGYGSGGSSYGSGGGSYGSGGGGGGGR	1	1	1	P04264		0	0	0.009207	6.97189	2	2383.95	0.4015	2.79432	0
	High	GSYGSGGSSYGSGGGSYGSGGGGGGHGSYGSGSSSGGYR	2	1	1	P04264		0	0	0.04723	5.91784	3	3312.31	2.01769	15.5248	0
	High	THNLEPYFESFINNLR	3	1	1	P04264		0	0	0.05909	4.9313	2	1993.98	0.989978	80.5297	0
	High	QISNLQQSISDAEQR	1	1	1	P04264		0	0	0.03899	4.17761	2	1716.85	-0.674558	38.5698	0
	High	FLEQQNQVLQTK	1	2	2	P04264;P35908		0	0	0.2482	3.89534	2	1475.79	0.582138	31.8183	0
	High	TNAENEFVTIKK	1	1	1	P04264		0	0	0.1018	3.20699	3	1393.73	0.533478	23.6223	1
	High	YEELQITAGR	2	1	1	P04264		0	0	0.2074	2.86873	2	1179.6	-0.172918	31.4387	0
P01019	Angiotensinogen OS=Homo sapiens GN=AGT PE=1 SV=1 - [ANGT_HUMAN]	36	22.27	1	5	5	8	485	53.1205	6.31592
	A3	Sequence	# PSMs	# Proteins	# Protein Groups	Protein Group Accessions	Modifications	ΔCn	q-Value	PEP	XCorr	Charge	MH+ [Da]	ΔM [ppm]	RT [min]	# Missed Cleavages
	High	ADSQAQLLLSTVVGVFTAPGLHLK	3	1	1	P01019		0	0	0.00642	5.45532	3	2465.38	3.03073	109.883	0
	High	TIHLTmPQLVLQGSYDLQDLLAQAELPAILHTELNLQK	1	1	1	P01019	M6(Oxidation)	0	0	0.1252	5.3398	4	4284.29	-0.211986	108.289	0
	High	TIHLTMPQLVLQGSYDLQDLLAQAELPAILHTELNLQK	1	1	1	P01019		0	0	0.01268	4.70844	4	4268.32	5.11649	121.184	0
	High	VLSALQAVQGLLVAQGR	1	1	1	P01019		0	0	0.04129	4.69121	3	1723.03	2.04574	85.5619	0
	High	QPFVQGLALYTPVVLPR	1	1	1	P01019		0	0	0.04959	4.63545	2	1898.09	0.182425	79.6136	0
	High	ALQDQLVLVAAK	1	1	1	P01019		0	0	0.153	2.4141	2	1268.76	-0.352915	51.5556	0
P35527	Keratin, type I cytoskeletal 9 OS=Homo sapiens GN=KRT9 PE=1 SV=3 - [K1C9_HUMAN]	32.8663	22.79	1	6	6	7	623	62.0268	5.23682
	A3	Sequence	# PSMs	# Proteins	# Protein Groups	Protein Group Accessions	Modifications	ΔCn	q-Value	PEP	XCorr	Charge	MH+ [Da]	ΔM [ppm]	RT [min]	# Missed Cleavages
	High	GGSGGSHGGGSGFGGESGGSYGGGEEASGSGGGYGGGSGK	2	1	1	P35527		0	0	0.02795	7.40778	3	3223.29	2.48713	15.3122	0
	High	GGGGSFGYSYGGGSGGGFSASSLGGGFGGGSR	1	1	1	P35527		0	0	0.008059	6.7175	2	2705.16	0.695794	58.3582	0
	High	DIENQYETQITQIEHEVSSSGQEVQSSAK	1	1	1	P35527		0	0	0.01353	5.66468	3	3264.52	1.17141	74.4027	0
	High	SGGGGGGGLGSGGSIR	1	1	1	P35527		0	0	0.05828	4.49647	2	1232.6	-0.251113	0.546828	0
	High	QGVDADINGLR	1	1	1	P35527		0	0	0.1369	3.41855	2	1157.59	-0.844756	30.8808	0
	High	VQALEEANNDLENK	1	1	1	P35527		0	0	0.08942	2.43793	2	1586.76	-0.729367	31.1755	0
P02787	Serotransferrin OS=Homo sapiens GN=TF PE=1 SV=3 - [TRFE_HUMAN]	32.2556	9.6	1	4	4	8	698	77.0136	7.12256
	A3	Sequence	# PSMs	# Proteins	# Protein Groups	Protein Group Accessions	Modifications	ΔCn	q-Value	PEP	XCorr	Charge	MH+ [Da]	ΔM [ppm]	RT [min]	# Missed Cleavages
	High	EDLIWELLNQAQEHFGK	3	1	1	P02787		0	0	0.05043	4.64058	2	2070.03	2.44247	99.8887	0
	High	SAGWNIPIGLLYcDLPEPR	2	1	1	P02787	C13(Carbamidomethyl)	0	0	0.0217	4.32476	3	2171.1	0.0598348	91.1861	0
	High	IEcVSAETTEDcIAK	2	1	1	P02787	C3(Carbamidomethyl); C12(Carbamidomethyl)	0	0	0.0968	3.98543	2	1725.77	1.88436	30.5356	0
	High	EGTcPEAPTDEcKPVK	1	1	1	P02787	C4(Carbamidomethyl); C12(Carbamidomethyl)	0	0	0.04896	3.60165	2	1817.81	3.9464	2.52205	0
P02751	Fibronectin OS=Homo sapiens GN=FN1 PE=1 SV=4 - [FINC_HUMAN]	30.7117	6.29	1	8	8	8	2386	262.46	5.70654
	A3	Sequence	# PSMs	# Proteins	# Protein Groups	Protein Group Accessions	Modifications	ΔCn	q-Value	PEP	XCorr	Charge	MH+ [Da]	ΔM [ppm]	RT [min]	# Missed Cleavages
	High	TETITGFQVDAVPANGQTPIQR	1	1	1	P02751		0	0	0.01529	5.25387	2	2343.2	3.80127	54.0795	0
	High	VVTPLSPPTNLHLEANPDTGVLTVSWER	1	1	1	P02751		0	0	0.02148	4.98346	3	3042.59	1.73256	77.4471	0
	High	EYLGAIcScTcFGGQR	1	1	1	P02751	C7(Carbamidomethyl); C9(Carbamidomethyl); C11(Carbamidomethyl)	0	0	0.0336	4.55328	2	1878.79	0.214712	48.0053	0
	High	RPGGEPSPEGTTGQSYNQYSQR	1	1	1	P02751		0	0	0.06167	3.68009	3	2396.09	0.0954196	16.02	0
	High	VDVIPVNLPGEHGQR	1	1	1	P02751		0	0	0.0819	3.45812	2	1629.87	-3.24271	43.647	0
	High	NTFAEVTGLSPGVTYYFK	1	1	1	P02751		0	0	0.04011	3.13497	2	1993.99	1.7226	72.4048	0
	High	QDGHLWcSTTSNYEQDQK	1	1	1	P02751	C7(Carbamidomethyl)	0	0	0.06034	2.85519	2	2196.93	2.64483	26.0469	0
	High	GEWTcKPIAEK	1	1	1	P02751	C5(Carbamidomethyl)	0	0	0.2146	2.79268	2	1318.65	0.0761863	8.13673	0
P02765	Alpha-2-HS-glycoprotein OS=Homo sapiens GN=AHSG PE=1 SV=1 - [FETUA_HUMAN]	29.7428	30.79	1	5	5	8	367	39.2997	5.71924
	A3	Sequence	# PSMs	# Proteins	# Protein Groups	Protein Group Accessions	Modifications	ΔCn	q-Value	PEP	XCorr	Charge	MH+ [Da]	ΔM [ppm]	RT [min]	# Missed Cleavages
	High	QPNcDDPETEEAALVAIDYINQNLPWGYK	1	1	1	P02765	C4(Carbamidomethyl)	0	0	0.06822	5.9735	3	3363.56	2.26058	101.336	0
	High	VWPQQPSGELFEIEIDTLETTcHVLDPTPVAR	2	1	1	P02765	C22(Carbamidomethyl)	0	0	0.06051	5.13115	3	3677.83	2.59262	104.742	0
	High	TVVQPSVGAAAGPVVPPcPGR	1	1	1	P02765	C18(Carbamidomethyl)	0	0	0.0525	4.46944	2	2016.07	1.87818	43.0059	0
	High	AQLVPLPPSTYVEFTVSGTDcVAK	2	1	1	P02765	C21(Carbamidomethyl)	0	0	0.07551	3.74415	2	2579.32	4.51414	77.7975	0
	High	cNLLAEK	2	1	1	P02765	C1(Carbamidomethyl)	0	0	0.3329	1.95382	2	847.435	0.355869	167.169	0
P13645	Keratin, type I cytoskeletal 10 OS=Homo sapiens GN=KRT10 PE=1 SV=6 - [K1C10_HUMAN]	23.959	13.7	1	6	6	7	584	58.7917	5.21143
	A3	Sequence	# PSMs	# Proteins	# Protein Groups	Protein Group Accessions	Modifications	ΔCn	q-Value	PEP	XCorr	Charge	MH+ [Da]	ΔM [ppm]	RT [min]	# Missed Cleavages
	High	ELTTEIDNNIEQISSYK	1	1	1	P13645		0	0	0.05322	4.268	2	1996.97	1.63721	63.2962	0
	High	ADLEmQIESLTEELAYLKK	1	1	1	P13645	M5(Oxidation)	0	0	0.13	3.34325	3	2240.14	-0.0515451	94.2907	1
	High	SQYEQLAEQNRK	1	1	1	P13645		0	0	0.1823	3.11919	2	1493.74	0.626477	0.801083	1
	High	ALEESNYELEGK	1	1	1	P13645		0	0	0.1312	2.96398	2	1381.65	0.279282	26.012	0
	High	IRLENEIQTYR	1	1	1	P13645		0	0.004	0.3423	4.9101	2	1434.76	-5.48435	32.3053	1
	High	VTMQNLNDR	2	1	1	P13645		0	0.006	0.3738	2.71547	2	1090.53	2.26821	8.61281	0
P04114	Apolipoprotein B-100 OS=Homo sapiens GN=APOB PE=1 SV=2 - [APOB_HUMAN]	21.0815	1.6	1	4	4	5	4563	515.283	7.04932
	A3	Sequence	# PSMs	# Proteins	# Protein Groups	Protein Group Accessions	Modifications	ΔCn	q-Value	PEP	XCorr	Charge	MH+ [Da]	ΔM [ppm]	RT [min]	# Missed Cleavages
	High	VHANPLLIDVVTYLVALIPEPSAQQLR	1	1	1	P04114		0	0	0.1796	5.45109	3	2969.68	0.707514	132.061	0
	High	ILGEELGFASLHDLQLLGK	2	1	1	P04114		0	0	0.05495	4.95998	3	2053.13	-0.125541	83.2372	0
	High	HLIDSLIDFLNFPR	1	1	1	P04114		0	0	0.09586	3.62625	3	1699.92	1.41785	98.8217	0
	High	IAIANIIDEIIEK	1	1	1	P04114		0	0	0.1532	3.28081	2	1454.85	1.29565	98.3256	0
P02675	Fibrinogen beta chain OS=Homo sapiens GN=FGB PE=1 SV=2 - [FIBB_HUMAN]	18.0654	17.31	1	4	4	4	491	55.8923	8.26514
	A3	Sequence	# PSMs	# Proteins	# Protein Groups	Protein Group Accessions	Modifications	ΔCn	q-Value	PEP	XCorr	Charge	MH+ [Da]	ΔM [ppm]	RT [min]	# Missed Cleavages
	High	HQLYIDETVNSNIPTNLR	1	1	1	P02675		0	0	0.0132	5.60548	2	2127.09	1.41687	50.9729	0
	High	KAPDAGGcLHADPDLGVLcPTGcQLQEALLQQERPIR	1	1	1	P02675	C8(Carbamidomethyl); C19(Carbamidomethyl); C23(Carbamidomethyl)	0	0	0.1175	4.86704	4	4084.01	-1.92941	69.4613	1
	High	TPcTVScNIPVVSGK	1	1	1	P02675	C3(Carbamidomethyl); C7(Carbamidomethyl)	0	0	0.06679	4.64718	2	1618.79	-0.324546	35.7243	0
	High	DNENVVNEYSSELEK	1	1	1	P02675		0	0	0.08605	2.94571	2	1768.79	0.366407	47.8581	0
P36955	Pigment epithelium-derived factor OS=Homo sapiens GN=SERPINF1 PE=1 SV=4 - [PEDF_HUMAN]	15.0604	20.33	1	5	5	5	418	46.2833	6.37939
	A3	Sequence	# PSMs	# Proteins	# Protein Groups	Protein Group Accessions	Modifications	ΔCn	q-Value	PEP	XCorr	Charge	MH+ [Da]	ΔM [ppm]	RT [min]	# Missed Cleavages
	High	SSTSPTTNVLLSPLSVATALSALSLGAEQR	1	1	1	P36955		0	0	0.0291	5.41053	3	2971.59	-0.715716	112.214	0
	High	LAAAVSNFGYDLYR	1	1	1	P36955		0	0	0.1088	3.80787	2	1559.78	-2.34487	56.363	0
	High	TSLEDFYLDEER	1	1	1	P36955		0	0	0.08598	3.66992	2	1516.68	-1.22569	54.5836	0
	High	DTDTGALLFIGK	1	1	1	P36955		0	0	0.2013	2.17203	2	1250.67	3.32336	59.4064	0
	High	ALYYDLISSPDIHGTYK	1	1	1	P36955		0	0	0.2477	1.10483	3	1955.97	-0.318485	55.8028	0
P69905	Hemoglobin subunit alpha OS=Homo sapiens GN=HBA1 PE=1 SV=2 - [HBA_HUMAN]	14.7647	28.17	1	3	3	6	142	15.2479	8.67529
	A3	Sequence	# PSMs	# Proteins	# Protein Groups	Protein Group Accessions	Modifications	ΔCn	q-Value	PEP	XCorr	Charge	MH+ [Da]	ΔM [ppm]	RT [min]	# Missed Cleavages
	High	TYFPHFDLSHGSAQVK	4	1	1	P69905		0	0	0.2339	4.15027	2	1833.89	-0.608886	44.2158	0
	High	VGAHAGEYGAEALER	1	1	1	P69905		0	0	0.2027	3.34548	2	1529.74	3.70425	23.9445	0
	High	mFLSFPTTK	1	1	1	P69905	M1(Oxidation)	0	0	0.3155	1.34122	2	1087.55	0.511228	46.0113	0
P01031	Complement C5 OS=Homo sapiens GN=C5 PE=1 SV=4 - [CO5_HUMAN]	14.6844	4.12	1	4	4	4	1676	188.186	6.52197
	A3	Sequence	# PSMs	# Proteins	# Protein Groups	Protein Group Accessions	Modifications	ΔCn	q-Value	PEP	XCorr	Charge	MH+ [Da]	ΔM [ppm]	RT [min]	# Missed Cleavages
	High	GLLVGEILSAVLSQEGINILTHLPK	1	1	1	P01031		0	0	0.2402	4.12468	3	2614.52	0.761254	130.278	0
	High	FSYSSGHVHLSSENK	1	1	1	P01031		0	0	0.04941	3.9386	2	1678.78	1.24728	18.9288	0
	High	YIYPLDSLTWIEYWPR	1	1	1	P01031		0	0	0.02746	3.40002	2	2115.07	7.61833	102.018	0
	High	AFTEccVVASQLR	1	1	1	P01031	C5(Carbamidomethyl); C6(Carbamidomethyl)	0	0	0.1176	3.22107	2	1540.72	-1.5523	41.8334	0
P19823	Inter-alpha-trypsin inhibitor heavy chain H2 OS=Homo sapiens GN=ITIH2 PE=1 SV=2 - [ITIH2_HUMAN]	14.3405	6.24	1	3	3	4	946	106.397	6.85889
	A3	Sequence	# PSMs	# Proteins	# Protein Groups	Protein Group Accessions	Modifications	ΔCn	q-Value	PEP	XCorr	Charge	MH+ [Da]	ΔM [ppm]	RT [min]	# Missed Cleavages
	High	IQPSGGTNINEALLR	2	1	1	P19823		0	0	0.05171	4.33918	2	1582.85	-0.871936	42.1559	0
	High	VVNNSPQPQNVVFDVQIPK	1	1	1	P19823		0	0	0.0486	3.92533	2	2122.13	0.219106	61.6226	0
	High	AGELEVFNGYFVHFFAPDNLDPIPK	1	1	1	P19823		0	0	0.2179	2.70805	3	2836.4	1.33634	98.0895	0
P02671	Fibrinogen alpha chain OS=Homo sapiens GN=FGA PE=1 SV=2 - [FIBA_HUMAN]	14.0185	4.73	1	2	2	3	866	94.9144	6.01123
	A3	Sequence	# PSMs	# Proteins	# Protein Groups	Protein Group Accessions	Modifications	ΔCn	q-Value	PEP	XCorr	Charge	MH+ [Da]	ΔM [ppm]	RT [min]	# Missed Cleavages
	High	NPSSAGSWNSGSSGPGSTGNR	2	1	1	P02671		0	0	0.02322	5.64997	2	1963.84	-3.8155	4.88424	0
	High	TFPGFFSPMLGEFVSETESR	1	1	1	P02671		0	0	0.04269	3.87416	2	2265.05	-1.11805	97.5237	0
P02760	Protein AMBP OS=Homo sapiens GN=AMBP PE=1 SV=1 - [AMBP_HUMAN]	13.9739	15.63	1	4	4	4	352	38.974	6.25244
	A3	Sequence	# PSMs	# Proteins	# Protein Groups	Protein Group Accessions	Modifications	ΔCn	q-Value	PEP	XCorr	Charge	MH+ [Da]	ΔM [ppm]	RT [min]	# Missed Cleavages
	High	WYNLAIGSTcPWLK	1	1	1	P02760	C10(Carbamidomethyl)	0	0	0.07975	4.04733	2	1708.85	-0.514787	73.1256	0
	High	EYcGVPGDGDEELLR	1	1	1	P02760	C3(Carbamidomethyl)	0	0	0.04199	3.59229	2	1708.75	-1.59312	43.8898	0
	High	cVLFPYGGcQGNGNK	1	1	1	P02760	C1(Carbamidomethyl); C9(Carbamidomethyl)	0	0	0.09204	3.30766	2	1670.74	0.330188	38.0312	0
	High	TVAAcNLPIVR	1	1	1	P02760	C5(Carbamidomethyl)	0	0	0.1614	3.02663	2	1213.67	-0.542908	36.4905	0
P02788	Lactotransferrin OS=Homo sapiens GN=LTF PE=1 SV=6 - [TRFL_HUMAN]	10.7154	2.96	1	2	2	4	710	78.1319	8.11865
	A3	Sequence	# PSMs	# Proteins	# Protein Groups	Protein Group Accessions	Modifications	ΔCn	q-Value	PEP	XCorr	Charge	MH+ [Da]	ΔM [ppm]	RT [min]	# Missed Cleavages
	High	cGLVPVLAENYK	2	1	1	P02788	C1(Carbamidomethyl)	0	0	0.1808	3.08432	2	1362.71	-0.17148	52.4504	0
	High	YYGYTGAFR	2	1	1	P02788		0	0	0.2702	2.43434	2	1097.51	1.64212	31.3701	0
P60709	Actin, cytoplasmic 1 OS=Homo sapiens GN=ACTB PE=1 SV=1 - [ACTB_HUMAN]	10.6133	7.73	5	2	2	3	375	41.7097	5.47803
	A3	Sequence	# PSMs	# Proteins	# Protein Groups	Protein Group Accessions	Modifications	ΔCn	q-Value	PEP	XCorr	Charge	MH+ [Da]	ΔM [ppm]	RT [min]	# Missed Cleavages
	High	SYELPDGQVITIGNER	1	5	1	P60709		0	0	0.02403	3.69227	2	1790.89	-0.0547203	58.2782	0
	High	QEYDESGPSIVHR	2	5	1	P60709		0	0	0.1463	3.66565	3	1516.7	-0.932102	16.8253	0
P02679	Fibrinogen gamma chain OS=Homo sapiens GN=FGG PE=1 SV=3 - [FIBG_HUMAN]	10.1406	7.95	1	2	2	3	453	51.4789	5.61768
	A3	Sequence	# PSMs	# Proteins	# Protein Groups	Protein Group Accessions	Modifications	ΔCn	q-Value	PEP	XCorr	Charge	MH+ [Da]	ΔM [ppm]	RT [min]	# Missed Cleavages
	High	AIQLTYNPDESSKPNMIDAATLK	2	1	1	P02679		0	0	0.07022	5.09616	3	2520.27	0.859354	54.3943	0
	High	VAQLEAQcQEPcK	1	1	1	P02679	C8(Carbamidomethyl); C12(Carbamidomethyl)	0	0	0.1812	1.92382	2	1560.71	-1.74261	8.18749	0
P23142	Fibulin-1 OS=Homo sapiens GN=FBLN1 PE=1 SV=4 - [FBLN1_HUMAN]	10.0054	4.41	1	2	2	2	703	77.1624	5.22412
	A3	Sequence	# PSMs	# Proteins	# Protein Groups	Protein Group Accessions	Modifications	ΔCn	q-Value	PEP	XCorr	Charge	MH+ [Da]	ΔM [ppm]	RT [min]	# Missed Cleavages
	High	RGYQLSDVDGVTcEDIDEcALPTGGHIcSYR	1	1	1	P23142	C13(Carbamidomethyl); C19(Carbamidomethyl); C28(Carbamidomethyl)	0	0	0.09053	5.08611	4	3543.55	-1.98884	56.1822	1
	High	GYQLSDVDGVTcEDIDEcALPTGGHIcSYR	1	1	1	P23142	C12(Carbamidomethyl); C18(Carbamidomethyl); C27(Carbamidomethyl)	0	0	0.03962	4.91929	3	3387.45	-0.459401	60.2557	0
P02452	Collagen alpha-1(I) chain OS=Homo sapiens GN=COL1A1 PE=1 SV=5 - [CO1A1_HUMAN]	9.48261	2.87	1	2	2	3	1464	138.857	5.79541
	A3	Sequence	# PSMs	# Proteins	# Protein Groups	Protein Group Accessions	Modifications	ΔCn	q-Value	PEP	XCorr	Charge	MH+ [Da]	ΔM [ppm]	RT [min]	# Missed Cleavages
	High	SGEYWIDPNQGcNLDAIK	2	1	1	P02452	C12(Carbamidomethyl)	0	0	0.08787	4.07455	2	2079.94	0.36372	56.2437	0
	High	GSPGADGPAGAPGTPGPQGIAGQR	1	1	1	P02452		0	0	0.1755	1.68691	2	2073.01	0.280224	26.8859	0
P23528	Cofilin-1 OS=Homo sapiens GN=CFL1 PE=1 SV=3 - [COF1_HUMAN]	8.19938	20.48	1	2	2	2	166	18.4907	8.08936
	A3	Sequence	# PSMs	# Proteins	# Protein Groups	Protein Group Accessions	Modifications	ΔCn	q-Value	PEP	XCorr	Charge	MH+ [Da]	ΔM [ppm]	RT [min]	# Missed Cleavages
	High	HELQANcYEEVKDR	1	1	1	P23528	C7(Carbamidomethyl)	0	0	0.04906	4.14403	2	1790.81	0.0594363	7.12762	1
	High	EILVGDVGQTVDDPYATFVK	1	1	1	P23528		0	0	0.05178	4.05535	2	2166.1	3.66948	69.4766	0
P08603	Complement factor H OS=Homo sapiens GN=CFH PE=1 SV=4 - [CFAH_HUMAN]	7.86339	4.31	1	3	3	3	1231	139.005	6.60986
	A3	Sequence	# PSMs	# Proteins	# Protein Groups	Protein Group Accessions	Modifications	ΔCn	q-Value	PEP	XCorr	Charge	MH+ [Da]	ΔM [ppm]	RT [min]	# Missed Cleavages
	High	SITcIHGVWTQLPQcVAIDK	1	1	1	P08603	C4(Carbamidomethyl); C15(Carbamidomethyl)	0	0	0.1311	4.40477	3	2326.16	-3.0528	61.6332	0
	High	NTEILTGSWSDQTYPEGTQAIYK	1	1	1	P08603		0	0	0.1508	3.45862	2	2602.24	2.31828	59.2314	0
	High	IDVHLVPDRK	1	1	1	P08603		0	0	0.1214	1.97243	3	1191.69	3.55213	22.2423	1
P18206	Vinculin OS=Homo sapiens GN=VCL PE=1 SV=4 - [VINC_HUMAN]	7.59592	3.79	1	2	2	2	1134	123.722	5.65576
	A3	Sequence	# PSMs	# Proteins	# Protein Groups	Protein Group Accessions	Modifications	ΔCn	q-Value	PEP	XCorr	Charge	MH+ [Da]	ΔM [ppm]	RT [min]	# Missed Cleavages
	High	LLAVAATAPPDAPNREEVFDER	1	1	1	P18206		0	0	0.2278	4.55185	3	2381.21	1.14866	50.2976	1
	High	AIPDLTAPVAAVQAAVSNLVR	1	1	1	P18206		0	0	0.07025	3.04407	3	2076.18	-1.25097	108.048	0
P04004	Vitronectin OS=Homo sapiens GN=VTN PE=1 SV=1 - [VTNC_HUMAN]	7.48876	8.79	1	2	2	2	478	54.2712	5.79541
	A3	Sequence	# PSMs	# Proteins	# Protein Groups	Protein Group Accessions	Modifications	ΔCn	q-Value	PEP	XCorr	Charge	MH+ [Da]	ΔM [ppm]	RT [min]	# Missed Cleavages
	High	cQcDELcSYYQSccTDYTAEcKPQVTR	1	1	1	P04004	C1(Carbamidomethyl); C3(Carbamidomethyl); C7(Carbamidomethyl); C13(Carbamidomethyl); C14(Carbamidomethyl); C21(Carbamidomethyl)	0	0	0.07946	3.90956	3	3482.35	0.213388	43.3862	0
	High	SIAQYWLGcPAPGHL	1	1	1	P04004	C9(Carbamidomethyl)	0	0	0.1676	3.5792	2	1669.82	1.10498	67.3087	0
Q12841	Follistatin-related protein 1 OS=Homo sapiens GN=FSTL1 PE=1 SV=1 - [FSTL1_HUMAN]	7.47807	12.01	1	2	2	2	308	34.9629	5.51611
	A3	Sequence	# PSMs	# Proteins	# Protein Groups	Protein Group Accessions	Modifications	ΔCn	q-Value	PEP	XCorr	Charge	MH+ [Da]	ΔM [ppm]	RT [min]	# Missed Cleavages
	High	cALEDETYADGAETEVDcNR	1	1	1	Q12841	C1(Carbamidomethyl); C18(Carbamidomethyl)	0	0	0.008744	4.15518	2	2317.93	6.23816	37.8688	0
	High	IIQWLEAEIIPDGWFSK	1	1	1	Q12841		0	0	0.1678	3.32289	3	2045.08	1.18042	97.1407	0
P51884	Lumican OS=Homo sapiens GN=LUM PE=1 SV=2 - [LUM_HUMAN]	7.39367	5.33	1	1	1	2	338	38.4048	6.60986
	A3	Sequence	# PSMs	# Proteins	# Protein Groups	Protein Group Accessions	Modifications	ΔCn	q-Value	PEP	XCorr	Charge	MH+ [Da]	ΔM [ppm]	RT [min]	# Missed Cleavages
	High	LPSGLPVSLLTLYLDNNK	2	1	1	P51884		0	0	0.05033	4.26846	3	1957.1	0.887403	95.5579	0
P09486	SPARC OS=Homo sapiens GN=SPARC PE=1 SV=1 - [SPRC_HUMAN]	7.38969	9.9	1	2	2	2	303	34.6097	4.84326
	A3	Sequence	# PSMs	# Proteins	# Protein Groups	Protein Group Accessions	Modifications	ΔCn	q-Value	PEP	XCorr	Charge	MH+ [Da]	ΔM [ppm]	RT [min]	# Missed Cleavages
	High	YIPPcLDSELTEFPLR	1	1	1	P09486	C5(Carbamidomethyl)	0	0	0.07181	4.05274	2	1949.97	-0.680544	76.9876	0
	High	RLEAGDHPVELLAR	1	1	1	P09486		0	0	0.1593	3.33694	4	1575.87	3.17526	31.7633	1
O95497	Pantetheinase OS=Homo sapiens GN=VNN1 PE=1 SV=2 - [VNN1_HUMAN]	7.01966	3.7	1	1	1	2	513	56.9751	5.5542
	A3	Sequence	# PSMs	# Proteins	# Protein Groups	Protein Group Accessions	Modifications	ΔCn	q-Value	PEP	XCorr	Charge	MH+ [Da]	ΔM [ppm]	RT [min]	# Missed Cleavages
	High	LFSLKPTSGPVLTVTLFGR	2	1	1	O95497		0	0	0.05095	3.65107	3	2033.18	-0.0870035	79.63	0
Q5T7W0	Zinc finger protein 618 OS=Homo sapiens GN=ZNF618 PE=1 SV=1 - [ZN618_HUMAN]	6.41078	1.15	1	1	1	9	954	104.889	7.09326
	A3	Sequence	# PSMs	# Proteins	# Protein Groups	Protein Group Accessions	Modifications	ΔCn	q-Value	PEP	XCorr	Charge	MH+ [Da]	ΔM [ppm]	RT [min]	# Missed Cleavages
	High	eRQNIAERLLR	9	1	1	Q5T7W0	N-Term(Acetyl)	0	0	0.333	2.33689	3	1439.81	0.189113	107.005	2
P06396	Gelsolin OS=Homo sapiens GN=GSN PE=1 SV=1 - [GELS_HUMAN]	6.04858	3.58	1	2	2	2	782	85.6442	6.27783
	A3	Sequence	# PSMs	# Proteins	# Protein Groups	Protein Group Accessions	Modifications	ΔCn	q-Value	PEP	XCorr	Charge	MH+ [Da]	ΔM [ppm]	RT [min]	# Missed Cleavages
	High	AGKEPGLQIWR	1	1	1	P06396		0	0	0.3116	1.95648	2	1254.69	-3.53532	32.2484	1
	High	QTQVSVLPEGGETPLFK	1	1	1	P06396		0	0.004	0.3467	4.0921	2	1829.96	0.0458139	59.1217	0
P08697	Alpha-2-antiplasmin OS=Homo sapiens GN=SERPINF2 PE=1 SV=3 - [A2AP_HUMAN]	5.497	4.89	1	2	2	2	491	54.5311	6.29053
	A3	Sequence	# PSMs	# Proteins	# Protein Groups	Protein Group Accessions	Modifications	ΔCn	q-Value	PEP	XCorr	Charge	MH+ [Da]	ΔM [ppm]	RT [min]	# Missed Cleavages
	High	LcQDLGPGAFR	1	1	1	P08697	C2(Carbamidomethyl)	0	0	0.13	2.79664	2	1233.61	1.68585	35.4432	0
	High	LGNQEPGGQTALK	1	1	1	P08697		0	0	0.1894	2.70036	2	1312.68	-0.764379	5.19917	0
Q06033	Inter-alpha-trypsin inhibitor heavy chain H3 OS=Homo sapiens GN=ITIH3 PE=1 SV=2 - [ITIH3_HUMAN]	5.44915	1.57	1	1	1	1	890	99.7865	5.74463
	A3	Sequence	# PSMs	# Proteins	# Protein Groups	Protein Group Accessions	Modifications	ΔCn	q-Value	PEP	XCorr	Charge	MH+ [Da]	ΔM [ppm]	RT [min]	# Missed Cleavages
	High	KGHVSFKPSLDQQR	1	1	1	Q06033		0	0	0.04254	5.44915	2	1626.87	1.28175	1.51343	1
P02753	Retinol-binding protein 4 OS=Homo sapiens GN=RBP4 PE=1 SV=3 - [RET4_HUMAN]	5.38344	4.98	1	1	1	2	201	22.9953	6.07471
	A3	Sequence	# PSMs	# Proteins	# Protein Groups	Protein Group Accessions	Modifications	ΔCn	q-Value	PEP	XCorr	Charge	MH+ [Da]	ΔM [ppm]	RT [min]	# Missed Cleavages
	High	YWGVASFLQK	2	1	1	P02753		0	0	0.2384	2.68861	2	1198.62	-0.835944	63.5727	0
P60174	Triosephosphate isomerase OS=Homo sapiens GN=TPI1 PE=1 SV=3 - [TPIS_HUMAN]	5.29491	10.14	1	1	1	1	286	30.7717	5.92236
	A3	Sequence	# PSMs	# Proteins	# Protein Groups	Protein Group Accessions	Modifications	ΔCn	q-Value	PEP	XCorr	Charge	MH+ [Da]	ΔM [ppm]	RT [min]	# Missed Cleavages
	High	ELASQPDVDGFLVGGASLKPEFVDIINAK	1	1	1	P60174		0	0	0.1938	5.29491	3	3029.59	1.10895	85.245	0
P01008	Antithrombin-III OS=Homo sapiens GN=SERPINC1 PE=1 SV=1 - [ANT3_HUMAN]	5.25354	6.47	1	3	3	3	464	52.5689	6.7124
	A3	Sequence	# PSMs	# Proteins	# Protein Groups	Protein Group Accessions	Modifications	ΔCn	q-Value	PEP	XCorr	Charge	MH+ [Da]	ΔM [ppm]	RT [min]	# Missed Cleavages
	High	ANRPFLVFIR	1	1	1	P01008		0	0	0.1839	2.89039	3	1232.73	0.610935	52.1238	0
	High	LPGIVAEGR	1	1	1	P01008		0	0	0.2122	2.36314	2	911.531	0.446868	26.9617	0
	High	TSDQIHFFFAK	1	1	1	P01008		0	0	0.3185	1.7831	3	1340.67	2.46882	51.5513	0
P09211	Glutathione S-transferase P OS=Homo sapiens GN=GSTP1 PE=1 SV=2 - [GSTP1_HUMAN]	5.10811	7.62	1	1	1	1	210	23.341	5.64307
	A3	Sequence	# PSMs	# Proteins	# Protein Groups	Protein Group Accessions	Modifications	ΔCn	q-Value	PEP	XCorr	Charge	MH+ [Da]	ΔM [ppm]	RT [min]	# Missed Cleavages
	High	FQDGDLTLYQSNTILR	1	1	1	P09211		0	0	0.04779	5.10811	2	1883.95	2.4863	60.5377	0
O60888	Protein CutA OS=Homo sapiens GN=CUTA PE=1 SV=2 - [CUTA_HUMAN]	4.85463	15.08	1	1	1	1	179	19.1041	5.50342
	A3	Sequence	# PSMs	# Proteins	# Protein Groups	Protein Group Accessions	Modifications	ΔCn	q-Value	PEP	XCorr	Charge	MH+ [Da]	ΔM [ppm]	RT [min]	# Missed Cleavages
	High	SVHPYEVAEVIALPVEQGNFPYLQWVR	1	1	1	O60888		0	0	0.2803	4.85463	3	3140.6	-8.02118	95.4968	0
P01042	Kininogen-1 OS=Homo sapiens GN=KNG1 PE=1 SV=2 - [KNG1_HUMAN]	4.57787	2.95	1	1	1	1	644	71.9122	6.81494
	A3	Sequence	# PSMs	# Proteins	# Protein Groups	Protein Group Accessions	Modifications	ΔCn	q-Value	PEP	XCorr	Charge	MH+ [Da]	ΔM [ppm]	RT [min]	# Missed Cleavages
	High	DIPTNSPELEETLTHTITK	1	1	1	P01042		0	0	0.09069	4.57787	3	2139.08	-2.48855	60.9874	0
P01344	Insulin-like growth factor II OS=Homo sapiens GN=IGF2 PE=1 SV=1 - [IGF2_HUMAN]	4.37215	8.89	1	1	1	1	180	20.1273	9.31982
	A3	Sequence	# PSMs	# Proteins	# Protein Groups	Protein Group Accessions	Modifications	ΔCn	q-Value	PEP	XCorr	Charge	MH+ [Da]	ΔM [ppm]	RT [min]	# Missed Cleavages
	High	ScDLALLETYcATPAK	1	1	1	P01344	C2(Carbamidomethyl); C11(Carbamidomethyl)	0	0	0.08487	4.37215	2	1812.85	-0.114645	55.0477	0
Q15582	Transforming growth factor-beta-induced protein ig-h3 OS=Homo sapiens GN=TGFBI PE=1 SV=1 - [BGH3_HUMAN]	4.37078	3.37	1	1	1	1	683	74.634	7.7085
	A3	Sequence	# PSMs	# Proteins	# Protein Groups	Protein Group Accessions	Modifications	ΔCn	q-Value	PEP	XCorr	Charge	MH+ [Da]	ΔM [ppm]	RT [min]	# Missed Cleavages
	High	VISTITNNIQQIIEIEDTFETLR	1	1	1	Q15582		0	0	0.09028	4.37078	3	2690.42	-1.8954	102.131	0
Q8NBP7	Proprotein convertase subtilisin/kexin type 9 OS=Homo sapiens GN=PCSK9 PE=1 SV=3 - [PCSK9_HUMAN]	4.36173	3.18	1	1	1	1	692	74.2391	6.60986
	A3	Sequence	# PSMs	# Proteins	# Protein Groups	Protein Group Accessions	Modifications	ΔCn	q-Value	PEP	XCorr	Charge	MH+ [Da]	ΔM [ppm]	RT [min]	# Missed Cleavages
	High	SQLVQPVGPLVVLLPLAGGYSR	1	1	1	Q8NBP7		0	0	0.02591	4.36173	2	2263.31	-2.99421	98.9419	0
P05156	Complement factor I OS=Homo sapiens GN=CFI PE=1 SV=2 - [CFAI_HUMAN]	4.26595	3.09	1	1	1	1	583	65.7066	7.50342
	A3	Sequence	# PSMs	# Proteins	# Protein Groups	Protein Group Accessions	Modifications	ΔCn	q-Value	PEP	XCorr	Charge	MH+ [Da]	ΔM [ppm]	RT [min]	# Missed Cleavages
	High	AcDGINDcGDQSDELccK	1	1	1	P05156	C2(Carbamidomethyl); C8(Carbamidomethyl); C16(Carbamidomethyl); C17(Carbamidomethyl)	0	0	0.05918	4.26595	2	2116.77	1.87298	23.904	0
Q14019	Coactosin-like protein OS=Homo sapiens GN=COTL1 PE=1 SV=3 - [COTL1_HUMAN]	3.98944	11.27	1	1	1	1	142	15.935	5.66846
	A3	Sequence	# PSMs	# Proteins	# Protein Groups	Protein Group Accessions	Modifications	ΔCn	q-Value	PEP	XCorr	Charge	MH+ [Da]	ΔM [ppm]	RT [min]	# Missed Cleavages
	High	FALITWIGENVSGLQR	1	1	1	Q14019		0	0	0.134	3.98944	2	1803.98	2.90194	91.7816	0
P35908	Keratin, type II cytoskeletal 2 epidermal OS=Homo sapiens GN=KRT2 PE=1 SV=2 - [K22E_HUMAN]	3.89534	8.76	1	1	2	2	639	65.3932	8.00146
	A3	Sequence	# PSMs	# Proteins	# Protein Groups	Protein Group Accessions	Modifications	ΔCn	q-Value	PEP	XCorr	Charge	MH+ [Da]	ΔM [ppm]	RT [min]	# Missed Cleavages
	High	FLEQQNQVLQTK	1	2	2	P04264;P35908		0	0	0.2482	3.89534	2	1475.79	0.582138	31.8183	0
	High	FGGFGGPGGVGGLGGPGGFGPGGYPGGIHEVSVNQSLLQPLNVK	1	1	1	P35908		0	0	0.3265	2.11291	4	4092.1	5.67893	82.532	0
P08123	Collagen alpha-2(I) chain OS=Homo sapiens GN=COL1A2 PE=1 SV=7 - [CO1A2_HUMAN]	3.60081	0.95	1	1	1	1	1366	129.235	8.95361
	A3	Sequence	# PSMs	# Proteins	# Protein Groups	Protein Group Accessions	Modifications	ΔCn	q-Value	PEP	XCorr	Charge	MH+ [Da]	ΔM [ppm]	RT [min]	# Missed Cleavages
	High	VYcDFSTGETcIR	1	1	1	P08123	C3(Carbamidomethyl); C11(Carbamidomethyl)	0	0	0.1315	3.60081	2	1607.68	-1.67068	35.0974	0
P05155	Plasma protease C1 inhibitor OS=Homo sapiens GN=SERPING1 PE=1 SV=2 - [IC1_HUMAN]	3.52831	2	1	1	1	1	500	55.1194	6.55127
	A3	Sequence	# PSMs	# Proteins	# Protein Groups	Protein Group Accessions	Modifications	ΔCn	q-Value	PEP	XCorr	Charge	MH+ [Da]	ΔM [ppm]	RT [min]	# Missed Cleavages
	High	DFTcVHQALK	1	1	1	P05155	C4(Carbamidomethyl)	0	0.004	0.3433	3.52831	2	1218.59	-0.0507486	25.1212	0
P20742	Pregnancy zone protein OS=Homo sapiens GN=PZP PE=1 SV=4 - [PZP_HUMAN]	3.45801	0.81	1	1	1	1	1482	163.76	6.37939
	A3	Sequence	# PSMs	# Proteins	# Protein Groups	Protein Group Accessions	Modifications	ΔCn	q-Value	PEP	XCorr	Charge	MH+ [Da]	ΔM [ppm]	RT [min]	# Missed Cleavages
	High	DLFHcVSFTLPR	1	1	1	P20742	C5(Carbamidomethyl)	0	0	0.1317	3.45801	3	1491.74	1.41953	68.0418	0
P02790	Hemopexin OS=Homo sapiens GN=HPX PE=1 SV=2 - [HEMO_HUMAN]	3.31203	3.46	1	1	1	1	462	51.6433	7.02002
	A3	Sequence	# PSMs	# Proteins	# Protein Groups	Protein Group Accessions	Modifications	ΔCn	q-Value	PEP	XCorr	Charge	MH+ [Da]	ΔM [ppm]	RT [min]	# Missed Cleavages
	High	SGAQATWTELPWPHEK	1	1	1	P02790		0	0	0.05315	3.31203	2	1837.89	0.418709	55.1282	0
O00391	Sulfhydryl oxidase 1 OS=Homo sapiens GN=QSOX1 PE=1 SV=3 - [QSOX1_HUMAN]	3.12923	2.68	1	1	1	1	747	82.5255	8.92432
	A3	Sequence	# PSMs	# Proteins	# Protein Groups	Protein Group Accessions	Modifications	ΔCn	q-Value	PEP	XCorr	Charge	MH+ [Da]	ΔM [ppm]	RT [min]	# Missed Cleavages
	High	AHFSPSNIILDFPAAGSAAR	1	1	1	O00391		0	0	0.1433	3.12923	3	2042.04	-0.38658	66.8183	0
P32119	Peroxiredoxin-2 OS=Homo sapiens GN=PRDX2 PE=1 SV=5 - [PRDX2_HUMAN]	3.10356	9.09	1	1	1	1	198	21.8782	5.97314
	A3	Sequence	# PSMs	# Proteins	# Protein Groups	Protein Group Accessions	Modifications	ΔCn	q-Value	PEP	XCorr	Charge	MH+ [Da]	ΔM [ppm]	RT [min]	# Missed Cleavages
	High	KEGGLGPLNIPLLADVTR	1	1	1	P32119		0	0	0.1985	3.10356	3	1863.07	-0.104666	80.9981	1
Q04756	Hepatocyte growth factor activator OS=Homo sapiens GN=HGFAC PE=1 SV=1 - [HGFA_HUMAN]	3.09412	2.44	1	1	1	1	655	70.6361	7.23975
	A3	Sequence	# PSMs	# Proteins	# Protein Groups	Protein Group Accessions	Modifications	ΔCn	q-Value	PEP	XCorr	Charge	MH+ [Da]	ΔM [ppm]	RT [min]	# Missed Cleavages
	High	SDAcQGDSGGPLAcEK	1	1	1	Q04756	C4(Carbamidomethyl); C14(Carbamidomethyl)	0	0	0.02999	3.09412	2	1651.67	2.14299	4.39914	0
P00738	Haptoglobin OS=Homo sapiens GN=HP PE=1 SV=1 - [HPT_HUMAN]	3.08471	8.37	1	1	1	1	406	45.1766	6.58057
	A3	Sequence	# PSMs	# Proteins	# Protein Groups	Protein Group Accessions	Modifications	ΔCn	q-Value	PEP	XCorr	Charge	MH+ [Da]	ΔM [ppm]	RT [min]	# Missed Cleavages
	High	YQEDTcYGDAGSAFAVHDLEEDTWYATGILSFDK	1	1	1	P00738	C6(Carbamidomethyl)	0	0	0.1562	3.08471	3	3874.68	2.36695	95.4436	0
P61626	Lysozyme C OS=Homo sapiens GN=LYZ PE=1 SV=1 - [LYSC_HUMAN]	2.91491	18.92	1	1	1	1	148	16.5263	9.15869
	A3	Sequence	# PSMs	# Proteins	# Protein Groups	Protein Group Accessions	Modifications	ΔCn	q-Value	PEP	XCorr	Charge	MH+ [Da]	ΔM [ppm]	RT [min]	# Missed Cleavages
	High	TPGAVNAcHLScSALLQDNIADAVAcAK	1	1	1	P61626	C8(Carbamidomethyl); C12(Carbamidomethyl); C26(Carbamidomethyl)	0	0	0.06044	2.91491	2	2927.38	-1.10343	64.2139	0
P05783	Keratin, type I cytoskeletal 18 OS=Homo sapiens GN=KRT18 PE=1 SV=2 - [K1C18_HUMAN]	2.90077	5.35	1	1	1	1	430	48.0285	5.45264
	A3	Sequence	# PSMs	# Proteins	# Protein Groups	Protein Group Accessions	Modifications	ΔCn	q-Value	PEP	XCorr	Charge	MH+ [Da]	ΔM [ppm]	RT [min]	# Missed Cleavages
	High	YALQMEQLNGILLHLESELAQTR	1	1	1	P05783		0	0	0.116	2.90077	3	2670.39	-1.46593	106.828	0
P05543	Thyroxine-binding globulin OS=Homo sapiens GN=SERPINA7 PE=1 SV=2 - [THBG_HUMAN]	2.77875	4.1	1	2	2	2	415	46.2946	6.30322
	A3	Sequence	# PSMs	# Proteins	# Protein Groups	Protein Group Accessions	Modifications	ΔCn	q-Value	PEP	XCorr	Charge	MH+ [Da]	ΔM [ppm]	RT [min]	# Missed Cleavages
	High	NALALFVLPK	1	1	1	P05543		0	0	0.2696	2.77875	2	1085.67	-1.12509	70.4725	0
	High	SILFLGK	1	1	1	P05543		0	0	0.3139	1.18541	2	777.487	-0.334926	46.9298	0
P07951	Tropomyosin beta chain OS=Homo sapiens GN=TPM2 PE=1 SV=1 - [TPM2_HUMAN]	2.75594	3.87	1	1	1	1	284	32.8306	4.70361
	A3	Sequence	# PSMs	# Proteins	# Protein Groups	Protein Group Accessions	Modifications	ΔCn	q-Value	PEP	XCorr	Charge	MH+ [Da]	ΔM [ppm]	RT [min]	# Missed Cleavages
	High	QLEEEQQALQK	1	1	1	P07951		0	0	0.2929	2.75594	2	1343.68	-3.06496	11.7421	0
P05546	Heparin cofactor 2 OS=Homo sapiens GN=SERPIND1 PE=1 SV=3 - [HEP2_HUMAN]	2.60935	2.2	1	1	1	1	499	57.0342	6.90283
	A3	Sequence	# PSMs	# Proteins	# Protein Groups	Protein Group Accessions	Modifications	ΔCn	q-Value	PEP	XCorr	Charge	MH+ [Da]	ΔM [ppm]	RT [min]	# Missed Cleavages
	High	YEITTIHNLFR	1	1	1	P05546		0	0	0.2156	2.60935	3	1406.75	2.08163	54.4247	0
P10909	Clusterin OS=Homo sapiens GN=CLU PE=1 SV=1 - [CLUS_HUMAN]	2.52037	2.23	1	1	1	1	449	52.461	6.26514
	A3	Sequence	# PSMs	# Proteins	# Protein Groups	Protein Group Accessions	Modifications	ΔCn	q-Value	PEP	XCorr	Charge	MH+ [Da]	ΔM [ppm]	RT [min]	# Missed Cleavages
	High	TLLSNLEEAK	1	1	1	P10909		0	0.006	0.3689	2.52037	2	1117.6	-6.17962	43.2348	0
Q58FF6	Putative heat shock protein HSP 90-beta 4 OS=Homo sapiens GN=HSP90AB4P PE=5 SV=1 - [H90B4_HUMAN]	2.35152	1.98	4	1	1	1	505	58.2276	4.729
	A3	Sequence	# PSMs	# Proteins	# Protein Groups	Protein Group Accessions	Modifications	ΔCn	q-Value	PEP	XCorr	Charge	MH+ [Da]	ΔM [ppm]	RT [min]	# Missed Cleavages
	High	EDQTEYLEER	1	4	1	Q58FF6		0	0.004	0.3376	2.35152	2	1311.57	0.862493	18.6678	0
P01023	Alpha-2-macroglobulin OS=Homo sapiens GN=A2M PE=1 SV=3 - [A2MG_HUMAN]	2.30842	0.75	1	1	1	1	1474	163.188	6.45557
	A3	Sequence	# PSMs	# Proteins	# Protein Groups	Protein Group Accessions	Modifications	ΔCn	q-Value	PEP	XCorr	Charge	MH+ [Da]	ΔM [ppm]	RT [min]	# Missed Cleavages
	High	LPPNVVEESAR	1	1	1	P01023		0	0	0.3159	2.30842	2	1210.64	-0.860815	25.7497	0
P02763	Alpha-1-acid glycoprotein 1 OS=Homo sapiens GN=ORM1 PE=1 SV=1 - [A1AG1_HUMAN]	2.25873	4.48	2	1	1	1	201	23.4968	5.021
	A3	Sequence	# PSMs	# Proteins	# Protein Groups	Protein Group Accessions	Modifications	ΔCn	q-Value	PEP	XCorr	Charge	MH+ [Da]	ΔM [ppm]	RT [min]	# Missed Cleavages
	High	WFYIASAFR	1	2	1	P02763		0	0	0.1115	2.25873	2	1160.59	-0.726422	67.7625	0
P37802	Transgelin-2 OS=Homo sapiens GN=TAGLN2 PE=1 SV=3 - [TAGL2_HUMAN]	2.04783	5.53	1	1	1	1	199	22.3772	8.25049
	A3	Sequence	# PSMs	# Proteins	# Protein Groups	Protein Group Accessions	Modifications	ΔCn	q-Value	PEP	XCorr	Charge	MH+ [Da]	ΔM [ppm]	RT [min]	# Missed Cleavages
	High	NFSDNQLQEGK	1	1	1	P37802		0	0	0.1403	2.04783	2	1279.59	0.178989	9.62318	0
P02766	Transthyretin OS=Homo sapiens GN=TTR PE=1 SV=1 - [TTHY_HUMAN]	1.84828	4.08	2	1	1	1	147	15.877	5.75732
	A3	Sequence	# PSMs	# Proteins	# Protein Groups	Protein Group Accessions	Modifications	ΔCn	q-Value	PEP	XCorr	Charge	MH+ [Da]	ΔM [ppm]	RT [min]	# Missed Cleavages
	High	VLDAVR	1	2	1	P02766		0	0	0.3305	1.84828	2	672.405	1.8704	0.655393	0
P61916	Epididymal secretory protein E1 OS=Homo sapiens GN=NPC2 PE=1 SV=1 - [NPC2_HUMAN]	1.71579	6.62	1	1	1	1	151	16.5595	7.6499
	A3	Sequence	# PSMs	# Proteins	# Protein Groups	Protein Group Accessions	Modifications	ΔCn	q-Value	PEP	XCorr	Charge	MH+ [Da]	ΔM [ppm]	RT [min]	# Missed Cleavages
	High	DcGSVDGVIK	1	1	1	P61916	C2(Carbamidomethyl)	0	0.004	0.341	1.71579	2	1049.49	0.549515	18.3034	0
Q8N335	Glycerol-3-phosphate dehydrogenase 1-like protein OS=Homo sapiens GN=GPD1L PE=1 SV=1 - [GPD1L_HUMAN]	0	6.55	1	1	1	1	351	38.3939	7.02002
	A3	Sequence	# PSMs	# Proteins	# Protein Groups	Protein Group Accessions	Modifications	ΔCn	q-Value	PEP	XCorr	Charge	MH+ [Da]	ΔM [ppm]	RT [min]	# Missed Cleavages
	High	eKmGIDISVLmGANIANEVAAEK	1	1	1	Q8N335	N-Term(Acetyl); M3(Oxidation); M11(Oxidation)	0	0.006	0.3693	2.25234	4	2477.2	-8.82762	83.4051	1
P00749	Urokinase-type plasminogen activator OS=Homo sapiens GN=PLAU PE=1 SV=2 - [UROK_HUMAN]	0	2.32	1	1	1	1	431	48.4757	8.41162
	A3	Sequence	# PSMs	# Proteins	# Protein Groups	Protein Group Accessions	Modifications	ΔCn	q-Value	PEP	XCorr	Charge	MH+ [Da]	ΔM [ppm]	RT [min]	# Missed Cleavages
	High	FEVENLILHK	1	1	1	P00749		0	0.006	0.3605	1.26176	3	1241.69	0.422764	54.356	0
P04745	Alpha-amylase 1 OS=Homo sapiens GN=AMY1A PE=1 SV=2 - [AMY1_HUMAN]	0	3.13	3	1	1	1	511	57.7309	6.93213
	A3	Sequence	# PSMs	# Proteins	# Protein Groups	Protein Group Accessions	Modifications	ΔCn	q-Value	PEP	XCorr	Charge	MH+ [Da]	ΔM [ppm]	RT [min]	# Missed Cleavages
	High	GHGAGGASILTFWDAR	1	3	1	P04745		0	0.006	0.3668	1.90397	3	1615.8	-1.44143	62.1559	0
Q6ZVX9	Progestin and adipoQ receptor family member 9 OS=Homo sapiens GN=PAQR9 PE=2 SV=1 - [PAQR9_HUMAN]	0	9.81	1	1	1	1	377	42.6638	8.5874
	A3	Sequence	# PSMs	# Proteins	# Protein Groups	Protein Group Accessions	Modifications	ΔCn	q-Value	PEP	XCorr	Charge	MH+ [Da]	ΔM [ppm]	RT [min]	# Missed Cleavages
	High	SRTDWcTYPFALRTFVFVmPLSmAcPIMLESWLFDLR	1	1	1	Q6ZVX9	C6(Carbamidomethyl); M19(Oxidation); M23(Oxidation); C25(Carbamidomethyl)	0	0.006	0.3779	2.11918	4	4589.24	9.88487	110.981	2
Q5FYB0	Arylsulfatase J OS=Homo sapiens GN=ARSJ PE=2 SV=1 - [ARSJ_HUMAN]	0	5.68	1	1	1	1	599	67.1929	9.01221
	A3	Sequence	# PSMs	# Proteins	# Protein Groups	Protein Group Accessions	Modifications	ΔCn	q-Value	PEP	XCorr	Charge	MH+ [Da]	ΔM [ppm]	RT [min]	# Missed Cleavages
	High	cDSPGMcGYDLYENDNAAWDYDNGIYSTQMYTQR	1	1	1	Q5FYB0	C1(Carbamidomethyl); N-Term(Acetyl); C7(Carbamidomethyl)	0	0.004	0.3433	0.0845656	3	4115.62	2.47304	23.9183	0
Q8IVF4	Dynein heavy chain 10, axonemal OS=Homo sapiens GN=DNAH10 PE=1 SV=4 - [DYH10_HUMAN]	0	0.4	1	1	1	2	4471	514.512	5.88428
	A3	Sequence	# PSMs	# Proteins	# Protein Groups	Protein Group Accessions	Modifications	ΔCn	q-Value	PEP	XCorr	Charge	MH+ [Da]	ΔM [ppm]	RT [min]	# Missed Cleavages
	High	AEGRVEDWMTAVLNEmRR	2	1	1	Q8IVF4	M16(Oxidation)	0	0	0.3188	2.14635	4	2179.04	1.14636	44.9431	2
P55058	Phospholipid transfer protein OS=Homo sapiens GN=PLTP PE=1 SV=1 - [PLTP_HUMAN]	0	5.88	1	1	1	1	493	54.7045	7.00537
	A3	Sequence	# PSMs	# Proteins	# Protein Groups	Protein Group Accessions	Modifications	ΔCn	q-Value	PEP	XCorr	Charge	MH+ [Da]	ΔM [ppm]	RT [min]	# Missed Cleavages
	High	FLLNQQIcPVLYHAGTVLLNSLLDTVPVR	1	1	1	P55058	C8(Carbamidomethyl)	0	0.006	0.3567	1.69175	4	3293.82	3.18987	124.587	0

## Sheet: 2D_3D-liver model
Table S1: Proteins identified in the 3D-liver model sample 2D by search with the H. sapiens UniProt database.
The table contains data on the peptides found by LC-MS/MS and the accession numbers and description of the corresponding proteins.
# Proteins - protein groups, # Unique Peptides - protein specific peptide, # Peptides - total peptides, # PSMs - peptide spectrum matches, # AAs - number of amino acids in the protein
Accession	Description	Score	Coverage	# Proteins	# Unique Peptides	# Peptides	# PSMs	# AAs	MW [kDa]	calculated pI
P02771	Alpha-fetoprotein OS=Homo sapiens GN=AFP PE=1 SV=1 - [FETA_HUMAN]	475.149	64.37	1	24	24	119	609	68.633	5.68115
	A3	Sequence	# PSMs	# Proteins	# Protein Groups	Protein Group Accessions	Modifications	ΔCn	q-Value	PEP	XCorr	Charge	MH+ [Da]	ΔM [ppm]	RT [min]	# Missed Cleavages
	High	KPTPASIPLFQVPEPVTScEAYEEDRETFMNK	2	1	1	P02771	C19(Carbamidomethyl)	0	0	0.02625	6.92587	3	3710.79	4.33646	69.2726	1
	High	RPcFSSLVVDETYVPPAFSDDKFIFHK	1	1	1	P02771	C3(Carbamidomethyl)	0	0	0.1322	6.84177	3	3201.57	0.950401	74.3435	1
	High	QKPQITEEQLEAVIADFSGLLEK	3	1	1	P02771		0	0	0.01094	6.49041	3	2586.37	1.03595	104.572	0
	High	GQcIIHAENDEKPEGLSPNLNR	3	1	1	P02771	C3(Carbamidomethyl)	0	0	0.03246	6.03861	2	2491.2	0.582062	34.1484	0
	High	RHPFLYAPTILLWAAR	4	1	1	P02771		0	0	0.007519	5.89195	3	1925.09	0.160707	76.9423	1
	High	HEmTPVNPGVGQccTSSYANR	2	1	1	P02771	M3(Oxidation); C13(Carbamidomethyl); C14(Carbamidomethyl)	0	0	0.02234	5.87269	3	2381.02	3.76601	22.2024	0
	High	KPTPASIPLFQVPEPVTScEAYEEDR	1	1	1	P02771	C19(Carbamidomethyl)	0	0	0.1569	5.8586	3	2960.44	2.09659	66.8537	0
	High	LLAcGEGAADIIIGHLcIR	46	1	1	P02771	C4(Carbamidomethyl); C17(Carbamidomethyl)	0	0	0.008852	5.64107	2	2052.08	1.21718	76.8554	0
	High	LGEYYLQNAFLVAYTK	8	1	1	P02771		0	0	0.08499	5.10661	2	1892.98	1.14719	77.3434	0
	High	DALTAIEKPTGDEQSSGcLENQLPAFLEELcHEK	5	1	1	P02771	C18(Carbamidomethyl); C31(Carbamidomethyl)	0	0	0.07926	5.08441	3	3829.79	1.13614	83.0474	0
	High	hEmTPVNPGVGQccTSSYANR	1	1	1	P02771	N-Term(Acetyl); M3(Oxidation); C13(Carbamidomethyl); C14(Carbamidomethyl)	0	0	0.0239	5.04005	2	2423.04	7.86008	30.0089	0
	High	ccQGQEQEVcFAEEGQK	6	1	1	P02771	C1(Carbamidomethyl); C2(Carbamidomethyl); C10(Carbamidomethyl)	0	0	0.2721	4.84267	3	2086.82	-0.850185	24.8534	0
	High	KAPQLTSSELMAITR	5	1	1	P02771		0	0	0.0394	4.27413	2	1645.89	-0.0234901	46.2582	1
	High	FLGDRDFNQFSSGEK	2	1	1	P02771		0	0	0.2461	4.05388	3	1746.81	-0.0404416	40.1747	1
	High	ESSLLNQHAcAVMK	1	1	1	P02771	C10(Carbamidomethyl)	0	0	0.0931	4.0227	3	1587.77	5.09287	27.3385	0
	High	HEMTPVNPGVGQccTSSYANR	1	1	1	P02771	C13(Carbamidomethyl); C14(Carbamidomethyl)	0	0	0.08368	3.99315	2	2365.02	3.86652	26.3636	0
	High	DLcQAQGVALQTMK	3	1	1	P02771	C3(Carbamidomethyl)	0	0	0.1013	3.92752	2	1562.77	0.887294	42.2792	0
	High	MAATAATccQLSEDK	3	1	1	P02771	C8(Carbamidomethyl); C9(Carbamidomethyl)	0	0	0.02846	3.89782	2	1656.7	0.954867	22.1041	0
	High	NIFLASFVHEYSR	5	1	1	P02771		0	0	0.06504	3.82389	2	1582.8	-1.84095	61.9518	0
	High	cFQTENPLEcQDKGEEELQK	2	1	1	P02771	C1(Carbamidomethyl); C10(Carbamidomethyl)	0	0	0.269	3.78104	2	2482.09	0.999701	36.1756	1
	High	IMSYIcSQQDTLSNK	1	1	1	P02771	C6(Carbamidomethyl)	0	0	0.1339	3.5181	2	1787.82	-4.94824	35.9072	0
	High	LVLDVAHVHEHccR	2	1	1	P02771	C12(Carbamidomethyl); C13(Carbamidomethyl)	0	0	0.1223	3.47674	4	1744.84	0.832388	20.9103	0
	High	AENAVEcFQTK	2	1	1	P02771	C7(Carbamidomethyl)	0	0	0.2168	3.41737	2	1296.59	0.0783259	18.1852	0
	High	cFQTENPLEcQDK	1	1	1	P02771	C1(Carbamidomethyl); C10(Carbamidomethyl)	0	0	0.1014	3.29987	2	1668.7	0.711783	33.1264	0
	High	DLcQAQGVALQTmK	1	1	1	P02771	C3(Carbamidomethyl); M13(Oxidation)	0	0	0.1517	2.85142	2	1578.76	-1.77716	30.4247	0
	High	QEFLINLVK	3	1	1	P02771		0	0	0.1958	2.63057	2	1103.65	0.286807	60.4302	0
	High	KAPQLTSSELmAITR	1	1	1	P02771	M11(Oxidation)	0	0	0.2548	2.34082	2	1661.88	-2.98663	37.5057	1
	High	YIQESQALAK	4	1	1	P02771		0	0	0.2009	2.33305	2	1150.61	1.25206	6.70238	0
P02768	Serum albumin OS=Homo sapiens GN=ALB PE=1 SV=2 - [ALBU_HUMAN]	301.863	38.26	1	20	20	124	609	69.3215	6.27783
	A3	Sequence	# PSMs	# Proteins	# Protein Groups	Protein Group Accessions	Modifications	ΔCn	q-Value	PEP	XCorr	Charge	MH+ [Da]	ΔM [ppm]	RT [min]	# Missed Cleavages
	High	RMPcAEDYLSVVLNQLcVLHEK	4	1	1	P02768	C4(Carbamidomethyl); C17(Carbamidomethyl)	0	0	0.01603	6.6079	3	2674.32	1.00731	94.3931	1
	High	SHcIAEVENDEMPADLPSLAADFVESK	4	1	1	P02768	C3(Carbamidomethyl)	0	0	0.09223	5.61202	3	2974.35	0.391015	80.7141	0
	High	EFNAETFTFHADIcTLSEK	9	1	1	P02768	C14(Carbamidomethyl)	0	0	0.0344	5.35712	2	2260.02	-0.0055854	66.2045	0
	High	SHcIAEVENDEmPADLPSLAADFVESK	1	1	1	P02768	C3(Carbamidomethyl); M12(Oxidation)	0	0	0.1047	5.23764	3	2990.34	1.51789	74.0062	0
	High	LVRPEVDVMcTAFHDNEETFLK	2	1	1	P02768	C10(Carbamidomethyl)	0	0	0.1401	5.07878	2	2650.27	3.44329	64.473	0
	High	LVRPEVDVMcTAFHDNEETFLKK	1	1	1	P02768	C10(Carbamidomethyl)	0	0	0.02856	4.9727	5	2778.36	0.48034	58.6762	1
	High	VFDEFKPLVEEPQNLIK	2	1	1	P02768		0	0	0.08326	4.9461	2	2045.1	1.44979	69.9356	0
	High	KVPQVSTPTLVEVSR	22	1	1	P02768		0	0	0.08959	4.77322	3	1639.94	0.755352	37.4847	1
	High	RHPDYSVVLLLR	1	1	1	P02768		0	0	0.07444	4.59232	3	1467.85	4.15913	50.9051	1
	High	HPYFYAPELLFFAK	2	1	1	P02768		0	0	0.136	4.58847	3	1742.89	-0.422037	82.1678	0
	High	VPQVSTPTLVEVSR	3	1	1	P02768		0	0	0.06517	4.51735	2	1511.84	-0.100761	47.2842	0
	High	ALVLIAFAQYLQQcPFEDHVK	3	1	1	P02768	C14(Carbamidomethyl)	0	0	0.084	4.31742	4	2490.29	0.678062	97.1451	0
	High	RHPYFYAPELLFFAK	1	1	1	P02768		0	0	0.2615	4.22979	2	1899	1.68477	74.7332	1
	High	RmPcAEDYLSVVLNQLcVLHEK	5	1	1	P02768	M2(Oxidation); C4(Carbamidomethyl); C17(Carbamidomethyl)	0	0	0.07058	4.09017	4	2690.31	-1.56022	89.2446	1
	High	MPcAEDYLSVVLNQLcVLHEK	1	1	1	P02768	C3(Carbamidomethyl); C16(Carbamidomethyl)	0	0	0.03781	3.71161	2	2518.22	2.98379	98.3323	0
	High	FKDLGEENFK	1	1	1	P02768		0	0	0.2499	3.22406	2	1226.6	-0.273358	24.3837	1
	High	AAFTEccQAADK	3	1	1	P02768	C6(Carbamidomethyl); C7(Carbamidomethyl)	0	0	0.2109	2.90588	2	1371.57	1.77327	2.69855	0
	High	ccTESLVNR	11	1	1	P02768	C1(Carbamidomethyl); C2(Carbamidomethyl)	0	0	0.2367	2.87333	2	1138.5	0.405257	2.64684	0
	High	LcTVATLR	1	1	1	P02768	C2(Carbamidomethyl)	0	0	0.2133	2.08655	2	933.525	6.87364	20.3479	0
	High	YLYEIAR	38	1	1	P02768		0	0	0.2638	1.65492	2	927.494	0.520524	119.219	0
	High	LVTDLTK	8	1	1	P02768		0	0	0.2728	1.38233	2	789.472	0.599429	102.806	0
	High	QTALVELVK	1	1	1	P02768		0	0.004	0.3067	2.68524	2	1000.6	-5.69783	38.0469	0
P02774	Vitamin D-binding protein OS=Homo sapiens GN=GC PE=1 SV=1 - [VTDB_HUMAN]	73.3048	30.17	1	10	10	18	474	52.929	5.5415
	A3	Sequence	# PSMs	# Proteins	# Protein Groups	Protein Group Accessions	Modifications	ΔCn	q-Value	PEP	XCorr	Charge	MH+ [Da]	ΔM [ppm]	RT [min]	# Missed Cleavages
	High	HQPQEFPTYVEPTNDEIcEAFR	3	1	1	P02774	C18(Carbamidomethyl)	0	0	0.151	5.70127	3	2707.21	1.61567	59.2514	0
	High	ScESNSPFPVHPGTAEccTK	1	1	1	P02774	C2(Carbamidomethyl); C17(Carbamidomethyl); C18(Carbamidomethyl)	0	0	0.08767	4.579	2	2264.94	-0.837599	27.0108	0
	High	HQPQEFPTYVEPTNDEIcEAFRK	1	1	1	P02774	C18(Carbamidomethyl)	0	0	0.1668	4.37822	4	2835.31	1.62429	53.1505	1
	High	GQELcADYSENTFTEYKK	1	1	1	P02774	C5(Carbamidomethyl)	0	0	0.1075	4.33382	2	2182.95	-2.59105	36.0228	1
	High	SLGEccDVEDSTTcFNAK	1	1	1	P02774	C5(Carbamidomethyl); C6(Carbamidomethyl); C14(Carbamidomethyl)	0	0	0.1378	4.33152	2	2092.82	-4.66249	34.701	0
	High	VPTADLEDVLPLAEDITNILSK	2	1	1	P02774		0	0	0.01912	4.32556	2	2366.27	1.68882	115.685	0
	High	SYLSMVGSccTSASPTVcFLK	1	1	1	P02774	C9(Carbamidomethyl); C10(Carbamidomethyl); C18(Carbamidomethyl)	0	0	0.03752	4.28705	2	2355.05	2.49327	66.4054	0
	High	GQELcADYSENTFTEYK	6	1	1	P02774	C5(Carbamidomethyl)	0	0	0.0708	4.06989	2	2054.87	1.04905	46.0316	0
	High	HLSLLTTLSNR	1	1	1	P02774		0	0	0.08289	3.52988	2	1254.72	-0.893964	41.5799	0
	High	THLPEVFLSK	1	1	1	P02774		0	0	0.2662	2.8922	2	1170.65	-0.521636	37.5646	0
P04264	Keratin, type II cytoskeletal 1 OS=Homo sapiens GN=KRT1 PE=1 SV=6 - [K2C1_HUMAN]	70.7481	33.23	1	10	11	15	644	65.999	8.11865
	A3	Sequence	# PSMs	# Proteins	# Protein Groups	Protein Group Accessions	Modifications	ΔCn	q-Value	PEP	XCorr	Charge	MH+ [Da]	ΔM [ppm]	RT [min]	# Missed Cleavages
	High	GGGGGGYGSGGSSYGSGGGSYGSGGGGGGGR	2	1	1	P04264		0	0	0.01711	7.25686	2	2383.94	-4.82143	1.69912	0
	High	GSYGSGGSSYGSGGGSYGSGGGGGGHGSYGSGSSSGGYR	2	1	1	P04264		0	0	0.1538	6.20375	3	3312.31	1.35433	14.2615	0
	High	MSGEcAPNVSVSVSTSHTTISGGGSR	1	1	1	P04264	C5(Carbamidomethyl)	0	0	0.01566	5.60248	3	2565.16	-2.90326	34.5878	0
	High	KQISNLQQSISDAEQR	1	1	1	P04264		0	0	0.009966	5.32943	2	1844.95	1.48993	30.4035	1
	High	THNLEPYFESFINNLR	2	1	1	P04264		0	0	0.07075	4.94286	2	1993.97	-1.52002	79.6191	0
	High	THNLEPYFESFINNLRR	1	1	1	P04264		0	0	0.2064	4.45369	4	2150.09	4.40432	76.2715	1
	High	LNDLEDALQQAK	2	1	1	P04264		0	0	0.1917	4.21516	2	1357.69	-0.63152	45.2604	0
	High	SLDLDSIIAEVK	1	1	1	P04264		0	0	0.08217	3.83417	2	1302.72	0.144567	78.0835	0
	High	FLEQQNQVLQTK	1	2	2	P04264;P35908		0	0	0.1017	3.64592	2	1475.79	2.15373	31.0563	0
	High	YEELQITAGR	1	1	1	P04264		0	0	0.1993	2.72964	2	1179.6	-1.41473	30.0878	0
	High	LDNLQQEIDFLTALYQAELSQMQTQISETNVILSMDNNR	1	1	1	P04264		0	0.006	0.3688	3.98247	4	4527.21	2.01205	129.114	0
P01024	Complement C3 OS=Homo sapiens GN=C3 PE=1 SV=2 - [CO3_HUMAN]	58.1918	9.14	1	9	9	16	1663	187.03	6.40479
	A3	Sequence	# PSMs	# Proteins	# Protein Groups	Protein Group Accessions	Modifications	ΔCn	q-Value	PEP	XCorr	Charge	MH+ [Da]	ΔM [ppm]	RT [min]	# Missed Cleavages
	High	VPVAVQGEDTVQSLTQGDGVAK	1	1	1	P01024		0	0	0.06329	5.32471	2	2198.13	1.06478	52.6883	0
	High	SNLDEDIIAEENIVSR	1	1	1	P01024		0	0	0.01838	5.23967	2	1816.89	1.26569	59.7806	0
	High	EPGQDLVVLPLSITTDFIPSFR	3	1	1	P01024		0	0	0.05267	4.96844	2	2444.31	0.460624	105.538	0
	High	SEETKENEGFTVTAEGK	3	1	1	P01024		0	0	0.03746	3.93561	2	1855.86	2.41059	15.0831	1
	High	ILLQGTPVAQMTEDAVDAER	2	1	1	P01024		0	0	0.06645	3.79284	2	2157.08	-0.561427	75.9613	0
	High	DIcEEQVNSLPGSITK	2	1	1	P01024	C3(Carbamidomethyl)	0	0	0.1429	3.19094	2	1789.87	2.70555	45.974	0
	High	DFDFVPPVVR	1	1	1	P01024		0	0	0.2336	2.39689	2	1190.62	-0.795271	62.6624	0
	High	VQLSNDFDEYImAIEQTIK	2	1	1	P01024	M12(Oxidation)	0	0	0.1066	2.28582	2	2273.09	-4.21199	100.195	0
	High	VLLDGVQNPR	1	1	1	P01024		0	0.002	0.2885	2.77153	2	1110.63	3.29121	27.4726	0
P01009	Alpha-1-antitrypsin OS=Homo sapiens GN=SERPINA1 PE=1 SV=3 - [A1AT_HUMAN]	49.697	33.49	1	9	9	13	418	46.707	5.59229
	A3	Sequence	# PSMs	# Proteins	# Protein Groups	Protein Group Accessions	Modifications	ΔCn	q-Value	PEP	XCorr	Charge	MH+ [Da]	ΔM [ppm]	RT [min]	# Missed Cleavages
	High	TLNQPDSQLQLTTGNGLFLSEGLK	1	1	1	P01009		0	0	0.03352	5.70411	2	2574.35	2.19317	73.0499	0
	High	ELDRDTVFALVNYIFFK	3	1	1	P01009		0	0	0.1661	4.99457	2	2090.1	0.564628	110.179	1
	High	VFSNGADLSGVTEEAPLK	1	1	1	P01009		0	0	0.009689	4.1875	2	1833.93	3.1502	51.1731	0
	High	LQHLENELTHDIITK	1	1	1	P01009		0	0	0.07216	4.02945	2	1803.96	-0.469665	41.1758	0
	High	ITPNLAEFAFSLYR	1	1	1	P01009		0	0	0.05653	3.79473	3	1641.86	-1.16566	85.2664	0
	High	FNKPFVFLMIEQNTK	2	1	1	P01009		0	0	0.1449	3.53391	3	1855.98	0.0560272	73.2002	0
	High	LSSWVLLMK	2	1	1	P01009		0	0	0.1786	3.30171	2	1076.62	0.486849	62.283	0
	High	LGMFNIQHcK	1	1	1	P01009	C9(Carbamidomethyl)	0	0	0.2438	2.03462	3	1247.6	0.248879	30.2935	0
	High	LYHSEAFTVNFGDTEEAK	1	1	1	P01009		0	0.004	0.3146	2.97369	3	2057.96	4.84023	49.8668	0
P35527	Keratin, type I cytoskeletal 9 OS=Homo sapiens GN=KRT9 PE=1 SV=3 - [K1C9_HUMAN]	47.9802	25.36	1	6	6	9	623	62.0268	5.23682
	A3	Sequence	# PSMs	# Proteins	# Protein Groups	Protein Group Accessions	Modifications	ΔCn	q-Value	PEP	XCorr	Charge	MH+ [Da]	ΔM [ppm]	RT [min]	# Missed Cleavages
	High	DIENQYETQITQIEHEVSSSGQEVQSSAK	1	1	1	P35527		0	0	0.009431	6.78684	3	3264.52	1.95666	74.2484	0
	High	GGGGSFGYSYGGGSGGGFSASSLGGGFGGGSR	1	1	1	P35527		0	0	0.002706	6.52347	2	2705.16	-0.477455	57.6758	0
	High	GGSGGSHGGGSGFGGESGGSYGGGEEASGSGGGYGGGSGK	2	1	1	P35527		0	0	0.03965	6.13258	3	3223.28	-0.239608	14.4083	0
	High	YcGQLQmIQEQISNLEAQITDVR	2	1	1	P35527	C2(Carbamidomethyl); M7(Oxidation)	0	0	0.1073	5.28724	3	2753.31	-3.25937	97.911	0
	High	EIETYHNLLEGGQEDFESSGAGK	1	1	1	P35527		0	0	0.1852	5.01339	2	2510.14	3.9926	51.1826	0
	High	QGVDADINGLR	1	1	1	P35527		0	0	0.1183	3.84038	2	1157.59	-1.47747	30.0663	0
	High	YcGQLQMIQEQISNLEAQITDVR	1	1	1	P35527	C2(Carbamidomethyl)	0	0.002	0.2802	4.82593	3	2737.34	2.84639	103.275	0
P01019	Angiotensinogen OS=Homo sapiens GN=AGT PE=1 SV=1 - [ANGT_HUMAN]	46.1531	31.96	1	7	7	10	485	53.1205	6.31592
	A3	Sequence	# PSMs	# Proteins	# Protein Groups	Protein Group Accessions	Modifications	ΔCn	q-Value	PEP	XCorr	Charge	MH+ [Da]	ΔM [ppm]	RT [min]	# Missed Cleavages
	High	TIHLTmPQLVLQGSYDLQDLLAQAELPAILHTELNLQK	1	1	1	P01019	M6(Oxidation)	0	0	0.05917	6.88163	4	4284.31	3.43504	108.052	0
	High	TIHLTMPQLVLQGSYDLQDLLAQAELPAILHTELNLQK	2	1	1	P01019		0	0	0.1242	6.13949	4	4268.31	3.17175	120.483	0
	High	EPTESTQQLNKPEVLEVTLNRPFLFAVYDQSATALHFLGR	2	1	1	P01019		0	0	0.1067	5.51368	5	4559.35	-0.729111	98.9673	0
	High	QPFVQGLALYTPVVLPR	1	1	1	P01019		0	0	0.03565	4.65522	2	1898.09	0.503986	79.5478	0
	High	VLSALQAVQGLLVAQGR	1	1	1	P01019		0	0	0.03454	4.64401	3	1723.02	0.664235	85.4494	0
	High	ADSQAQLLLSTVVGVFTAPGLHLK	1	1	1	P01019		0	0	0.11	3.60383	4	2465.37	-0.688254	110.023	0
	High	LQAILGVPWK	1	1	1	P01019		0	0	0.2489	2.63844	2	1124.68	-0.792229	61.6805	0
	High	FMQAVTGWK	1	1	1	P01019		0	0.004	0.3153	1.8834	2	1067.53	-1.3459	37.4472	0
P02647	Apolipoprotein A-I OS=Homo sapiens GN=APOA1 PE=1 SV=1 - [APOA1_HUMAN]	34.6606	31.09	1	7	7	9	267	30.7589	5.75732
	A3	Sequence	# PSMs	# Proteins	# Protein Groups	Protein Group Accessions	Modifications	ΔCn	q-Value	PEP	XCorr	Charge	MH+ [Da]	ΔM [ppm]	RT [min]	# Missed Cleavages
	High	LREQLGPVTQEFWDNLEK	1	1	1	P02647		0	0	0.1764	4.99848	2	2202.12	2.05322	69.881	1
	High	EQLGPVTQEFWDNLEK	2	1	1	P02647		0	0	0.04262	4.47241	2	1932.94	1.52301	74.4166	0
	High	LLDNWDSVTSTFSK	2	1	1	P02647		0	0	0.04684	3.90344	2	1612.79	1.24617	63.8144	0
	High	QGLLPVLESFK	1	1	1	P02647		0	0	0.2014	3.89208	2	1230.71	0.268971	74.3333	0
	High	VEPLRAELQEGAR	1	1	1	P02647		0	0	0.2416	3.33017	2	1467.79	0.5332	26.2521	1
	High	DSGRDYVSQFEGSALGK	1	1	1	P02647		0	0.002	0.277	2.22184	3	1815.85	-0.0992235	48.6387	1
	High	KWQEEMELYR	1	1	1	P02647		0	0.004	0.3365	3.72639	2	1411.66	-4.40532	34.6406	1
P13645	Keratin, type I cytoskeletal 10 OS=Homo sapiens GN=KRT10 PE=1 SV=6 - [K1C10_HUMAN]	32.7924	11.47	1	3	4	8	584	58.7917	5.21143
	A3	Sequence	# PSMs	# Proteins	# Protein Groups	Protein Group Accessions	Modifications	ΔCn	q-Value	PEP	XCorr	Charge	MH+ [Da]	ΔM [ppm]	RT [min]	# Missed Cleavages
	High	YcVQLSQIQAQISALEEQLQQIR	2	1	1	P13645	C2(Carbamidomethyl)	0	0	0.1282	6.15157	3	2746.42	0.492696	104.576	0
	High	ELTTEIDNNIEQISSYK	2	1	1	P13645		0	0	0.1201	4.71716	2	1996.97	0.414656	63.585	0
	High	ADLEmQIESLTEELAYLK	1	1	1	P13645	M5(Oxidation)	0	0	0.03823	4.45179	2	2112.04	-0.684408	104.339	0
	High	VTMQNLNDR	3	2	2	P13645;P02533		0	0	0.2574	2.76977	2	1090.53	0.813044	8.18868	0
P02675	Fibrinogen beta chain OS=Homo sapiens GN=FGB PE=1 SV=2 - [FIBB_HUMAN]	25.7437	14.66	1	5	5	6	491	55.8923	8.26514
	A3	Sequence	# PSMs	# Proteins	# Protein Groups	Protein Group Accessions	Modifications	ΔCn	q-Value	PEP	XCorr	Charge	MH+ [Da]	ΔM [ppm]	RT [min]	# Missed Cleavages
	High	HQLYIDETVNSNIPTNLR	1	1	1	P02675		0	0	0.01545	5.11303	2	2127.09	4.63061	50.8235	0
	High	TPcTVScNIPVVSGK	1	1	1	P02675	C3(Carbamidomethyl); C7(Carbamidomethyl)	0	0	0.03083	4.67581	2	1618.78	-5.67856	35.1825	0
	High	AHYGGFTVQNEANK	2	1	1	P02675		0	0	0.1028	4.50438	2	1535.72	0.729176	12.4862	0
	High	DNENVVNEYSSELEK	1	1	1	P02675		0	0	0.08216	4.18849	2	1768.79	1.40161	47.5267	0
	High	EDGGGWWYNR	1	1	1	P02675		0	0.006	0.3695	3.32122	2	1239.52	-1.52847	37.1524	0
P04114	Apolipoprotein B-100 OS=Homo sapiens GN=APOB PE=1 SV=2 - [APOB_HUMAN]	25.3181	2.39	1	6	6	6	4563	515.283	7.04932
	A3	Sequence	# PSMs	# Proteins	# Protein Groups	Protein Group Accessions	Modifications	ΔCn	q-Value	PEP	XCorr	Charge	MH+ [Da]	ΔM [ppm]	RT [min]	# Missed Cleavages
	High	VPSYTLILPSLELPVLHVPR	1	1	1	P04114		0	0	0.02479	5.3169	3	2243.31	-2.46384	95.2326	0
	High	HSITNPLAVLcEFISQSIK	1	1	1	P04114	C11(Carbamidomethyl)	0	0	0.09471	4.90346	3	2157.14	0.493965	111.753	0
	High	ILGEELGFASLHDLQLLGK	1	1	1	P04114		0	0	0.09032	4.76417	3	2053.13	-0.660642	82.9505	0
	High	LPQQANDYLNSFNWER	1	1	1	P04114		0	0	0.03167	4.62369	2	1994.94	0.679694	64.1444	0
	High	TSSFALNLPTLPEVK	1	1	1	P04114		0	0	0.1789	3.43514	2	1616.88	-3.86236	74.2225	0
	High	DKDQEVLLQTFLDDASPGDK	1	1	1	P04114		0	0.004	0.3094	2.27474	2	2234.08	0.616151	75.7183	1
P02679	Fibrinogen gamma chain OS=Homo sapiens GN=FGG PE=1 SV=3 - [FIBG_HUMAN]	22.4359	19.87	1	5	5	6	453	51.4789	5.61768
	A3	Sequence	# PSMs	# Proteins	# Protein Groups	Protein Group Accessions	Modifications	ΔCn	q-Value	PEP	XCorr	Charge	MH+ [Da]	ΔM [ppm]	RT [min]	# Missed Cleavages
	High	EGFGHLSPTGTTEFWLGNEK	1	1	1	P02679		0	0	0.122	6.42451	2	2207.05	2.70181	60.8226	0
	High	AIQLTYNPDESSKPNMIDAATLK	1	1	1	P02679		0	0	0.113	4.82062	2	2520.27	2.63258	53.448	0
	High	VAQLEAQcQEPcK	2	1	1	P02679	C8(Carbamidomethyl); C12(Carbamidomethyl)	0	0	0.1993	3.26684	2	1560.72	0.916683	5.85436	0
	High	FGSYcPTTcGIADFLSTYQTK	1	1	1	P02679	C5(Carbamidomethyl); C9(Carbamidomethyl)	0	0	0.2257	3.17769	2	2417.07	-2.21151	76.1906	0
	High	YEASILTHDSSIR	1	1	1	P02679		0	0	0.1616	2.40148	3	1491.74	-0.124231	29.794	0
P35908	Keratin, type II cytoskeletal 2 epidermal OS=Homo sapiens GN=KRT2 PE=1 SV=2 - [K22E_HUMAN]	22.3928	18.62	1	5	6	6	639	65.3932	8.00146
	A3	Sequence	# PSMs	# Proteins	# Protein Groups	Protein Group Accessions	Modifications	ΔCn	q-Value	PEP	XCorr	Charge	MH+ [Da]	ΔM [ppm]	RT [min]	# Missed Cleavages
	High	VLYDAEISQIHQSVTDTNVILSMDNSR	1	1	1	P35908		0	0	0.1142	4.5562	3	3048.49	-0.12453	73.2132	0
	High	NLDLDSIIAEVK	1	1	1	P35908		0	0	0.09712	3.95359	2	1329.73	-0.527857	77.7502	0
	High	FLEQQNQVLQTK	1	2	2	P04264;P35908		0	0	0.1017	3.64592	2	1475.79	2.15373	31.0563	0
	High	GFSSGSAVVSGGSR	1	1	1	P35908		0	0	0.1156	3.21053	2	1254.61	1.73231	8.38082	0
	High	FGGFGGPGGVGGLGGPGGFGPGGYPGGIHEVSVNQSLLQPLNVK	1	1	1	P35908		0	0.002	0.2798	4.92982	4	4092.07	-0.764514	82.0916	0
	High	STSSFScLSR	1	1	1	P35908	C7(Carbamidomethyl)	0	0.004	0.299	2.09673	2	1131.51	-2.04978	15.5611	0
Q5T7W0	Zinc finger protein 618 OS=Homo sapiens GN=ZNF618 PE=1 SV=1 - [ZN618_HUMAN]	22.3042	1.15	1	1	1	12	954	104.889	7.09326
	A3	Sequence	# PSMs	# Proteins	# Protein Groups	Protein Group Accessions	Modifications	ΔCn	q-Value	PEP	XCorr	Charge	MH+ [Da]	ΔM [ppm]	RT [min]	# Missed Cleavages
	High	eRQNIAERLLR	12	1	1	Q5T7W0	N-Term(Acetyl)	0	0	0.2282	2.09439	3	1439.81	4.13148	67.1155	2
P01031	Complement C5 OS=Homo sapiens GN=C5 PE=1 SV=4 - [CO5_HUMAN]	19.2929	5.01	1	5	5	5	1676	188.186	6.52197
	A3	Sequence	# PSMs	# Proteins	# Protein Groups	Protein Group Accessions	Modifications	ΔCn	q-Value	PEP	XCorr	Charge	MH+ [Da]	ΔM [ppm]	RT [min]	# Missed Cleavages
	High	GLLVGEILSAVLSQEGINILTHLPK	1	1	1	P01031		0	0	0.07756	4.82354	3	2614.52	0.831288	129.898	0
	High	DGHVILQLNSIPSSDFLcVR	1	1	1	P01031	C18(Carbamidomethyl)	0	0	0.1434	4.5599	3	2270.16	-0.0762849	76.6092	0
	High	YIYPLDSLTWIEYWPR	1	1	1	P01031		0	0	0.03355	3.73113	2	2115.06	0.461742	102.058	0
	High	AFTEccVVASQLR	1	1	1	P01031	C5(Carbamidomethyl); C6(Carbamidomethyl)	0	0	0.09945	3.3007	2	1540.72	-1.94845	41.2436	0
	High	LQGTLPVEAR	1	1	1	P01031		0	0	0.118	2.87763	2	1083.62	0.589975	26.2465	0
P69905	Hemoglobin subunit alpha OS=Homo sapiens GN=HBA1 PE=1 SV=2 - [HBA_HUMAN]	18.2922	21.83	1	2	2	6	142	15.2479	8.67529
	A3	Sequence	# PSMs	# Proteins	# Protein Groups	Protein Group Accessions	Modifications	ΔCn	q-Value	PEP	XCorr	Charge	MH+ [Da]	ΔM [ppm]	RT [min]	# Missed Cleavages
	High	TYFPHFDLSHGSAQVK	5	1	1	P69905		0	0	0.1539	3.8338	3	1833.89	0.282389	43.739	0
	High	VGAHAGEYGAEALER	1	1	1	P69905		0	0	0.1938	3.30075	2	1529.74	0.592123	23.2671	0
P36955	Pigment epithelium-derived factor OS=Homo sapiens GN=SERPINF1 PE=1 SV=4 - [PEDF_HUMAN]	16.4177	20.1	1	3	3	4	418	46.2833	6.37939
	A3	Sequence	# PSMs	# Proteins	# Protein Groups	Protein Group Accessions	Modifications	ΔCn	q-Value	PEP	XCorr	Charge	MH+ [Da]	ΔM [ppm]	RT [min]	# Missed Cleavages
	High	SSTSPTTNVLLSPLSVATALSALSLGAEQR	1	1	1	P36955		0	0	0.01085	5.65864	3	2971.6	0.455038	112.104	0
	High	AGFEWNEDGAGTTPSPGLQPAHLTFPLDYHLNQPFIFVLR	1	1	1	P36955		0	0	0.1163	4.99087	4	4453.2	-1.0913	96.8586	0
	High	LAAAVSNFGYDLYR	2	1	1	P36955		0	0	0.1611	3.0058	2	1559.78	-2.34487	56.6659	0
P02787	Serotransferrin OS=Homo sapiens GN=TF PE=1 SV=3 - [TRFE_HUMAN]	15.7106	7.59	1	4	4	4	698	77.0136	7.12256
	A3	Sequence	# PSMs	# Proteins	# Protein Groups	Protein Group Accessions	Modifications	ΔCn	q-Value	PEP	XCorr	Charge	MH+ [Da]	ΔM [ppm]	RT [min]	# Missed Cleavages
	High	SAGWNIPIGLLYcDLPEPR	1	1	1	P02787	C13(Carbamidomethyl)	0	0	0.02904	4.50479	3	2171.1	0.481524	91.0542	0
	High	EDLIWELLNQAQEHFGK	1	1	1	P02787		0	0	0.06276	4.38119	3	2070.03	0.136132	99.8002	0
	High	IEcVSAETTEDcIAK	1	1	1	P02787	C3(Carbamidomethyl); C12(Carbamidomethyl)	0	0	0.03741	3.91062	2	1725.77	1.53069	30.4073	0
	High	EDLIWELLNQAQEHFGKDK	1	1	1	P02787		0	0.004	0.3234	2.91401	4	2313.15	-1.9299	94.3468	1
P19823	Inter-alpha-trypsin inhibitor heavy chain H2 OS=Homo sapiens GN=ITIH2 PE=1 SV=2 - [ITIH2_HUMAN]	15.4457	5.92	1	3	3	4	946	106.397	6.85889
	A3	Sequence	# PSMs	# Proteins	# Protein Groups	Protein Group Accessions	Modifications	ΔCn	q-Value	PEP	XCorr	Charge	MH+ [Da]	ΔM [ppm]	RT [min]	# Missed Cleavages
	High	IQPSGGTNINEALLR	2	1	1	P19823		0	0	0.1524	4.50184	2	1582.85	-3.57116	41.8702	0
	High	VVNNSPQPQNVVFDVQIPK	1	1	1	P19823		0	0	0.05855	3.64072	2	2122.13	0.794331	60.591	0
	High	MLADAPPQDPSccSGALYYGSK	1	1	1	P19823	C12(Carbamidomethyl); C13(Carbamidomethyl)	0	0	0.09615	2.82192	2	2388.04	3.77677	42.9811	0
P02760	Protein AMBP OS=Homo sapiens GN=AMBP PE=1 SV=1 - [AMBP_HUMAN]	15.2097	8.24	1	2	2	4	352	38.974	6.25244
	A3	Sequence	# PSMs	# Proteins	# Protein Groups	Protein Group Accessions	Modifications	ΔCn	q-Value	PEP	XCorr	Charge	MH+ [Da]	ΔM [ppm]	RT [min]	# Missed Cleavages
	High	WYNLAIGSTcPWLK	2	1	1	P02760	C10(Carbamidomethyl)	0	0	0.06111	3.99937	2	1708.85	-1.15769	73.4502	0
	High	EYcGVPGDGDEELLR	2	1	1	P02760	C3(Carbamidomethyl)	0	0	0.02811	3.7548	2	1708.75	-0.521539	43.6167	0
P02751	Fibronectin OS=Homo sapiens GN=FN1 PE=1 SV=4 - [FINC_HUMAN]	14.9193	3.35	1	3	3	3	2386	262.46	5.70654
	A3	Sequence	# PSMs	# Proteins	# Protein Groups	Protein Group Accessions	Modifications	ΔCn	q-Value	PEP	XCorr	Charge	MH+ [Da]	ΔM [ppm]	RT [min]	# Missed Cleavages
	High	VREEVVTVGNSVNEGLNQPTDDScFDPYTVSHYAVGDEWER	1	1	1	P02751	C24(Carbamidomethyl)	0	0	0.15	7.14519	4	4670.12	3.82819	65.7894	1
	High	VVTPLSPPTNLHLEANPDTGVLTVSWER	1	1	1	P02751		0	0	0.02831	5.13574	3	3042.59	-0.19322	77.4371	0
	High	GEWTcKPIAEK	1	1	1	P02751	C5(Carbamidomethyl)	0	0	0.1155	2.63841	2	1318.65	1.46477	6.13263	0
P06396	Gelsolin OS=Homo sapiens GN=GSN PE=1 SV=1 - [GELS_HUMAN]	14.8461	5.5	1	3	3	4	782	85.6442	6.27783
	A3	Sequence	# PSMs	# Proteins	# Protein Groups	Protein Group Accessions	Modifications	ΔCn	q-Value	PEP	XCorr	Charge	MH+ [Da]	ΔM [ppm]	RT [min]	# Missed Cleavages
	High	QTQVSVLPEGGETPLFK	2	1	1	P06396		0	0	0.04621	4.43706	2	1829.97	0.446052	58.6411	0
	High	EVQGFESATFLGYFK	1	1	1	P06396		0	0	0.09352	3.20909	2	1722.83	-5.01985	77.1015	0
	High	SEDcFILDHGK	1	1	1	P06396	C4(Carbamidomethyl)	0	0.004	0.3027	2.8341	3	1320.59	2.42384	26.2368	0
P02765	Alpha-2-HS-glycoprotein OS=Homo sapiens GN=AHSG PE=1 SV=1 - [FETUA_HUMAN]	13.2633	20.98	1	3	3	3	367	39.2997	5.71924
	A3	Sequence	# PSMs	# Proteins	# Protein Groups	Protein Group Accessions	Modifications	ΔCn	q-Value	PEP	XCorr	Charge	MH+ [Da]	ΔM [ppm]	RT [min]	# Missed Cleavages
	High	VWPQQPSGELFEIEIDTLETTcHVLDPTPVAR	1	1	1	P02765	C22(Carbamidomethyl)	0	0	0.03194	5.27059	3	3677.83	2.79176	104.471	0
	High	TVVQPSVGAAAGPVVPPcPGR	1	1	1	P02765	C18(Carbamidomethyl)	0	0	0.2389	4.40997	2	2016.06	-5.93262	42.1186	0
	High	AQLVPLPPSTYVEFTVSGTDcVAK	1	1	1	P02765	C21(Carbamidomethyl)	0	0	0.05276	3.58276	2	2579.32	6.31254	77.7587	0
P01008	Antithrombin-III OS=Homo sapiens GN=SERPINC1 PE=1 SV=1 - [ANT3_HUMAN]	11.9424	13.15	1	4	4	4	464	52.5689	6.7124
	A3	Sequence	# PSMs	# Proteins	# Protein Groups	Protein Group Accessions	Modifications	ΔCn	q-Value	PEP	XCorr	Charge	MH+ [Da]	ΔM [ppm]	RT [min]	# Missed Cleavages
	High	EQLQDMGLVDLFSPEK	1	1	1	P01008		0	0	0.02994	3.89624	2	1848.91	2.14709	79.2953	0
	High	ITDVIPSEAINELTVLVLVNTIYFK	1	1	1	P01008		0	0	0.2126	2.72394	3	2804.57	0.386012	128.366	0
	High	LPGIVAEGR	1	1	1	P01008		0	0	0.1713	2.34243	2	911.532	0.647744	26.0282	0
	High	TSDQIHFFFAK	1	1	1	P01008		0	0.006	0.3475	2.97979	3	1340.67	2.94684	51.5694	0
P02533	Keratin, type I cytoskeletal 14 OS=Homo sapiens GN=KRT14 PE=1 SV=4 - [K1C14_HUMAN]	11.3457	4.66	1	1	2	4	472	51.5294	5.16064
	A3	Sequence	# PSMs	# Proteins	# Protein Groups	Protein Group Accessions	Modifications	ΔCn	q-Value	PEP	XCorr	Charge	MH+ [Da]	ΔM [ppm]	RT [min]	# Missed Cleavages
	High	EVATNSELVQSGK	1	1	1	P02533		0	0	0.1912	3.32639	2	1361.69	1.76364	6.0732	0
	High	VTMQNLNDR	3	2	2	P13645;P02533		0	0	0.2574	2.76977	2	1090.53	0.813044	8.18868	0
P02452	Collagen alpha-1(I) chain OS=Homo sapiens GN=COL1A1 PE=1 SV=5 - [CO1A1_HUMAN]	11.018	4.17	1	3	3	3	1464	138.857	5.79541
	A3	Sequence	# PSMs	# Proteins	# Protein Groups	Protein Group Accessions	Modifications	ΔCn	q-Value	PEP	XCorr	Charge	MH+ [Da]	ΔM [ppm]	RT [min]	# Missed Cleavages
	High	DGEAGAQGPPGPAGPAGER	1	1	1	P02452		0	0	0.0235	4.5787	2	1690.78	0.247627	7.23111	0
	High	SGEYWIDPNQGcNLDAIK	1	1	1	P02452	C12(Carbamidomethyl)	0	0	0.0502	3.9987	2	2079.95	2.12439	55.8303	0
	High	GSPGADGPAGAPGTPGPQGIAGQR	1	1	1	P02452		0	0	0.06846	2.44057	2	2073.02	2.75341	26.115	0
P02649	Apolipoprotein E OS=Homo sapiens GN=APOE PE=1 SV=1 - [APOE_HUMAN]	9.9001	11.67	1	2	2	2	317	36.1318	5.73193
	A3	Sequence	# PSMs	# Proteins	# Protein Groups	Protein Group Accessions	Modifications	ΔCn	q-Value	PEP	XCorr	Charge	MH+ [Da]	ΔM [ppm]	RT [min]	# Missed Cleavages
	High	WVQTLSEQVQEELLSSQVTQELR	1	1	1	P02649		0	0	0.03633	5.78326	3	2730.39	-0.404532	82.3233	0
	High	VEQAVETEPEPELR	1	1	1	P02649		0	0.004	0.3	4.11683	2	1625.81	3.98807	27.8932	0
P02671	Fibrinogen alpha chain OS=Homo sapiens GN=FGA PE=1 SV=2 - [FIBA_HUMAN]	9.83305	4.73	1	2	2	2	866	94.9144	6.01123
	A3	Sequence	# PSMs	# Proteins	# Protein Groups	Protein Group Accessions	Modifications	ΔCn	q-Value	PEP	XCorr	Charge	MH+ [Da]	ΔM [ppm]	RT [min]	# Missed Cleavages
	High	NPSSAGSWNSGSSGPGSTGNR	1	1	1	P02671		0	0	0.00191756	6.2338	2	1963.86	4.70024	3.4674	0
	High	TFPGFFSPMLGEFVSETESR	1	1	1	P02671		0	0	0.01445	3.59925	2	2265.06	1.57659	97.6008	0
O95497	Pantetheinase OS=Homo sapiens GN=VNN1 PE=1 SV=2 - [VNN1_HUMAN]	9.69716	3.7	1	1	1	2	513	56.9751	5.5542
	A3	Sequence	# PSMs	# Proteins	# Protein Groups	Protein Group Accessions	Modifications	ΔCn	q-Value	PEP	XCorr	Charge	MH+ [Da]	ΔM [ppm]	RT [min]	# Missed Cleavages
	High	LFSLKPTSGPVLTVTLFGR	2	1	1	O95497		0	0	0.01892	5.08952	3	2033.18	0.633466	79.3858	0
P55058	Phospholipid transfer protein OS=Homo sapiens GN=PLTP PE=1 SV=1 - [PLTP_HUMAN]	9.40469	5.88	1	1	1	2	493	54.7045	7.00537
	A3	Sequence	# PSMs	# Proteins	# Protein Groups	Protein Group Accessions	Modifications	ΔCn	q-Value	PEP	XCorr	Charge	MH+ [Da]	ΔM [ppm]	RT [min]	# Missed Cleavages
	High	FLLNQQIcPVLYHAGTVLLNSLLDTVPVR	2	1	1	P55058	C8(Carbamidomethyl)	0	0	0.019	4.93009	3	3293.81	1.58183	124.749	0
P08603	Complement factor H OS=Homo sapiens GN=CFH PE=1 SV=4 - [CFAH_HUMAN]	9.20387	3.9	1	3	3	3	1231	139.005	6.60986
	A3	Sequence	# PSMs	# Proteins	# Protein Groups	Protein Group Accessions	Modifications	ΔCn	q-Value	PEP	XCorr	Charge	MH+ [Da]	ΔM [ppm]	RT [min]	# Missed Cleavages
	High	RPcGHPGDTPFGTFTLTGGNVFEYGVK	1	1	1	P08603	C3(Carbamidomethyl)	0	0	0.09875	4.58066	4	2911.38	-2.05238	69.7378	0
	High	cLPVTAPENGK	1	1	1	P08603	C1(Carbamidomethyl)	0	0	0.1765	2.27027	2	1185.59	-0.400022	14.5287	0
	High	LSYTcEGGFR	1	1	1	P08603	C5(Carbamidomethyl)	0	0.004	0.2987	2.35294	2	1189.53	-0.708301	26.4282	0
P08697	Alpha-2-antiplasmin OS=Homo sapiens GN=SERPINF2 PE=1 SV=3 - [A2AP_HUMAN]	8.85995	7.13	1	2	2	2	491	54.5311	6.29053
	A3	Sequence	# PSMs	# Proteins	# Protein Groups	Protein Group Accessions	Modifications	ΔCn	q-Value	PEP	XCorr	Charge	MH+ [Da]	ΔM [ppm]	RT [min]	# Missed Cleavages
	High	HQMDLVATLSQLGLQELFQAPDLR	1	1	1	P08697		0	0	0.01852	5.75376	3	2723.42	-0.0102981	108.188	0
	High	LcQDLGPGAFR	1	1	1	P08697	C2(Carbamidomethyl)	0	0	0.1965	3.10619	2	1233.6	-4.84514	34.9182	0
P68032	Actin, alpha cardiac muscle 1 OS=Homo sapiens GN=ACTC1 PE=1 SV=1 - [ACTC_HUMAN]	8.74612	9.81	2	1	3	3	377	41.9919	5.38916
	A3	Sequence	# PSMs	# Proteins	# Protein Groups	Protein Group Accessions	Modifications	ΔCn	q-Value	PEP	XCorr	Charge	MH+ [Da]	ΔM [ppm]	RT [min]	# Missed Cleavages
	High	YPIEHGIITNWDDMEK	1	2	1	P68032		0	0	0.1121	4.43055	2	1960.92	3.06922	52.0358	0
	High	IWHHTFYNELR	1	8	2	P68032;P60709		0	0	0.2306	2.54374	3	1515.75	2.26742	27.7059	0
	High	AGFAGDDAPR	1	8	2	P68032;P60709		0	0	0.187	1.77183	2	976.442	-6.12624	0.779933	0
Q15582	Transforming growth factor-beta-induced protein ig-h3 OS=Homo sapiens GN=TGFBI PE=1 SV=1 - [BGH3_HUMAN]	8.49266	7.61	1	2	2	2	683	74.634	7.7085
	A3	Sequence	# PSMs	# Proteins	# Protein Groups	Protein Group Accessions	Modifications	ΔCn	q-Value	PEP	XCorr	Charge	MH+ [Da]	ΔM [ppm]	RT [min]	# Missed Cleavages
	High	GcPAALPLSNLYETLGVVGSTTTQLYTDR	1	1	1	Q15582	C2(Carbamidomethyl)	0	0	0.09089	4.48194	3	3097.55	0.264651	103.509	0
	High	VISTITNNIQQIIEIEDTFETLR	1	1	1	Q15582		0	0	0.02785	4.01072	3	2690.43	2.6645	101.977	0
P00738	Haptoglobin OS=Homo sapiens GN=HP PE=1 SV=1 - [HPT_HUMAN]	7.75371	16.01	1	2	2	2	406	45.1766	6.58057
	A3	Sequence	# PSMs	# Proteins	# Protein Groups	Protein Group Accessions	Modifications	ΔCn	q-Value	PEP	XCorr	Charge	MH+ [Da]	ΔM [ppm]	RT [min]	# Missed Cleavages
	High	AVGDKLPEcEADDGcPKPPEIAHGYVEHSVR	1	1	1	P00738	C9(Carbamidomethyl); C15(Carbamidomethyl)	0	0	0.2739	4.48032	4	3432.58	-5.55062	35.1295	1
	High	YQEDTcYGDAGSAFAVHDLEEDTWYATGILSFDK	1	1	1	P00738	C6(Carbamidomethyl)	0	0	0.1607	3.27339	3	3874.67	1.13827	95.3176	0
P02788	Lactotransferrin OS=Homo sapiens GN=LTF PE=1 SV=6 - [TRFL_HUMAN]	7.74121	2.96	1	2	2	3	710	78.1319	8.11865
	A3	Sequence	# PSMs	# Proteins	# Protein Groups	Protein Group Accessions	Modifications	ΔCn	q-Value	PEP	XCorr	Charge	MH+ [Da]	ΔM [ppm]	RT [min]	# Missed Cleavages
	High	cGLVPVLAENYK	1	1	1	P02788	C1(Carbamidomethyl)	0	0	0.0951	3.22452	2	1362.72	5.02409	51.9544	0
	High	YYGYTGAFR	2	1	1	P02788		0	0	0.2547	2.61125	2	1097.5	-0.471159	30.1693	0
P04004	Vitronectin OS=Homo sapiens GN=VTN PE=1 SV=1 - [VTNC_HUMAN]	7.6793	12.13	1	3	3	3	478	54.2712	5.79541
	A3	Sequence	# PSMs	# Proteins	# Protein Groups	Protein Group Accessions	Modifications	ΔCn	q-Value	PEP	XCorr	Charge	MH+ [Da]	ΔM [ppm]	RT [min]	# Missed Cleavages
	High	cQcDELcSYYQSccTDYTAEcKPQVTR	1	1	1	P04004	C1(Carbamidomethyl); C3(Carbamidomethyl); C7(Carbamidomethyl); C13(Carbamidomethyl); C14(Carbamidomethyl); C21(Carbamidomethyl)	0	0	0.06453	4.34102	3	3482.36	1.26501	43.138	0
	High	SIAQYWLGcPAPGHL	1	1	1	P04004	C9(Carbamidomethyl)	0	0	0.1461	3.33828	2	1669.81	-0.649519	67.0843	0
	High	DWHGVPGQVDAAMAGR	1	1	1	P04004		0	0	0.1556	1.27463	3	1666.78	0.436753	46.1211	0
P60709	Actin, cytoplasmic 1 OS=Homo sapiens GN=ACTB PE=1 SV=1 - [ACTB_HUMAN]	7.45805	9.07	6	1	3	3	375	41.7097	5.47803
	A3	Sequence	# PSMs	# Proteins	# Protein Groups	Protein Group Accessions	Modifications	ΔCn	q-Value	PEP	XCorr	Charge	MH+ [Da]	ΔM [ppm]	RT [min]	# Missed Cleavages
	High	QEYDESGPSIVHR	1	6	1	P60709		0	0	0.2381	3.14248	3	1516.7	-0.50956	16.187	0
	High	IWHHTFYNELR	1	8	2	P68032;P60709		0	0	0.2306	2.54374	3	1515.75	2.26742	27.7059	0
	High	AGFAGDDAPR	1	8	2	P68032;P60709		0	0	0.187	1.77183	2	976.442	-6.12624	0.779933	0
P10909	Clusterin OS=Homo sapiens GN=CLU PE=1 SV=1 - [CLUS_HUMAN]	7.14133	6.9	1	2	2	2	449	52.461	6.26514
	A3	Sequence	# PSMs	# Proteins	# Protein Groups	Protein Group Accessions	Modifications	ΔCn	q-Value	PEP	XCorr	Charge	MH+ [Da]	ΔM [ppm]	RT [min]	# Missed Cleavages
	High	VTTVASHTSDSDVPSGVTEVVVK	1	1	1	P10909		0	0	0.2261	4.87902	2	2314.16	-5.72613	38.3108	0
	High	RPHFFFPK	1	1	1	P10909		0	0	0.1884	2.26231	3	1075.58	-0.585592	26.8201	0
P68366	Tubulin alpha-4A chain OS=Homo sapiens GN=TUBA4A PE=1 SV=1 - [TBA4A_HUMAN]	6.56061	6.25	4	2	2	2	448	49.8924	5.05908
	A3	Sequence	# PSMs	# Proteins	# Protein Groups	Protein Group Accessions	Modifications	ΔCn	q-Value	PEP	XCorr	Charge	MH+ [Da]	ΔM [ppm]	RT [min]	# Missed Cleavages
	High	NLDIERPTYTNLNR	1	4	1	P68366		0	0	0.2213	3.63968	2	1718.87	-5.08629	35.756	0
	High	LISQIVSSITASLR	1	4	1	P68366		0	0	0.03587	2.92092	2	1487.88	-0.924864	85.236	0
Q06033	Inter-alpha-trypsin inhibitor heavy chain H3 OS=Homo sapiens GN=ITIH3 PE=1 SV=2 - [ITIH3_HUMAN]	6.47447	2.92	1	2	2	2	890	99.7865	5.74463
	A3	Sequence	# PSMs	# Proteins	# Protein Groups	Protein Group Accessions	Modifications	ΔCn	q-Value	PEP	XCorr	Charge	MH+ [Da]	ΔM [ppm]	RT [min]	# Missed Cleavages
	High	VTFELTYEELLKR	1	1	1	Q06033		0	0	0.07664	4.00596	3	1640.89	-0.497479	66.3994	1
	High	GHVSFKPSLDQQR	1	1	1	Q06033		0	0	0.1743	2.46851	3	1498.78	1.85017	10.2582	0
P14543	Nidogen-1 OS=Homo sapiens GN=NID1 PE=1 SV=3 - [NID1_HUMAN]	6.26144	2.33	1	1	1	1	1247	136.291	5.2876
	A3	Sequence	# PSMs	# Proteins	# Protein Groups	Protein Group Accessions	Modifications	ΔCn	q-Value	PEP	XCorr	Charge	MH+ [Da]	ΔM [ppm]	RT [min]	# Missed Cleavages
	High	ESHPGLFPPTFGAVAPFLADLDTTDGLGK	1	1	1	P14543		0	0	0.09626	6.26144	3	2970.49	-1.11722	99.5199	0
P05121	Plasminogen activator inhibitor 1 OS=Homo sapiens GN=SERPINE1 PE=1 SV=1 - [PAI1_HUMAN]	4.45477	4.98	1	1	1	1	402	45.031	7.1958
	A3	Sequence	# PSMs	# Proteins	# Protein Groups	Protein Group Accessions	Modifications	ΔCn	q-Value	PEP	XCorr	Charge	MH+ [Da]	ΔM [ppm]	RT [min]	# Missed Cleavages
	High	EVPLSALTNILSAQLISHWK	1	1	1	P05121		0	0	0.2072	4.45477	3	2220.24	-0.590203	103.711	0
P23142	Fibulin-1 OS=Homo sapiens GN=FBLN1 PE=1 SV=4 - [FBLN1_HUMAN]	4.40564	4.27	1	1	1	1	703	77.1624	5.22412
	A3	Sequence	# PSMs	# Proteins	# Protein Groups	Protein Group Accessions	Modifications	ΔCn	q-Value	PEP	XCorr	Charge	MH+ [Da]	ΔM [ppm]	RT [min]	# Missed Cleavages
	High	GYQLSDVDGVTcEDIDEcALPTGGHIcSYR	1	1	1	P23142	C12(Carbamidomethyl); C18(Carbamidomethyl); C27(Carbamidomethyl)	0	0	0.02772	4.40564	3	3387.46	0.0811394	59.5927	0
Q12841	Follistatin-related protein 1 OS=Homo sapiens GN=FSTL1 PE=1 SV=1 - [FSTL1_HUMAN]	4.35324	5.52	1	1	1	1	308	34.9629	5.51611
	A3	Sequence	# PSMs	# Proteins	# Protein Groups	Protein Group Accessions	Modifications	ΔCn	q-Value	PEP	XCorr	Charge	MH+ [Da]	ΔM [ppm]	RT [min]	# Missed Cleavages
	High	IIQWLEAEIIPDGWFSK	1	1	1	Q12841		0	0.006	0.3542	4.35324	3	2045.07	-1.23702	96.9647	0
P05156	Complement factor I OS=Homo sapiens GN=CFI PE=1 SV=2 - [CFAI_HUMAN]	4.18605	3.09	1	1	1	1	583	65.7066	7.50342
	A3	Sequence	# PSMs	# Proteins	# Protein Groups	Protein Group Accessions	Modifications	ΔCn	q-Value	PEP	XCorr	Charge	MH+ [Da]	ΔM [ppm]	RT [min]	# Missed Cleavages
	High	AcDGINDcGDQSDELccK	1	1	1	P05156	C2(Carbamidomethyl); C8(Carbamidomethyl); C16(Carbamidomethyl); C17(Carbamidomethyl)	0	0	0.03514	4.18605	2	2116.77	1.87298	23.0776	0
P05546	Heparin cofactor 2 OS=Homo sapiens GN=SERPIND1 PE=1 SV=3 - [HEP2_HUMAN]	4.02414	3.01	1	1	1	1	499	57.0342	6.90283
	A3	Sequence	# PSMs	# Proteins	# Protein Groups	Protein Group Accessions	Modifications	ΔCn	q-Value	PEP	XCorr	Charge	MH+ [Da]	ΔM [ppm]	RT [min]	# Missed Cleavages
	High	FTVDRPFLFLIYEHR	1	1	1	P05546		0	0	0.2151	4.02414	4	1953.04	-0.110969	75.4739	0
P63104	14-3-3 protein zeta/delta OS=Homo sapiens GN=YWHAZ PE=1 SV=1 - [1433Z_HUMAN]	3.84061	7.76	1	1	1	1	245	27.7277	4.79248
	A3	Sequence	# PSMs	# Proteins	# Protein Groups	Protein Group Accessions	Modifications	ΔCn	q-Value	PEP	XCorr	Charge	MH+ [Da]	ΔM [ppm]	RT [min]	# Missed Cleavages
	High	TAFDEAIAELDTLSEESYK	1	1	1	P63104		0	0	0.0759	3.84061	2	2131.99	0.413735	90.9982	0
P33908	Mannosyl-oligosaccharide 1,2-alpha-mannosidase IA OS=Homo sapiens GN=MAN1A1 PE=1 SV=3 - [MA1A1_HUMAN]	3.78334	2.76	1	1	1	1	653	72.9223	6.46826
	A3	Sequence	# PSMs	# Proteins	# Protein Groups	Protein Group Accessions	Modifications	ΔCn	q-Value	PEP	XCorr	Charge	MH+ [Da]	ΔM [ppm]	RT [min]	# Missed Cleavages
	High	FVGGLLSAYYLSGEEIFR	1	1	1	P33908		0	0	0.04812	3.78334	2	2021.05	4.63003	91.7153	0
P01344	Insulin-like growth factor II OS=Homo sapiens GN=IGF2 PE=1 SV=1 - [IGF2_HUMAN]	3.76339	8.89	1	1	1	1	180	20.1273	9.31982
	A3	Sequence	# PSMs	# Proteins	# Protein Groups	Protein Group Accessions	Modifications	ΔCn	q-Value	PEP	XCorr	Charge	MH+ [Da]	ΔM [ppm]	RT [min]	# Missed Cleavages
	High	ScDLALLETYcATPAK	1	1	1	P01344	C2(Carbamidomethyl); C11(Carbamidomethyl)	0	0	0.0987	3.76339	2	1812.86	2.44412	54.1525	0
Q02818	Nucleobindin-1 OS=Homo sapiens GN=NUCB1 PE=1 SV=4 - [NUCB1_HUMAN]	3.61361	2.82	1	1	1	1	461	53.8463	5.24951
	A3	Sequence	# PSMs	# Proteins	# Protein Groups	Protein Group Accessions	Modifications	ΔCn	q-Value	PEP	XCorr	Charge	MH+ [Da]	ΔM [ppm]	RT [min]	# Missed Cleavages
	High	LVTLEEFLASTQR	1	1	1	Q02818		0	0	0.05604	3.61361	2	1506.82	1.23541	78.4661	0
P09486	SPARC OS=Homo sapiens GN=SPARC PE=1 SV=1 - [SPRC_HUMAN]	3.56672	3.96	1	1	1	1	303	34.6097	4.84326
	A3	Sequence	# PSMs	# Proteins	# Protein Groups	Protein Group Accessions	Modifications	ΔCn	q-Value	PEP	XCorr	Charge	MH+ [Da]	ΔM [ppm]	RT [min]	# Missed Cleavages
	High	TFDSScHFFATK	1	1	1	P09486	C6(Carbamidomethyl)	0	0.002	0.2909	3.56672	2	1447.64	3.30646	30.9102	0
P01042	Kininogen-1 OS=Homo sapiens GN=KNG1 PE=1 SV=2 - [KNG1_HUMAN]	3.12401	1.4	1	1	1	1	644	71.9122	6.81494
	A3	Sequence	# PSMs	# Proteins	# Protein Groups	Protein Group Accessions	Modifications	ΔCn	q-Value	PEP	XCorr	Charge	MH+ [Da]	ΔM [ppm]	RT [min]	# Missed Cleavages
	High	RPPGFSPFR	1	1	1	P01042		0	0.002	0.2854	3.12401	2	1060.57	1.42068	26.285	0
P01023	Alpha-2-macroglobulin OS=Homo sapiens GN=A2M PE=1 SV=3 - [A2MG_HUMAN]	3.08147	0.68	1	1	1	1	1474	163.188	6.45557
	A3	Sequence	# PSMs	# Proteins	# Protein Groups	Protein Group Accessions	Modifications	ΔCn	q-Value	PEP	XCorr	Charge	MH+ [Da]	ΔM [ppm]	RT [min]	# Missed Cleavages
	High	QTVSWAVTPK	1	1	1	P01023		0	0.002	0.2871	3.08147	2	1116.61	2.90928	29.1125	0
P12109	Collagen alpha-1(VI) chain OS=Homo sapiens GN=COL6A1 PE=1 SV=3 - [CO6A1_HUMAN]	3.04839	1.85	1	1	1	1	1028	108.462	5.42725
	A3	Sequence	# PSMs	# Proteins	# Protein Groups	Protein Group Accessions	Modifications	ΔCn	q-Value	PEP	XCorr	Charge	MH+ [Da]	ΔM [ppm]	RT [min]	# Missed Cleavages
	High	LLLFSDGNSQGATPAAIEK	1	1	1	P12109		0	0	0.03959	3.04839	2	1932	-4.87003	56.4822	0
P05543	Thyroxine-binding globulin OS=Homo sapiens GN=SERPINA7 PE=1 SV=2 - [THBG_HUMAN]	2.83271	6.27	1	3	3	3	415	46.2946	6.30322
	A3	Sequence	# PSMs	# Proteins	# Protein Groups	Protein Group Accessions	Modifications	ΔCn	q-Value	PEP	XCorr	Charge	MH+ [Da]	ΔM [ppm]	RT [min]	# Missed Cleavages
	High	NALALFVLPK	1	1	1	P05543		0	0	0.1551	2.83271	2	1085.67	-0.338024	70.3831	0
	High	GWVDLFVPK	1	1	1	P05543		0	0.004	0.3018	1.39718	2	1060.58	0.496125	70.7139	0
	High	SILFLGK	1	1	1	P05543		0	0.006	0.3625	1.18841	2	777.487	-0.17792	46.3533	0
P98160	Basement membrane-specific heparan sulfate proteoglycan core protein OS=Homo sapiens GN=HSPG2 PE=1 SV=4 - [PGBM_HUMAN]	2.65206	0.32	1	1	1	1	4391	468.532	6.50732
	A3	Sequence	# PSMs	# Proteins	# Protein Groups	Protein Group Accessions	Modifications	ΔCn	q-Value	PEP	XCorr	Charge	MH+ [Da]	ΔM [ppm]	RT [min]	# Missed Cleavages
	High	SLPEVPETIELEVR	1	1	1	P98160		0	0	0.1008	2.65206	2	1610.86	-1.79775	64.8863	0
P05452	Tetranectin OS=Homo sapiens GN=CLEC3B PE=1 SV=3 - [TETN_HUMAN]	2.46726	6.93	1	1	1	1	202	22.5223	5.66846
	A3	Sequence	# PSMs	# Proteins	# Protein Groups	Protein Group Accessions	Modifications	ΔCn	q-Value	PEP	XCorr	Charge	MH+ [Da]	ΔM [ppm]	RT [min]	# Missed Cleavages
	High	TENcAVLSGAANGK	1	1	1	P05452	C4(Carbamidomethyl)	0	0.006	0.3565	2.46726	2	1391.66	1.8043	3.32753	0
Q15063	Periostin OS=Homo sapiens GN=POSTN PE=1 SV=2 - [POSTN_HUMAN]	2.4304	2.39	1	1	1	1	836	93.2553	7.53271
	A3	Sequence	# PSMs	# Proteins	# Protein Groups	Protein Group Accessions	Modifications	ΔCn	q-Value	PEP	XCorr	Charge	MH+ [Da]	ΔM [ppm]	RT [min]	# Missed Cleavages
	High	LLYPADTPVGNDQLLEILNK	1	1	1	Q15063		0	0	0.2737	2.4304	2	2226.2	-2.85743	81.8095	0
P00734	Prothrombin OS=Homo sapiens GN=F2 PE=1 SV=2 - [THRB_HUMAN]	2.42478	1.45	1	1	1	1	622	69.9921	5.89697
	A3	Sequence	# PSMs	# Proteins	# Protein Groups	Protein Group Accessions	Modifications	ΔCn	q-Value	PEP	XCorr	Charge	MH+ [Da]	ΔM [ppm]	RT [min]	# Missed Cleavages
	High	YGFYTHVFR	1	1	1	P00734		0	0.004	0.3058	2.42478	3	1189.58	0.59071	36.6925	0
P02652	Apolipoprotein A-II OS=Homo sapiens GN=APOA2 PE=1 SV=1 - [APOA2_HUMAN]	2.41957	22	1	1	1	1	100	11.1679	6.62451
	A3	Sequence	# PSMs	# Proteins	# Protein Groups	Protein Group Accessions	Modifications	ΔCn	q-Value	PEP	XCorr	Charge	MH+ [Da]	ΔM [ppm]	RT [min]	# Missed Cleavages
	High	AGTELVNFLSYFVELGTQPATQ	1	1	1	P02652		0	0	0.2554	2.41957	3	2385.2	-0.230507	117.513	0
Q9NUQ6	SPATS2-like protein OS=Homo sapiens GN=SPATS2L PE=1 SV=2 - [SPS2L_HUMAN]	2.39036	5.02	1	1	1	1	558	61.6907	9.64209
	A3	Sequence	# PSMs	# Proteins	# Protein Groups	Protein Group Accessions	Modifications	ΔCn	q-Value	PEP	XCorr	Charge	MH+ [Da]	ΔM [ppm]	RT [min]	# Missed Cleavages
	High	fNPQYHNNRLNGPAKSQGSGNEAEPLGK	1	1	1	Q9NUQ6	N-Term(Acetyl)	0	0.004	0.3295	2.39036	3	3066.48	-0.437881	67.0891	2
P02753	Retinol-binding protein 4 OS=Homo sapiens GN=RBP4 PE=1 SV=3 - [RET4_HUMAN]	2.38935	4.98	1	1	1	1	201	22.9953	6.07471
	A3	Sequence	# PSMs	# Proteins	# Protein Groups	Protein Group Accessions	Modifications	ΔCn	q-Value	PEP	XCorr	Charge	MH+ [Da]	ΔM [ppm]	RT [min]	# Missed Cleavages
	High	YWGVASFLQK	1	1	1	P02753		0	0.002	0.2836	2.38935	2	1198.62	-1.34515	62.1342	0
Q9UN73	Protocadherin alpha-6 OS=Homo sapiens GN=PCDHA6 PE=2 SV=1 - [PCDA6_HUMAN]	2.3859	1.89	1	1	1	1	950	102.652	5.05908
	A3	Sequence	# PSMs	# Proteins	# Protein Groups	Protein Group Accessions	Modifications	ΔCn	q-Value	PEP	XCorr	Charge	MH+ [Da]	ΔM [ppm]	RT [min]	# Missed Cleavages
	High	EDLLEVNLQNGILFVNSR	1	1	1	Q9UN73		0	0.004	0.3369	2.3859	2	2073.09	-3.24317	99.3848	0
Q8IUM7	Neuronal PAS domain-containing protein 4 OS=Homo sapiens GN=NPAS4 PE=1 SV=1 - [NPAS4_HUMAN]	2.29786	1.37	1	1	1	1	802	87.0619	4.64014
	A3	Sequence	# PSMs	# Proteins	# Protein Groups	Protein Group Accessions	Modifications	ΔCn	q-Value	PEP	XCorr	Charge	MH+ [Da]	ΔM [ppm]	RT [min]	# Missed Cleavages
	High	QSAGNKLVLIR	1	1	1	Q8IUM7		0	0.006	0.3642	2.29786	2	1198.73	6.85688	45.8213	1
Q96KK5	Histone H2A type 1-H OS=Homo sapiens GN=HIST1H2AH PE=1 SV=3 - [H2A1H_HUMAN]	2.20582	14.84	10	1	1	1	128	13.8978	10.8872
	A3	Sequence	# PSMs	# Proteins	# Protein Groups	Protein Group Accessions	Modifications	ΔCn	q-Value	PEP	XCorr	Charge	MH+ [Da]	ΔM [ppm]	RT [min]	# Missed Cleavages
	High	VTIAQGGVLPNIQAVLLPK	1	10	1	Q96KK5		0	0	0.05777	2.20582	3	1931.17	-2.01905	83.2556	0
Q99536	Synaptic vesicle membrane protein VAT-1 homolog OS=Homo sapiens GN=VAT1 PE=1 SV=2 - [VAT1_HUMAN]	2.05571	3.56	1	1	1	1	393	41.8934	6.29053
	A3	Sequence	# PSMs	# Proteins	# Protein Groups	Protein Group Accessions	Modifications	ΔCn	q-Value	PEP	XCorr	Charge	MH+ [Da]	ΔM [ppm]	RT [min]	# Missed Cleavages
	High	VVTYGmANLLTGPK	1	1	1	Q99536	M6(Oxidation)	0	0.002	0.2779	2.05571	2	1479.79	4.04137	91.3702	0
P05155	Plasma protease C1 inhibitor OS=Homo sapiens GN=SERPING1 PE=1 SV=2 - [IC1_HUMAN]	2.03865	2	1	1	1	1	500	55.1194	6.55127
	A3	Sequence	# PSMs	# Proteins	# Protein Groups	Protein Group Accessions	Modifications	ΔCn	q-Value	PEP	XCorr	Charge	MH+ [Da]	ΔM [ppm]	RT [min]	# Missed Cleavages
	High	FQPTLLTLPR	1	1	1	P05155		0	0.004	0.3238	2.03865	2	1185.7	0.473357	57.6813	0
O94985	Calsyntenin-1 OS=Homo sapiens GN=CLSTN1 PE=1 SV=1 - [CSTN1_HUMAN]	1.95358	1.83	1	1	1	1	981	109.724	4.90674
	A3	Sequence	# PSMs	# Proteins	# Protein Groups	Protein Group Accessions	Modifications	ΔCn	q-Value	PEP	XCorr	Charge	MH+ [Da]	ΔM [ppm]	RT [min]	# Missed Cleavages
	High	AASEFESSEGVFLFPELR	1	1	1	O94985		0	0	0.2007	1.95358	2	2014.97	-0.482515	80.3545	0
A6NFQ2	Protein FAM115C OS=Homo sapiens GN=FAM115C PE=2 SV=2 - [F115C_HUMAN]	1.85537	1.2	1	1	1	1	919	100.841	7.1665
	A3	Sequence	# PSMs	# Proteins	# Protein Groups	Protein Group Accessions	Modifications	ΔCn	q-Value	PEP	XCorr	Charge	MH+ [Da]	ΔM [ppm]	RT [min]	# Missed Cleavages
	High	LWDEmmQAVAR	1	1	1	A6NFQ2	M5(Oxidation); M6(Oxidation)	0	0.004	0.3166	1.85537	2	1381.62	0.690657	27.4761	0
Q9NYQ6	Cadherin EGF LAG seven-pass G-type receptor 1 OS=Homo sapiens GN=CELSR1 PE=1 SV=1 - [CELR1_HUMAN]	0	1.06	1	1	1	1	3014	329.278	5.92236
	A3	Sequence	# PSMs	# Proteins	# Protein Groups	Protein Group Accessions	Modifications	ΔCn	q-Value	PEP	XCorr	Charge	MH+ [Da]	ΔM [ppm]	RT [min]	# Missed Cleavages
	High	LDLPcPRGWWGNPVcGPcHcAVSKGFDPDcNK	1	1	1	Q9NYQ6	C5(Carbamidomethyl); C15(Carbamidomethyl); C18(Carbamidomethyl); C20(Carbamidomethyl); C30(Carbamidomethyl)	0	0.004	0.3214	0.587386	15	3756.62	-5.84873	36.129	2
Q9Y5V0	Zinc finger protein 706 OS=Homo sapiens GN=ZNF706 PE=1 SV=1 - [ZN706_HUMAN]	0	21.05	1	1	1	1	76	8.49245	10.0083
	A3	Sequence	# PSMs	# Proteins	# Protein Groups	Protein Group Accessions	Modifications	ΔCn	q-Value	PEP	XCorr	Charge	MH+ [Da]	ΔM [ppm]	RT [min]	# Missed Cleavages
	High	TQmPDPKTFKQHFESK	1	1	1	Q9Y5V0	M3(Oxidation)	0	0.002	0.2848	1.98607	3	1964.94	-4.98567	56.0232	2
Q9Y2C9	Toll-like receptor 6 OS=Homo sapiens GN=TLR6 PE=1 SV=2 - [TLR6_HUMAN]	0	3.39	1	1	1	1	796	91.8205	7.2251
	A3	Sequence	# PSMs	# Proteins	# Protein Groups	Protein Group Accessions	Modifications	ΔCn	q-Value	PEP	XCorr	Charge	MH+ [Da]	ΔM [ppm]	RT [min]	# Missed Cleavages
	High	lQKLDLLPIAHLHLSYILLDLRNYYIK	1	1	1	Q9Y2C9	N-Term(Acetyl)	0	0.004	0.334	0.30347	15	3320.91	-0.905109	83.4202	2

## Sheet: 3A_3D-liver model + amoebae
Table S1: Proteins identified in the 3D-liver model + amoebae sample 3A by search with the H. sapiens UniProt database.
The table contains data on the peptides found by LC-MS/MS and the accession numbers and description of the corresponding proteins.
# Proteins - protein groups, # Unique Peptides - protein specific peptide, # Peptides - total peptides, # PSMs - peptide spectrum matches, # AAs - number of amino acids in the protein
Accession	Description	Score	Coverage	# Proteins	# Unique Peptides	# Peptides	# PSMs	# AAs	MW [kDa]	calculated pI
P02771	Alpha-fetoprotein OS=Homo sapiens GN=AFP PE=1 SV=1 - [FETA_HUMAN]	391.764	64.37	1	24	24	96	609	68.633	5.68115
	A3	Sequence	# PSMs	# Proteins	# Protein Groups	Protein Group Accessions	Modifications	ΔCn	q-Value	PEP	XCorr	Charge	MH+ [Da]	ΔM [ppm]	RT [min]	# Missed Cleavages
	High	KPTPASIPLFQVPEPVTScEAYEEDRETFMNK	2	1	1	P02771	C19(Carbamidomethyl)	0	0	0.08856	6.72685	4	3710.78	2.63869	68.239	1
	High	RPcFSSLVVDETYVPPAFSDDKFIFHK	1	1	1	P02771	C3(Carbamidomethyl)	0	0	0.07802	6.36641	3	3201.57	0.149708	72.1884	1
	High	NEYGIASILDSYQcTAEISLADLATIFFAQFVQEATYK	1	1	1	P02771	C14(Carbamidomethyl)	0	0	0.05576	6.29036	3	4291.11	6.55068	135.032	0
	High	QKPQITEEQLEAVIADFSGLLEK	4	1	1	P02771		0	0	0.05172	6.25087	3	2586.37	0.681964	103.456	0
	High	HEmTPVNPGVGQccTSSYANR	1	1	1	P02771	M3(Oxidation); C13(Carbamidomethyl); C14(Carbamidomethyl)	0	0	0.03072	6.01807	3	2381.01	0.151602	21.214	0
	High	LLAcGEGAADIIIGHLcIR	47	1	1	P02771	C4(Carbamidomethyl); C17(Carbamidomethyl)	0	0	0.05925	5.84126	2	2052.07	0.741293	75.21	0
	High	RHPFLYAPTILLWAAR	1	1	1	P02771		0	0	0.02585	5.75359	3	1925.09	0.0655919	73.8669	1
	High	KPTPASIPLFQVPEPVTScEAYEEDR	1	1	1	P02771	C19(Carbamidomethyl)	0	0	0.05958	5.6676	3	2960.44	0.797722	65.3735	0
	High	GQcIIHAENDEKPEGLSPNLNR	1	1	1	P02771	C3(Carbamidomethyl)	0	0	0.1383	5.23703	3	2491.21	5.2072	32.7445	0
	High	DALTAIEKPTGDEQSSGcLENQLPAFLEELcHEK	3	1	1	P02771	C18(Carbamidomethyl); C31(Carbamidomethyl)	0	0	0.1458	4.98138	5	3829.79	-1.07018	81.1184	0
	High	HEMTPVNPGVGQccTSSYANR	1	1	1	P02771	C13(Carbamidomethyl); C14(Carbamidomethyl)	0	0	0.05071	4.87862	3	2365.01	0.118751	25.0084	0
	High	LGEYYLQNAFLVAYTK	5	1	1	P02771		0	0	0.0635	4.6539	2	1892.98	-0.0780382	77.372	0
	High	ccQGQEQEVcFAEEGQK	3	1	1	P02771	C1(Carbamidomethyl); C2(Carbamidomethyl); C10(Carbamidomethyl)	0	0	0.159	4.64547	3	2086.83	0.290481	23.147	0
	High	LVLDVAHVHEHccR	3	1	1	P02771	C12(Carbamidomethyl); C13(Carbamidomethyl)	0	0	0.1265	4.38421	2	1744.84	3.64622	17.823	0
	High	MAATAATccQLSEDK	3	1	1	P02771	C8(Carbamidomethyl); C9(Carbamidomethyl)	0	0	0.05363	4.25785	2	1656.7	1.2496	20.6751	0
	High	KAPQLTSSELMAITR	1	1	1	P02771		0	0	0.05014	4.14591	2	1645.89	-0.542656	44.2601	1
	High	IMSYIcSQQDTLSNK	1	1	1	P02771	C6(Carbamidomethyl)	0	0	0.1358	3.63478	2	1787.83	1.67479	34.9616	0
	High	NIFLASFVHEYSR	4	1	1	P02771		0	0	0.07297	3.49146	2	1582.8	-0.992598	60.6821	0
	High	AENAVEcFQTK	2	1	1	P02771	C7(Carbamidomethyl)	0	0	0.1707	3.25301	2	1296.59	-0.298263	15.1139	0
	High	APQLTSSELMAITR	1	1	1	P02771		0	0	0.1328	3.25158	2	1517.8	1.663	53.0022	0
	High	cFQTENPLEcQDKGEEELQK	3	1	1	P02771	C1(Carbamidomethyl); C10(Carbamidomethyl)	0	0	0.1652	2.87685	2	2482.1	5.52428	35.6738	1
	High	KAPQLTSSELmAITR	1	1	1	P02771	M11(Oxidation)	0	0	0.09053	2.7048	2	1661.9	3.99138	35.9319	1
	High	KPTPASIPLFQVPEPVTScEAYEEDRETFmNK	1	1	1	P02771	C19(Carbamidomethyl); M30(Oxidation)	0	0.003	0.2774	4.60242	3	3726.78	3.06191	64.6391	1
	High	FLGDRDFNQFSSGEK	1	1	1	P02771		0	0.003	0.3231	4.25503	3	1746.8	-2.34655	39.0798	1
	High	cFQTENPLEcQDK	1	1	1	P02771	C1(Carbamidomethyl); C10(Carbamidomethyl)	0	0.003	0.1946	3.24703	2	1668.71	4.29626	31.7259	0
	High	QEFLINLVK	2	1	1	P02771		0	0.003	0.3614	2.73	2	1103.65	0.397413	58.7382	0
	High	HPFLYAPTILLWAAR	1	1	1	P02771		0	0.007	0.4382	4.33061	3	1768.99	-2.59397	82.9108	0
P02768	Serum albumin OS=Homo sapiens GN=ALB PE=1 SV=2 - [ALBU_HUMAN]	284.016	33.66	1	19	19	107	609	69.3215	6.27783
	A3	Sequence	# PSMs	# Proteins	# Protein Groups	Protein Group Accessions	Modifications	ΔCn	q-Value	PEP	XCorr	Charge	MH+ [Da]	ΔM [ppm]	RT [min]	# Missed Cleavages
	High	VHTEccHGDLLEcADDRADLAK	2	1	1	P02768	C5(Carbamidomethyl); C6(Carbamidomethyl); C13(Carbamidomethyl)	0	0	0.1213	5.96174	3	2585.12	0.534796	28.8392	1
	High	RMPcAEDYLSVVLNQLcVLHEK	5	1	1	P02768	C4(Carbamidomethyl); C17(Carbamidomethyl)	0	0	0.0848	5.93803	3	2674.31	-0.293581	92.7401	1
	High	SHcIAEVENDEMPADLPSLAADFVESK	3	1	1	P02768	C3(Carbamidomethyl)	0	0	0.02955	5.7473	3	2974.35	1.12975	79.3602	0
	High	SHcIAEVENDEmPADLPSLAADFVESK	1	1	1	P02768	C3(Carbamidomethyl); M12(Oxidation)	0	0	0.06535	5.48695	3	2990.35	3.17116	72.537	0
	High	EFNAETFTFHADIcTLSEK	8	1	1	P02768	C14(Carbamidomethyl)	0	0	0.06619	5.46489	2	2260.03	1.29072	63.7288	0
	High	VHTEccHGDLLEcADDR	2	1	1	P02768	C5(Carbamidomethyl); C6(Carbamidomethyl); C13(Carbamidomethyl)	0	0	0.02768	5.25343	2	2086.84	1.78878	15.868	0
	High	KVPQVSTPTLVEVSR	20	1	1	P02768		0	0	0.1038	4.87322	3	1639.94	3.32338	36.5458	1
	High	MPcAEDYLSVVLNQLcVLHEK	2	1	1	P02768	C3(Carbamidomethyl); C16(Carbamidomethyl)	0	0	0.1389	4.67541	3	2518.21	-0.366312	97.3464	0
	High	RmPcAEDYLSVVLNQLcVLHEK	5	1	1	P02768	M2(Oxidation); C4(Carbamidomethyl); C17(Carbamidomethyl)	0	0	0.06818	4.60569	3	2690.31	-1.69134	87.129	1
	High	RHPYFYAPELLFFAK	3	1	1	P02768		0	0	0.07195	4.59364	3	1898.99	-0.604298	72.1838	1
	High	ALVLIAFAQYLQQcPFEDHVK	3	1	1	P02768	C14(Carbamidomethyl)	0	0	0.07161	4.27001	4	2490.29	0.580025	96.5824	0
	High	AAFTEccQAADK	2	1	1	P02768	C6(Carbamidomethyl); C7(Carbamidomethyl)	0	0	0.169	2.64443	2	1371.56	-4.18978	1.79324	0
	High	ccTESLVNR	10	1	1	P02768	C1(Carbamidomethyl); C2(Carbamidomethyl)	0	0	0.1358	2.38392	2	1138.5	0.941359	161.302	0
	High	VPQVSTPTLVEVSR	3	1	1	P02768		0	0.003	0.2146	4.33759	2	1511.84	-0.262246	45.8517	0
	High	HPYFYAPELLFFAK	1	1	1	P02768		0	0.003	0.2149	4.27616	3	1742.9	4.51568	80.4753	0
	High	KYLYEIAR	1	1	1	P02768		0	0.003	0.1999	2.83521	2	1055.59	1.96137	21.3905	1
	High	YIcENQDSISSK	1	1	1	P02768	C3(Carbamidomethyl)	0	0.003	0.3178	2.58719	2	1443.66	9.68247	4.05024	0
	High	LVTDLTK	5	1	1	P02768		0	0.003	0.3471	1.55264	2	789.47	-2.18379	163.878	0
	High	AEFAEVSK	1	1	1	P02768		0	0.005	0.4106	2.0789	2	880.438	-4.05901	2.16697	0
	High	YLYEIAR	28	1	1	P02768		0	0.005	0.3962	1.75965	2	927.492	-1.7169	164.603	0
	High	TYETTLEK	1	1	1	P02768		0	0.007	0.4207	1.83706	2	984.485	-3.83405	1.1835	0
Q5T7W0	Zinc finger protein 618 OS=Homo sapiens GN=ZNF618 PE=1 SV=1 - [ZN618_HUMAN]	60.2379	1.15	1	1	1	28	954	104.889	7.09326
	A3	Sequence	# PSMs	# Proteins	# Protein Groups	Protein Group Accessions	Modifications	ΔCn	q-Value	PEP	XCorr	Charge	MH+ [Da]	ΔM [ppm]	RT [min]	# Missed Cleavages
	High	eRQNIAERLLR	28	1	1	Q5T7W0	N-Term(Acetyl)	0	0.003	0.3397	2.52568	3	1439.81	3.43203	70.9163	2
P02774	Vitamin D-binding protein OS=Homo sapiens GN=GC PE=1 SV=1 - [VTDB_HUMAN]	55.2785	20.89	1	6	6	14	474	52.929	5.5415
	A3	Sequence	# PSMs	# Proteins	# Protein Groups	Protein Group Accessions	Modifications	ΔCn	q-Value	PEP	XCorr	Charge	MH+ [Da]	ΔM [ppm]	RT [min]	# Missed Cleavages
	High	HQPQEFPTYVEPTNDEIcEAFR	3	1	1	P02774	C18(Carbamidomethyl)	0	0	0.06159	5.6837	3	2707.21	1.34513	58.1487	0
	High	HQPQEFPTYVEPTNDEIcEAFRK	1	1	1	P02774	C18(Carbamidomethyl)	0	0	0.06941	4.50188	2	2835.31	1.16019	52.0178	1
	High	VPTADLEDVLPLAEDITNILSK	1	1	1	P02774		0	0	0.09166	4.22711	2	2366.27	1.68882	115.101	0
	High	GQELcADYSENTFTEYK	7	1	1	P02774	C5(Carbamidomethyl)	0	0	0.05328	4.11073	2	2054.87	0.0985627	44.2737	0
	High	EVVSLTEAccAEGADPDcYDTR	1	1	1	P02774	C9(Carbamidomethyl); C10(Carbamidomethyl); C18(Carbamidomethyl)	0	0	0.06632	3.22075	2	2518.02	3.2393	44.6129	0
	High	KFPSGTFEQVSQLVK	1	1	1	P02774		0	0.003	0.2754	3.38809	3	1694.91	-0.709753	54.8947	1
P01009	Alpha-1-antitrypsin OS=Homo sapiens GN=SERPINA1 PE=1 SV=3 - [A1AT_HUMAN]	49.4507	36.84	1	10	10	14	418	46.707	5.59229
	A3	Sequence	# PSMs	# Proteins	# Protein Groups	Protein Group Accessions	Modifications	ΔCn	q-Value	PEP	XCorr	Charge	MH+ [Da]	ΔM [ppm]	RT [min]	# Missed Cleavages
	High	TLNQPDSQLQLTTGNGLFLSEGLK	1	1	1	P01009		0	0	0.04629	5.42044	2	2574.35	5.22791	72.4052	0
	High	ELDRDTVFALVNYIFFK	4	1	1	P01009		0	0	0.1202	4.5505	3	2090.1	0.441386	109.586	1
	High	WERPFEVKDTEEEDFHVDQVTTVK	1	1	1	P01009		0	0	0.1043	3.82803	5	2963.41	2.88339	49.3055	1
	High	VFSNGADLSGVTEEAPLK	1	1	1	P01009		0	0.003	0.2224	3.7407	2	1833.94	9.54011	50.6407	0
	High	FNKPFVFLMIEQNTK	2	1	1	P01009		0	0.003	0.1893	3.5492	3	1855.98	-0.634573	71.0689	0
	High	LQHLENELTHDIITK	1	1	1	P01009		0	0.003	0.3126	3.07708	4	1803.95	-2.85296	39.1329	0
	High	SVLGQLGITK	1	1	1	P01009		0	0.003	0.3474	2.20204	2	1015.61	-1.6824	48.297	0
	High	LSITGTYDLK	1	1	1	P01009		0	0.003	0.2146	2.16056	2	1110.6	-2.39804	42.3866	0
	High	ITPNLAEFAFSLYR	1	1	1	P01009		0	0.003	0.2971	2.15865	3	1641.86	-0.161949	83.9033	0
	High	SPLFMGK	1	1	1	P01009		0	0.007	0.4388	1.72328	2	779.414	2.61581	21.2788	0
P02647	Apolipoprotein A-I OS=Homo sapiens GN=APOA1 PE=1 SV=1 - [APOA1_HUMAN]	46.9286	35.21	1	9	9	13	267	30.7589	5.75732
	A3	Sequence	# PSMs	# Proteins	# Protein Groups	Protein Group Accessions	Modifications	ΔCn	q-Value	PEP	XCorr	Charge	MH+ [Da]	ΔM [ppm]	RT [min]	# Missed Cleavages
	High	LREQLGPVTQEFWDNLEK	1	1	1	P02647		0	0	0.1268	5.7098	2	2202.12	0.8337	68.6995	1
	High	EQLGPVTQEFWDNLEK	3	1	1	P02647		0	0	0.1017	4.33418	2	1932.94	2.09138	72.9321	0
	High	QGLLPVLESFK	2	1	1	P02647		0	0	0.1534	3.9744	2	1230.71	-0.326151	72.18	0
	High	LLDNWDSVTSTFSK	2	1	1	P02647		0	0	0.08819	3.78664	2	1612.79	2.38151	63.2694	0
	High	DYVSQFEGSALGK	1	1	1	P02647		0	0	0.1574	3.04923	2	1400.67	-2.04322	51.3085	0
	High	EQLGPVTQEFWDNLEKETEGLR	1	1	1	P02647		0	0.003	0.2427	4.72039	3	2618.27	-2.72768	89.3837	1
	High	VEPLRAELQEGAR	1	1	1	P02647		0	0.003	0.2498	2.68841	3	1467.79	-2.71944	24.499	1
	High	VQPYLDDFQK	1	1	1	P02647		0	0.003	0.303	2.42554	2	1252.62	0.89775	34.7358	0
	High	LSPLGEEmR	1	1	1	P02647	M8(Oxidation)	0	0.003	0.374	1.93644	2	1047.52	1.26021	9.85251	0
P04264	Keratin, type II cytoskeletal 1 OS=Homo sapiens GN=KRT1 PE=1 SV=6 - [K2C1_HUMAN]	36.6802	18.94	1	5	6	8	644	65.999	8.11865
	A3	Sequence	# PSMs	# Proteins	# Protein Groups	Protein Group Accessions	Modifications	ΔCn	q-Value	PEP	XCorr	Charge	MH+ [Da]	ΔM [ppm]	RT [min]	# Missed Cleavages
	High	GGGGGGYGSGGSSYGSGGGSYGSGGGGGGGR	2	1	1	P04264		0	0	0.02107	6.90219	2	2383.94	-4.10456	1.3578	0
	High	GSYGSGGSSYGSGGGSYGSGGGGGGHGSYGSGSSSGGYR	1	1	1	P04264		0	0	0.03316	5.65084	3	3312.32	2.45993	11.43	0
	High	THNLEPYFESFINNLR	2	1	1	P04264		0	0	0.03671	5.02095	2	1993.98	1.41851	78.1781	0
	High	SLDLDSIIAEVK	1	1	1	P04264		0	0	0.1682	3.58976	2	1302.72	0.331976	76.5524	0
	High	SLNNQFASFIDK	1	1	1	P04264		0	0	0.1568	2.8157	2	1383.69	1.14247	52.9483	0
	High	FLEQQNQVLQTK	1	2	2	P04264;P35908		0	0.003	0.2115	3.41409	2	1475.79	3.89074	29.9067	0
P04114	Apolipoprotein B-100 OS=Homo sapiens GN=APOB PE=1 SV=2 - [APOB_HUMAN]	35.9777	3.53	1	9	9	9	4563	515.283	7.04932
	A3	Sequence	# PSMs	# Proteins	# Protein Groups	Protein Group Accessions	Modifications	ΔCn	q-Value	PEP	XCorr	Charge	MH+ [Da]	ΔM [ppm]	RT [min]	# Missed Cleavages
	High	NQDVHSINLPFFETLQEYFER	1	1	1	P04114		0	0	0.08536	5.89097	3	2626.25	-2.08133	101.305	0
	High	HSITNPLAVLcEFISQSIK	1	1	1	P04114	C11(Carbamidomethyl)	0	0	0.05851	4.84359	3	2157.14	0.748616	110.535	0
	High	IAIANIIDEIIEK	1	1	1	P04114		0	0	0.09109	3.5522	2	1454.85	-0.718095	97.138	0
	High	HLIDSLIDFLNFPR	1	1	1	P04114		0	0	0.1553	3.50674	3	1699.92	2.06414	97.5375	0
	High	LPQQANDYLNSFNWER	1	1	1	P04114		0	0	0.1495	3.38994	2	1994.92	-6.66316	62.897	0
	High	NLQNNAEWVYQGAIR	1	1	1	P04114		0	0.003	0.173	4.40442	2	1775.88	1.34689	51.0473	0
	High	VHANPLLIDVVTYLVALIPEPSAQQLR	1	1	1	P04114		0	0.003	0.1883	4.34036	4	2969.69	3.66257	131.763	0
	High	TQFNNNEYSQDLDAYNTK	1	1	1	P04114		0	0.003	0.2131	3.43895	2	2164.95	2.98321	37.6317	0
	High	VPLLLSEPINIIDALEmR	1	1	1	P04114	M17(Oxidation)	0	0.007	0.4479	2.61049	3	2052.13	-3.25698	107.437	0
P35527	Keratin, type I cytoskeletal 9 OS=Homo sapiens GN=KRT9 PE=1 SV=3 - [K1C9_HUMAN]	29.0467	21.03	1	5	5	6	623	62.0268	5.23682
	A3	Sequence	# PSMs	# Proteins	# Protein Groups	Protein Group Accessions	Modifications	ΔCn	q-Value	PEP	XCorr	Charge	MH+ [Da]	ΔM [ppm]	RT [min]	# Missed Cleavages
	High	GGSGGSHGGGSGFGGESGGSYGGGEEASGSGGGYGGGSGK	1	1	1	P35527		0	0	0.04064	6.37859	3	3223.29	1.4646	11.5371	0
	High	DIENQYETQITQIEHEVSSSGQEVQSSAK	1	1	1	P35527		0	0	0.07978	6.13683	3	3264.51	0.161796	73.2962	0
	High	EIETYHNLLEGGQEDFESSGAGK	1	1	1	P35527		0	0	0.1193	5.74889	2	2510.14	1.26928	49.8742	0
	High	NYSPYYNTIDDLKDQIVDLTVGNNK	2	1	1	P35527		0	0	0.03515	4.44717	3	2902.41	0.19834	87.763	1
	High	VQALEEANNDLENK	1	1	1	P35527		0	0	0.1594	2.61275	2	1586.75	-7.0377	28.7924	0
P60709	Actin, cytoplasmic 1 OS=Homo sapiens GN=ACTB PE=1 SV=1 - [ACTB_HUMAN]	27.4266	16.27	2	4	4	7	375	41.7097	5.47803
	A3	Sequence	# PSMs	# Proteins	# Protein Groups	Protein Group Accessions	Modifications	ΔCn	q-Value	PEP	XCorr	Charge	MH+ [Da]	ΔM [ppm]	RT [min]	# Missed Cleavages
	High	DLYANTVLSGGTTMYPGIADR	2	2	1	P60709		0	0	0.0163484	5.47545	2	2215.08	2.89485	64.5758	0
	High	SYELPDGQVITIGNER	2	2	1	P60709		0	0	0.1604	3.95085	2	1790.89	0.217927	57.0341	0
	High	QEYDESGPSIVHR	2	2	1	P60709		0	0.003	0.3326	3.75982	3	1516.7	-0.147382	13.5088	0
	High	AVFPSIVGRPR	1	2	1	P60709		0	0.003	0.2583	2.70675	3	1198.71	5.21797	31.8313	0
P13645	Keratin, type I cytoskeletal 10 OS=Homo sapiens GN=KRT10 PE=1 SV=6 - [K1C10_HUMAN]	24.9911	16.78	1	5	5	6	584	58.7917	5.21143
	A3	Sequence	# PSMs	# Proteins	# Protein Groups	Protein Group Accessions	Modifications	ΔCn	q-Value	PEP	XCorr	Charge	MH+ [Da]	ΔM [ppm]	RT [min]	# Missed Cleavages
	High	GSSGGGcFGGSSGGYGGLGGFGGGSFR	1	1	1	P13645	C7(Carbamidomethyl)	0	0	0.02421	4.67965	2	2342.98	-0.435028	52.526	0
	High	GSLGGGFSSGGFSGGSFSR	1	1	1	P13645		0	0	0.04994	4.62369	2	1707.78	3.09298	47.3855	0
	High	ELTTEIDNNIEQISSYK	1	1	1	P13645		0	0	0.06715	4.28917	2	1996.97	0.231273	62.2281	0
	High	ADLEmQIESLTEELAYLK	2	1	1	P13645	M5(Oxidation)	0	0.003	0.1727	4.26239	2	2112.05	2.66783	103.616	0
	High	AETEcQNTEYQQLLDIK	1	1	1	P13645	C5(Carbamidomethyl)	0	0.003	0.1718	3.70772	2	2082.96	-0.353522	52.7342	0
P02760	Protein AMBP OS=Homo sapiens GN=AMBP PE=1 SV=1 - [AMBP_HUMAN]	24.382	18.47	1	5	5	8	352	38.974	6.25244
	A3	Sequence	# PSMs	# Proteins	# Protein Groups	Protein Group Accessions	Modifications	ΔCn	q-Value	PEP	XCorr	Charge	MH+ [Da]	ΔM [ppm]	RT [min]	# Missed Cleavages
	High	WYNLAIGSTcPWLK	2	1	1	P02760	C10(Carbamidomethyl)	0	0	0.08557	3.92519	2	1708.85	-0.0861816	71.5263	0
	High	GEcVPGEQEPEPILIPR	1	1	1	P02760	C3(Carbamidomethyl)	0	0	0.1531	3.78303	2	1919.96	1.48805	49.735	0
	High	EYcGVPGDGDEELLR	2	1	1	P02760	C3(Carbamidomethyl)	0	0	0.161	3.69236	2	1708.74	-5.87946	43.012	0
	High	TVAAcNLPIVR	1	1	1	P02760	C5(Carbamidomethyl)	0	0	0.1417	3.24857	2	1213.67	0.261727	34.8428	0
	High	ETLLQDFR	2	1	1	P02760		0	0.003	0.3307	2.19688	2	1021.53	-0.451232	41.8336	0
P02787	Serotransferrin OS=Homo sapiens GN=TF PE=1 SV=3 - [TRFE_HUMAN]	20.4402	9.31	1	4	4	6	698	77.0136	7.12256
	A3	Sequence	# PSMs	# Proteins	# Protein Groups	Protein Group Accessions	Modifications	ΔCn	q-Value	PEP	XCorr	Charge	MH+ [Da]	ΔM [ppm]	RT [min]	# Missed Cleavages
	High	SAGWNIPIGLLYcDLPEPR	1	1	1	P02787	C13(Carbamidomethyl)	0	0	0.05244	4.15833	3	2171.09	-0.277517	89.9157	0
	High	EDLIWELLNQAQEHFGK	1	1	1	P02787		0	0	0.1638	3.8379	3	2070.03	0.224588	98.5167	0
	High	LcMGSGLNLcEPNNK	1	1	1	P02787	C2(Carbamidomethyl); C10(Carbamidomethyl)	0	0	0.09097	3.22578	2	1706.77	-0.0964578	40.6565	0
	High	FDEFFSEGcAPGSK	3	1	1	P02787	C9(Carbamidomethyl)	0	0	0.1105	3.17074	2	1577.66	0.307686	41.9088	0
P69905	Hemoglobin subunit alpha OS=Homo sapiens GN=HBA1 PE=1 SV=2 - [HBA_HUMAN]	19.7551	21.83	1	2	2	5	142	15.2479	8.67529
	A3	Sequence	# PSMs	# Proteins	# Protein Groups	Protein Group Accessions	Modifications	ΔCn	q-Value	PEP	XCorr	Charge	MH+ [Da]	ΔM [ppm]	RT [min]	# Missed Cleavages
	High	TYFPHFDLSHGSAQVK	4	1	1	P69905		0	0.003	0.3349	4.1869	2	1833.89	0.855511	42.3146	0
	High	VGAHAGEYGAEALER	1	1	1	P69905		0	0.003	0.1986	3.79422	3	1529.74	1.62071	21.8769	0
P01019	Angiotensinogen OS=Homo sapiens GN=AGT PE=1 SV=1 - [ANGT_HUMAN]	19.5059	15.26	1	3	3	4	485	53.1205	6.31592
	A3	Sequence	# PSMs	# Proteins	# Protein Groups	Protein Group Accessions	Modifications	ΔCn	q-Value	PEP	XCorr	Charge	MH+ [Da]	ΔM [ppm]	RT [min]	# Missed Cleavages
	High	TIHLTMPQLVLQGSYDLQDLLAQAELPAILHTELNLQK	2	1	1	P01019		0	0	0.02146	5.85715	4	4268.31	2.59977	119.933	0
	High	ADSQAQLLLSTVVGVFTAPGLHLK	1	1	1	P01019		0	0	0.0349	4.96878	2	2465.38	2.34299	108.962	0
	High	ALQDQLVLVAAK	1	1	1	P01019		0	0.003	0.2005	3.19514	2	1268.76	3.59178	49.7971	0
P02751	Fibronectin OS=Homo sapiens GN=FN1 PE=1 SV=4 - [FINC_HUMAN]	16.5101	3.02	1	4	4	4	2386	262.46	5.70654
	A3	Sequence	# PSMs	# Proteins	# Protein Groups	Protein Group Accessions	Modifications	ΔCn	q-Value	PEP	XCorr	Charge	MH+ [Da]	ΔM [ppm]	RT [min]	# Missed Cleavages
	High	TYLGNALVcTcYGGSR	1	1	1	P02751	C9(Carbamidomethyl); C11(Carbamidomethyl)	0	0	0.1586	4.86461	2	1791.83	7.37766	46.0266	0
	High	GFNcESKPEAEETcFDK	1	1	1	P02751	C4(Carbamidomethyl); C14(Carbamidomethyl)	0	0	0.06689	4.82306	2	2047.84	-0.631985	23.554	0
	High	EESPLLIGQQSTVSDVPR	1	1	1	P02751		0	0	0.03725	3.7765	2	1955.01	3.49812	49.4656	0
	High	ITYGETGGNSPVQEFTVPGSK	1	1	1	P02751		0	0.007	0.4441	3.04588	2	2168.06	2.76604	48.9588	0
P01024	Complement C3 OS=Homo sapiens GN=C3 PE=1 SV=2 - [CO3_HUMAN]	15.5747	2.53	1	2	2	5	1663	187.03	6.40479
	A3	Sequence	# PSMs	# Proteins	# Protein Groups	Protein Group Accessions	Modifications	ΔCn	q-Value	PEP	XCorr	Charge	MH+ [Da]	ΔM [ppm]	RT [min]	# Missed Cleavages
	High	ILLQGTPVAQMTEDAVDAER	2	1	1	P01024		0	0	0.1482	3.85916	2	2157.09	1.70219	74.2829	0
	High	EPGQDLVVLPLSITTDFIPSFR	1	1	1	P01024		0	0.003	0.3425	3.46105	3	2444.31	-0.443809	107.192	0
	High	ILLQGTPVAQmTEDAVDAER	2	1	1	P01024	M11(Oxidation)	0	0.003	0.3397	2.74051	2	2173.08	1.22096	57.546	0
P04406	Glyceraldehyde-3-phosphate dehydrogenase OS=Homo sapiens GN=GAPDH PE=1 SV=3 - [G3P_HUMAN]	15.3726	16.42	1	3	3	4	335	36.0304	8.45557
	A3	Sequence	# PSMs	# Proteins	# Protein Groups	Protein Group Accessions	Modifications	ΔCn	q-Value	PEP	XCorr	Charge	MH+ [Da]	ΔM [ppm]	RT [min]	# Missed Cleavages
	High	VIHDNFGIVEGLMTTVHAITATQK	1	1	1	P04406		0	0	0.09971	4.85294	4	2595.36	1.01732	92.3276	0
	High	IISNAScTTNcLAPLAK	2	1	1	P04406	C7(Carbamidomethyl); C11(Carbamidomethyl)	0	0	0.07965	3.60535	2	1833.93	4.2142	37.5379	0
	High	LISWYDNEFGYSNR	1	1	1	P04406		0	0.003	0.2465	3.60151	2	1763.8	-0.072348	57.9291	0
Q9BQE3	Tubulin alpha-1C chain OS=Homo sapiens GN=TUBA1C PE=1 SV=1 - [TBA1C_HUMAN]	12.9951	9.58	2	3	3	3	449	49.8635	5.09717
	A3	Sequence	# PSMs	# Proteins	# Protein Groups	Protein Group Accessions	Modifications	ΔCn	q-Value	PEP	XCorr	Charge	MH+ [Da]	ΔM [ppm]	RT [min]	# Missed Cleavages
	High	AVFVDLEPTVIDEVR	1	2	1	Q9BQE3		0	0	0.08432	5.01248	2	1701.91	4.91263	69.5402	0
	High	NLDIERPTYTNLNR	1	2	1	Q9BQE3		0	0.003	0.335	4.36195	2	1718.89	2.5836	34.5377	0
	High	LISQIVSSITASLR	1	2	1	Q9BQE3		0	0.003	0.1806	3.62066	2	1487.88	-0.186474	83.8653	0
P02765	Alpha-2-HS-glycoprotein OS=Homo sapiens GN=AHSG PE=1 SV=1 - [FETUA_HUMAN]	12.9286	14.44	1	2	2	3	367	39.2997	5.71924
	A3	Sequence	# PSMs	# Proteins	# Protein Groups	Protein Group Accessions	Modifications	ΔCn	q-Value	PEP	XCorr	Charge	MH+ [Da]	ΔM [ppm]	RT [min]	# Missed Cleavages
	High	TVVQPSVGAAAGPVVPPcPGR	1	1	1	P02765	C18(Carbamidomethyl)	0	0	0.06702	4.30868	2	2016.08	4.30012	40.5433	0
	High	VWPQQPSGELFEIEIDTLETTcHVLDPTPVAR	2	1	1	P02765	C22(Carbamidomethyl)	0	0	0.1522	4.21057	3	3677.83	3.78749	103.314	0
P02452	Collagen alpha-1(I) chain OS=Homo sapiens GN=COL1A1 PE=1 SV=5 - [CO1A1_HUMAN]	11.8964	2.94	1	2	2	3	1464	138.857	5.79541
	A3	Sequence	# PSMs	# Proteins	# Protein Groups	Protein Group Accessions	Modifications	ΔCn	q-Value	PEP	XCorr	Charge	MH+ [Da]	ΔM [ppm]	RT [min]	# Missed Cleavages
	High	DGEAGAQGPPGPAGPAGER	2	1	1	P02452		0	0	0.1121	4.8215	2	1690.78	0.897405	7.51049	0
	High	GSPGADGPAGAPGTPGPQGIAGQR	1	1	1	P02452		0	0.007	0.4394	2.28108	2	2073.01	0.98685	25.1287	0
P01008	Antithrombin-III OS=Homo sapiens GN=SERPINC1 PE=1 SV=1 - [ANT3_HUMAN]	11.8086	10.34	1	3	3	4	464	52.5689	6.7124
	A3	Sequence	# PSMs	# Proteins	# Protein Groups	Protein Group Accessions	Modifications	ΔCn	q-Value	PEP	XCorr	Charge	MH+ [Da]	ΔM [ppm]	RT [min]	# Missed Cleavages
	High	TSDQIHFFFAK	2	1	1	P01008		0	0.003	0.2819	3.36237	3	1340.66	0.283573	49.7395	0
	High	LPGIVAEGR	1	1	1	P01008		0	0.003	0.2595	2.77214	2	911.531	-0.35664	24.0288	0
	High	VEKELTPEVLQEWLDELEEMMLVVHMPR	1	1	1	P01008		0	0.003	0.3628	2.48972	3	3422.71	1.97434	117.875	1
P23528	Cofilin-1 OS=Homo sapiens GN=CFL1 PE=1 SV=3 - [COF1_HUMAN]	11.0703	27.11	1	3	3	3	166	18.4907	8.08936
	A3	Sequence	# PSMs	# Proteins	# Protein Groups	Protein Group Accessions	Modifications	ΔCn	q-Value	PEP	XCorr	Charge	MH+ [Da]	ΔM [ppm]	RT [min]	# Missed Cleavages
	High	HELQANcYEEVKDR	1	1	1	P23528	C7(Carbamidomethyl)	0	0	0.1489	4.32875	3	1790.81	-4.20839	3.49745	1
	High	EILVGDVGQTVDDPYATFVK	1	1	1	P23528		0	0	0.09684	4.27964	2	2166.1	-0.0499305	68.3759	0
	High	YALYDATYETK	1	1	1	P23528		0	0.003	0.3358	2.46189	2	1337.63	0.207085	31.985	0
P62937	Peptidyl-prolyl cis-trans isomerase A OS=Homo sapiens GN=PPIA PE=1 SV=2 - [PPIA_HUMAN]	9.89707	16.36	1	1	1	2	165	18.0009	7.81104
	A3	Sequence	# PSMs	# Proteins	# Protein Groups	Protein Group Accessions	Modifications	ΔCn	q-Value	PEP	XCorr	Charge	MH+ [Da]	ΔM [ppm]	RT [min]	# Missed Cleavages
	High	HTGPGILSMANAGPNTNGSQFFIcTAK	2	1	1	P62937	C24(Carbamidomethyl)	0	0	0.1173	7.01323	3	2791.33	0.838591	60.1473	0
P02675	Fibrinogen beta chain OS=Homo sapiens GN=FGB PE=1 SV=2 - [FIBB_HUMAN]	9.33062	6.72	1	2	2	2	491	55.8923	8.26514
	A3	Sequence	# PSMs	# Proteins	# Protein Groups	Protein Group Accessions	Modifications	ΔCn	q-Value	PEP	XCorr	Charge	MH+ [Da]	ΔM [ppm]	RT [min]	# Missed Cleavages
	High	HQLYIDETVNSNIPTNLR	1	1	1	P02675		0	0	0.0418	5.15194	2	2127.09	4.51583	49.0233	0
	High	DNENVVNEYSSELEK	1	1	1	P02675		0	0	0.0828	4.17868	2	1768.79	0.0213389	46.2537	0
P06396	Gelsolin OS=Homo sapiens GN=GSN PE=1 SV=1 - [GELS_HUMAN]	9.10882	2.17	1	1	1	2	782	85.6442	6.27783
	A3	Sequence	# PSMs	# Proteins	# Protein Groups	Protein Group Accessions	Modifications	ΔCn	q-Value	PEP	XCorr	Charge	MH+ [Da]	ΔM [ppm]	RT [min]	# Missed Cleavages
	High	QTQVSVLPEGGETPLFK	2	1	1	P06396		0	0	0.05843	4.71939	2	1829.97	1.84688	57.238	0
Q06830	Peroxiredoxin-1 OS=Homo sapiens GN=PRDX1 PE=1 SV=1 - [PRDX1_HUMAN]	8.47888	12.06	1	1	1	2	199	22.0963	8.1333
	A3	Sequence	# PSMs	# Proteins	# Protein Groups	Protein Group Accessions	Modifications	ΔCn	q-Value	PEP	XCorr	Charge	MH+ [Da]	ΔM [ppm]	RT [min]	# Missed Cleavages
	High	LNcQVIGASVDSHFcHLAWVNTPK	2	1	1	Q06830	C3(Carbamidomethyl); C15(Carbamidomethyl)	0	0	0.09411	4.94568	3	2753.33	-0.151468	58.9952	0
P35908	Keratin, type II cytoskeletal 2 epidermal OS=Homo sapiens GN=KRT2 PE=1 SV=2 - [K22E_HUMAN]	7.69707	6.1	1	1	2	2	639	65.3932	8.00146
	A3	Sequence	# PSMs	# Proteins	# Protein Groups	Protein Group Accessions	Modifications	ΔCn	q-Value	PEP	XCorr	Charge	MH+ [Da]	ΔM [ppm]	RT [min]	# Missed Cleavages
	High	VLYDAEISQIHQSVTDTNVILSMDNSR	1	1	1	P35908		0	0	0.04526	4.28298	3	3048.49	-3.00762	72.1371	0
	High	FLEQQNQVLQTK	1	2	2	P04264;P35908		0	0.003	0.2115	3.41409	2	1475.79	3.89074	29.9067	0
O95497	Pantetheinase OS=Homo sapiens GN=VNN1 PE=1 SV=2 - [VNN1_HUMAN]	7.65965	5.46	1	2	2	2	513	56.9751	5.5542
	A3	Sequence	# PSMs	# Proteins	# Protein Groups	Protein Group Accessions	Modifications	ΔCn	q-Value	PEP	XCorr	Charge	MH+ [Da]	ΔM [ppm]	RT [min]	# Missed Cleavages
	High	LFSLKPTSGPVLTVTLFGR	1	1	1	O95497		0	0.003	0.1902	4.76935	3	2033.18	-0.537297	78.1858	0
	High	DLccHLSYK	1	1	1	O95497	C3(Carbamidomethyl); C4(Carbamidomethyl)	0	0.003	0.3591	2.89029	2	1195.52	-1.10995	16.3986	0
P23142	Fibulin-1 OS=Homo sapiens GN=FBLN1 PE=1 SV=4 - [FBLN1_HUMAN]	7.64854	4.27	1	1	1	2	703	77.1624	5.22412
	A3	Sequence	# PSMs	# Proteins	# Protein Groups	Protein Group Accessions	Modifications	ΔCn	q-Value	PEP	XCorr	Charge	MH+ [Da]	ΔM [ppm]	RT [min]	# Missed Cleavages
	High	GYQLSDVDGVTcEDIDEcALPTGGHIcSYR	2	1	1	P23142	C12(Carbamidomethyl); C18(Carbamidomethyl); C27(Carbamidomethyl)	0	0	0.0403	5.13123	3	3387.45	-0.459401	58.6642	0
P02679	Fibrinogen gamma chain OS=Homo sapiens GN=FGG PE=1 SV=3 - [FIBG_HUMAN]	7.5775	9.49	1	2	2	2	453	51.4789	5.61768
	A3	Sequence	# PSMs	# Proteins	# Protein Groups	Protein Group Accessions	Modifications	ΔCn	q-Value	PEP	XCorr	Charge	MH+ [Da]	ΔM [ppm]	RT [min]	# Missed Cleavages
	High	EGFGHLSPTGTTEFWLGNEK	1	1	1	P02679		0	0.003	0.1987	5.2899	2	2207.04	2.0381	59.6342	0
	High	AIQLTYNPDESSKPNMIDAATLK	1	1	1	P02679		0	0.005	0.3921	2.2876	2	2520.27	0.0170686	52.6084	0
P09211	Glutathione S-transferase P OS=Homo sapiens GN=GSTP1 PE=1 SV=2 - [GSTP1_HUMAN]	5.12136	7.62	1	1	1	1	210	23.341	5.64307
	A3	Sequence	# PSMs	# Proteins	# Protein Groups	Protein Group Accessions	Modifications	ΔCn	q-Value	PEP	XCorr	Charge	MH+ [Da]	ΔM [ppm]	RT [min]	# Missed Cleavages
	High	FQDGDLTLYQSNTILR	1	1	1	P09211		0	0	0.06377	5.12136	2	1883.95	2.16232	58.7462	0
P68104	Elongation factor 1-alpha 1 OS=Homo sapiens GN=EEF1A1 PE=1 SV=1 - [EF1A1_HUMAN]	4.79419	6.06	2	1	1	1	462	50.1091	9.01221
	A3	Sequence	# PSMs	# Proteins	# Protein Groups	Protein Group Accessions	Modifications	ΔCn	q-Value	PEP	XCorr	Charge	MH+ [Da]	ΔM [ppm]	RT [min]	# Missed Cleavages
	High	DGNASGTTLLEALDcILPPTRPTDKPLR	1	2	1	P68104	C15(Carbamidomethyl)	0	0.003	0.2252	4.79419	4	3021.59	6.22491	83.7933	0
P60174	Triosephosphate isomerase OS=Homo sapiens GN=TPI1 PE=1 SV=3 - [TPIS_HUMAN]	4.79377	6.99	1	1	1	1	286	30.7717	5.92236
	A3	Sequence	# PSMs	# Proteins	# Protein Groups	Protein Group Accessions	Modifications	ΔCn	q-Value	PEP	XCorr	Charge	MH+ [Da]	ΔM [ppm]	RT [min]	# Missed Cleavages
	High	VPADTEVVcAPPTAYIDFAR	1	1	1	P60174	C9(Carbamidomethyl)	0	0	0.07238	4.79377	2	2192.07	-1.87137	64.3535	0
P10909	Clusterin OS=Homo sapiens GN=CLU PE=1 SV=1 - [CLUS_HUMAN]	4.72877	5.12	1	1	1	1	449	52.461	6.26514
	A3	Sequence	# PSMs	# Proteins	# Protein Groups	Protein Group Accessions	Modifications	ΔCn	q-Value	PEP	XCorr	Charge	MH+ [Da]	ΔM [ppm]	RT [min]	# Missed Cleavages
	High	VTTVASHTSDSDVPSGVTEVVVK	1	1	1	P10909		0	0.007	0.4274	4.72877	2	2314.19	4.82366	37.2433	0
P19823	Inter-alpha-trypsin inhibitor heavy chain H2 OS=Homo sapiens GN=ITIH2 PE=1 SV=2 - [ITIH2_HUMAN]	4.71319	2.96	1	1	1	1	946	106.397	6.85889
	A3	Sequence	# PSMs	# Proteins	# Protein Groups	Protein Group Accessions	Modifications	ΔCn	q-Value	PEP	XCorr	Charge	MH+ [Da]	ΔM [ppm]	RT [min]	# Missed Cleavages
	High	SILQmSLDHHIVTPLTSLVIENEAGDER	1	1	1	P19823	M5(Oxidation)	0	0.003	0.2159	4.71319	3	3133.58	-1.427	77.4886	0
P35858	Insulin-like growth factor-binding protein complex acid labile subunit OS=Homo sapiens GN=IGFALS PE=1 SV=1 - [ALS_HUMAN]	4.65205	2.31	1	1	1	1	605	65.9938	6.78564
	A3	Sequence	# PSMs	# Proteins	# Protein Groups	Protein Group Accessions	Modifications	ΔCn	q-Value	PEP	XCorr	Charge	MH+ [Da]	ΔM [ppm]	RT [min]	# Missed Cleavages
	High	DLHFLEELQLGHNR	1	1	1	P35858		0	0	0.09071	4.65205	3	1720.88	2.02732	59.5909	0
Q15582	Transforming growth factor-beta-induced protein ig-h3 OS=Homo sapiens GN=TGFBI PE=1 SV=1 - [BGH3_HUMAN]	4.57836	3.37	1	1	1	1	683	74.634	7.7085
	A3	Sequence	# PSMs	# Proteins	# Protein Groups	Protein Group Accessions	Modifications	ΔCn	q-Value	PEP	XCorr	Charge	MH+ [Da]	ΔM [ppm]	RT [min]	# Missed Cleavages
	High	VISTITNNIQQIIEIEDTFETLR	1	1	1	Q15582		0	0.003	0.2402	4.57836	3	2690.43	1.03111	101.149	0
Q8NBP7	Proprotein convertase subtilisin/kexin type 9 OS=Homo sapiens GN=PCSK9 PE=1 SV=3 - [PCSK9_HUMAN]	4.5557	3.18	1	1	1	1	692	74.2391	6.60986
	A3	Sequence	# PSMs	# Proteins	# Protein Groups	Protein Group Accessions	Modifications	ΔCn	q-Value	PEP	XCorr	Charge	MH+ [Da]	ΔM [ppm]	RT [min]	# Missed Cleavages
	High	SQLVQPVGPLVVLLPLAGGYSR	1	1	1	Q8NBP7		0	0	0.04443	4.5557	2	2263.33	4.01724	98.0063	0
P07900	Heat shock protein HSP 90-alpha OS=Homo sapiens GN=HSP90AA1 PE=1 SV=5 - [HS90A_HUMAN]	4.50766	2.05	1	1	1	1	732	84.6067	5.021
	A3	Sequence	# PSMs	# Proteins	# Protein Groups	Protein Group Accessions	Modifications	ΔCn	q-Value	PEP	XCorr	Charge	MH+ [Da]	ΔM [ppm]	RT [min]	# Missed Cleavages
	High	HLEINPDHSIIETLR	1	1	1	P07900		0	0	0.08313	4.50766	3	1786.94	-0.0772854	48.2643	0
Q06033	Inter-alpha-trypsin inhibitor heavy chain H3 OS=Homo sapiens GN=ITIH3 PE=1 SV=2 - [ITIH3_HUMAN]	4.50429	1.57	1	1	1	1	890	99.7865	5.74463
	A3	Sequence	# PSMs	# Proteins	# Protein Groups	Protein Group Accessions	Modifications	ΔCn	q-Value	PEP	XCorr	Charge	MH+ [Da]	ΔM [ppm]	RT [min]	# Missed Cleavages
	High	KGHVSFKPSLDQQR	1	1	1	Q06033		0	0.003	0.1866	4.50429	2	1626.87	-3.29532	0.198747	1
P02654	Apolipoprotein C-I OS=Homo sapiens GN=APOC1 PE=1 SV=1 - [APOC1_HUMAN]	4.4103	13.25	1	2	2	2	83	9.32609	8.47021
	A3	Sequence	# PSMs	# Proteins	# Protein Groups	Protein Group Accessions	Modifications	ΔCn	q-Value	PEP	XCorr	Charge	MH+ [Da]	ΔM [ppm]	RT [min]	# Missed Cleavages
	High	LKEFGNTLEDK	1	1	1	P02654		0	0.003	0.2221	2.44357	2	1293.67	1.64694	16.6814	1
	High	EFGNTLEDK	1	1	1	P02654		0	0.003	0.334	1.96672	2	1052.49	0.249306	10.3533	0
P02652	Apolipoprotein A-II OS=Homo sapiens GN=APOA2 PE=1 SV=1 - [APOA2_HUMAN]	4.23076	20	1	1	1	1	100	11.1679	6.62451
	A3	Sequence	# PSMs	# Proteins	# Protein Groups	Protein Group Accessions	Modifications	ΔCn	q-Value	PEP	XCorr	Charge	MH+ [Da]	ΔM [ppm]	RT [min]	# Missed Cleavages
	High	EPcVESLVSQYFQTVTDYGK	1	1	1	P02652	C3(Carbamidomethyl)	0	0	0.07718	4.23076	2	2350.09	1.26476	93.5736	0
P51884	Lumican OS=Homo sapiens GN=LUM PE=1 SV=2 - [LUM_HUMAN]	4.16606	5.33	1	1	1	1	338	38.4048	6.60986
	A3	Sequence	# PSMs	# Proteins	# Protein Groups	Protein Group Accessions	Modifications	ΔCn	q-Value	PEP	XCorr	Charge	MH+ [Da]	ΔM [ppm]	RT [min]	# Missed Cleavages
	High	LPSGLPVSLLTLYLDNNK	1	1	1	P51884		0	0	0.143	4.16606	2	1957.1	-0.633865	94.4622	0
P49327	Fatty acid synthase OS=Homo sapiens GN=FASN PE=1 SV=3 - [FAS_HUMAN]	3.89307	1.04	1	1	1	1	2511	273.254	6.44287
	A3	Sequence	# PSMs	# Proteins	# Protein Groups	Protein Group Accessions	Modifications	ΔCn	q-Value	PEP	XCorr	Charge	MH+ [Da]	ΔM [ppm]	RT [min]	# Missed Cleavages
	High	ALGLGVEQLPVVFEDVVLHQATILPK	1	1	1	P49327		0	0.003	0.3183	3.89307	3	2785.59	0.0756408	108.346	0
Q96PD5	N-acetylmuramoyl-L-alanine amidase OS=Homo sapiens GN=PGLYRP2 PE=1 SV=1 - [PGRP2_HUMAN]	3.7906	2.43	1	1	1	1	576	62.1779	7.54736
	A3	Sequence	# PSMs	# Proteins	# Protein Groups	Protein Group Accessions	Modifications	ΔCn	q-Value	PEP	XCorr	Charge	MH+ [Da]	ΔM [ppm]	RT [min]	# Missed Cleavages
	High	AGLLRPDYALLGHR	1	1	1	Q96PD5		0	0	0.1465	3.7906	3	1551.88	2.41918	40.7493	0
P20742	Pregnancy zone protein OS=Homo sapiens GN=PZP PE=1 SV=4 - [PZP_HUMAN]	3.74239	0.81	1	1	1	1	1482	163.76	6.37939
	A3	Sequence	# PSMs	# Proteins	# Protein Groups	Protein Group Accessions	Modifications	ΔCn	q-Value	PEP	XCorr	Charge	MH+ [Da]	ΔM [ppm]	RT [min]	# Missed Cleavages
	High	DLFHcVSFTLPR	1	1	1	P20742	C5(Carbamidomethyl)	0	0.003	0.3623	3.74239	3	1491.74	0.314816	66.083	0
P55058	Phospholipid transfer protein OS=Homo sapiens GN=PLTP PE=1 SV=1 - [PLTP_HUMAN]	3.72758	5.88	1	1	1	1	493	54.7045	7.00537
	A3	Sequence	# PSMs	# Proteins	# Protein Groups	Protein Group Accessions	Modifications	ΔCn	q-Value	PEP	XCorr	Charge	MH+ [Da]	ΔM [ppm]	RT [min]	# Missed Cleavages
	High	FLLNQQIcPVLYHAGTVLLNSLLDTVPVR	1	1	1	P55058	C8(Carbamidomethyl)	0	0.003	0.2079	3.72758	3	3293.82	5.02843	123.897	0
P61981	14-3-3 protein gamma OS=Homo sapiens GN=YWHAG PE=1 SV=2 - [1433G_HUMAN]	3.62874	7.69	1	1	1	1	247	28.2849	4.89404
	A3	Sequence	# PSMs	# Proteins	# Protein Groups	Protein Group Accessions	Modifications	ΔCn	q-Value	PEP	XCorr	Charge	MH+ [Da]	ΔM [ppm]	RT [min]	# Missed Cleavages
	High	ELEAVcQDVLSLLDNYLIK	1	1	1	P61981	C6(Carbamidomethyl)	0	0.003	0.233	3.62874	3	2235.16	0.821322	110.954	0
P08123	Collagen alpha-2(I) chain OS=Homo sapiens GN=COL1A2 PE=1 SV=7 - [CO1A2_HUMAN]	3.52764	0.95	1	1	1	1	1366	129.235	8.95361
	A3	Sequence	# PSMs	# Proteins	# Protein Groups	Protein Group Accessions	Modifications	ΔCn	q-Value	PEP	XCorr	Charge	MH+ [Da]	ΔM [ppm]	RT [min]	# Missed Cleavages
	High	VYcDFSTGETcIR	1	1	1	P08123	C3(Carbamidomethyl); C11(Carbamidomethyl)	0	0	0.09987	3.52764	2	1607.69	2.27764	33.3106	0
P07437	Tubulin beta chain OS=Homo sapiens GN=TUBB PE=1 SV=2 - [TBB5_HUMAN]	3.52282	3.38	4	1	1	1	444	49.639	4.89404
	A3	Sequence	# PSMs	# Proteins	# Protein Groups	Protein Group Accessions	Modifications	ΔCn	q-Value	PEP	XCorr	Charge	MH+ [Da]	ΔM [ppm]	RT [min]	# Missed Cleavages
	High	AILVDLEPGTMDSVR	1	4	1	P07437		0	0.003	0.1916	3.52282	2	1615.84	0.847017	59.336	0
P11142	Heat shock cognate 71 kDa protein OS=Homo sapiens GN=HSPA8 PE=1 SV=1 - [HSP7C_HUMAN]	3.45983	2.79	1	1	1	1	646	70.8542	5.51611
	A3	Sequence	# PSMs	# Proteins	# Protein Groups	Protein Group Accessions	Modifications	ΔCn	q-Value	PEP	XCorr	Charge	MH+ [Da]	ΔM [ppm]	RT [min]	# Missed Cleavages
	High	TVTNAVVTVPAYFNDSQR	1	1	1	P11142		0	0.007	0.412	3.45983	2	1982	1.66243	53.1085	0
P55072	Transitional endoplasmic reticulum ATPase OS=Homo sapiens GN=VCP PE=1 SV=4 - [TERA_HUMAN]	3.34928	2.11	1	1	1	1	806	89.2657	5.26221
	A3	Sequence	# PSMs	# Proteins	# Protein Groups	Protein Group Accessions	Modifications	ΔCn	q-Value	PEP	XCorr	Charge	MH+ [Da]	ΔM [ppm]	RT [min]	# Missed Cleavages
	High	NAPAIIFIDELDAIAPK	1	1	1	P55072		0	0.003	0.3654	3.34928	2	1810.99	-0.330722	98.1907	0
P08238	Heat shock protein HSP 90-beta OS=Homo sapiens GN=HSP90AB1 PE=1 SV=4 - [HS90B_HUMAN]	3.31733	2.62	1	1	1	1	724	83.2121	5.03369
	A3	Sequence	# PSMs	# Proteins	# Protein Groups	Protein Group Accessions	Modifications	ΔCn	q-Value	PEP	XCorr	Charge	MH+ [Da]	ΔM [ppm]	RT [min]	# Missed Cleavages
	High	VFIMDScDELIPEYLNFIR	1	1	1	P08238	C7(Carbamidomethyl)	0	0.003	0.2057	3.31733	2	2374.13	-4.76225	95.8526	0
Q9UNM6	26S proteasome non-ATPase regulatory subunit 13 OS=Homo sapiens GN=PSMD13 PE=1 SV=2 - [PSD13_HUMAN]	3.29301	3.99	1	1	1	1	376	42.9181	5.80811
	A3	Sequence	# PSMs	# Proteins	# Protein Groups	Protein Group Accessions	Modifications	ΔCn	q-Value	PEP	XCorr	Charge	MH+ [Da]	ΔM [ppm]	RT [min]	# Missed Cleavages
	High	VNPLSLVEIILHVVR	1	1	1	Q9UNM6		0	0	0.0775	3.29301	3	1701.04	-0.622826	120.151	0
P36955	Pigment epithelium-derived factor OS=Homo sapiens GN=SERPINF1 PE=1 SV=4 - [PEDF_HUMAN]	3.23533	3.35	1	1	1	1	418	46.2833	6.37939
	A3	Sequence	# PSMs	# Proteins	# Protein Groups	Protein Group Accessions	Modifications	ΔCn	q-Value	PEP	XCorr	Charge	MH+ [Da]	ΔM [ppm]	RT [min]	# Missed Cleavages
	High	LAAAVSNFGYDLYR	1	1	1	P36955		0	0	0.09606	3.23533	2	1559.79	-0.153561	56.8947	0
P18206	Vinculin OS=Homo sapiens GN=VCL PE=1 SV=4 - [VINC_HUMAN]	3.16041	1.85	1	1	1	1	1134	123.722	5.65576
	A3	Sequence	# PSMs	# Proteins	# Protein Groups	Protein Group Accessions	Modifications	ΔCn	q-Value	PEP	XCorr	Charge	MH+ [Da]	ΔM [ppm]	RT [min]	# Missed Cleavages
	High	AIPDLTAPVAAVQAAVSNLVR	1	1	1	P18206		0	0	0.08968	3.16041	3	2076.18	-1.78014	106.819	0
P27348	14-3-3 protein theta OS=Homo sapiens GN=YWHAQ PE=1 SV=1 - [1433T_HUMAN]	3.12259	4.9	1	1	1	1	245	27.7468	4.77979
	A3	Sequence	# PSMs	# Proteins	# Protein Groups	Protein Group Accessions	Modifications	ΔCn	q-Value	PEP	XCorr	Charge	MH+ [Da]	ΔM [ppm]	RT [min]	# Missed Cleavages
	High	YLAEVAcGDDRK	1	1	1	P27348	C7(Carbamidomethyl)	0	0	0.1301	3.12259	2	1396.65	-3.64928	3.52786	1
P08697	Alpha-2-antiplasmin OS=Homo sapiens GN=SERPINF2 PE=1 SV=3 - [A2AP_HUMAN]	3.10462	2.24	1	1	1	1	491	54.5311	6.29053
	A3	Sequence	# PSMs	# Proteins	# Protein Groups	Protein Group Accessions	Modifications	ΔCn	q-Value	PEP	XCorr	Charge	MH+ [Da]	ΔM [ppm]	RT [min]	# Missed Cleavages
	High	LcQDLGPGAFR	1	1	1	P08697	C2(Carbamidomethyl)	0	0.007	0.4528	3.10462	2	1233.61	1.68585	33.8001	0
O43405	Cochlin OS=Homo sapiens GN=COCH PE=1 SV=1 - [COCH_HUMAN]	2.95078	6.36	1	1	1	1	550	59.4452	7.95752
	A3	Sequence	# PSMs	# Proteins	# Protein Groups	Protein Group Accessions	Modifications	ΔCn	q-Value	PEP	XCorr	Charge	MH+ [Da]	ΔM [ppm]	RT [min]	# Missed Cleavages
	High	ADVLcPGGcPLEEFSVYGNIVYASVSSIcGAAVHR	1	1	1	O43405	C5(Carbamidomethyl); C9(Carbamidomethyl); C29(Carbamidomethyl)	0	0	0.1483	2.95078	4	3754.76	-0.421354	104.076	0
P01023	Alpha-2-macroglobulin OS=Homo sapiens GN=A2M PE=1 SV=3 - [A2MG_HUMAN]	2.82291	0.75	1	1	1	1	1474	163.188	6.45557
	A3	Sequence	# PSMs	# Proteins	# Protein Groups	Protein Group Accessions	Modifications	ΔCn	q-Value	PEP	XCorr	Charge	MH+ [Da]	ΔM [ppm]	RT [min]	# Missed Cleavages
	High	LPPNVVEESAR	1	1	1	P01023		0	0.003	0.2499	2.82291	2	1210.64	-1.86913	23.7412	0
P13639	Elongation factor 2 OS=Homo sapiens GN=EEF2 PE=1 SV=4 - [EF2_HUMAN]	2.75537	2.8	1	2	2	2	858	95.277	6.82959
	A3	Sequence	# PSMs	# Proteins	# Protein Groups	Protein Group Accessions	Modifications	ΔCn	q-Value	PEP	XCorr	Charge	MH+ [Da]	ΔM [ppm]	RT [min]	# Missed Cleavages
	High	EGIPALDNFLDKL	1	1	1	P13639		0	0.003	0.312	2.75537	2	1444.77	0.377311	92.7755	1
	High	KEDLYLKPIQR	1	1	1	P13639		0	0.003	0.3362	1.87968	3	1402.81	4.0251	18.502	1
P53634	Dipeptidyl peptidase 1 OS=Homo sapiens GN=CTSC PE=1 SV=2 - [CATC_HUMAN]	2.67404	2.38	1	1	1	1	463	51.8203	6.99072
	A3	Sequence	# PSMs	# Proteins	# Protein Groups	Protein Group Accessions	Modifications	ΔCn	q-Value	PEP	XCorr	Charge	MH+ [Da]	ΔM [ppm]	RT [min]	# Missed Cleavages
	High	ILHLPTSWDWR	1	1	1	P53634		0	0.003	0.2002	2.67404	3	1423.75	-2.17139	60.3405	0
P02461	Collagen alpha-1(III) chain OS=Homo sapiens GN=COL3A1 PE=1 SV=4 - [CO3A1_HUMAN]	2.55557	0.75	1	1	1	1	1466	138.479	6.60986
	A3	Sequence	# PSMs	# Proteins	# Protein Groups	Protein Group Accessions	Modifications	ΔCn	q-Value	PEP	XCorr	Charge	MH+ [Da]	ΔM [ppm]	RT [min]	# Missed Cleavages
	High	INTDEIMTSLK	1	1	1	P02461		0	0.003	0.1975	2.55557	2	1264.65	2.06027	49.16	0
P02753	Retinol-binding protein 4 OS=Homo sapiens GN=RBP4 PE=1 SV=3 - [RET4_HUMAN]	2.52863	4.98	1	1	1	1	201	22.9953	6.07471
	A3	Sequence	# PSMs	# Proteins	# Protein Groups	Protein Group Accessions	Modifications	ΔCn	q-Value	PEP	XCorr	Charge	MH+ [Da]	ΔM [ppm]	RT [min]	# Missed Cleavages
	High	YWGVASFLQK	1	1	1	P02753		0	0.003	0.2672	2.52863	2	1198.63	0.38616	60.5792	0
P61626	Lysozyme C OS=Homo sapiens GN=LYZ PE=1 SV=1 - [LYSC_HUMAN]	2.49039	8.11	1	1	1	1	148	16.5263	9.15869
	A3	Sequence	# PSMs	# Proteins	# Protein Groups	Protein Group Accessions	Modifications	ΔCn	q-Value	PEP	XCorr	Charge	MH+ [Da]	ΔM [ppm]	RT [min]	# Missed Cleavages
	High	STDYGIFQINSR	1	1	1	P61626		0	0.003	0.1908	2.49039	2	1400.68	1.62461	49.0989	0
Q96GA3	Protein LTV1 homolog OS=Homo sapiens GN=LTV1 PE=1 SV=1 - [LTV1_HUMAN]	2.47383	3.79	1	1	1	1	475	54.8212	4.90674
	A3	Sequence	# PSMs	# Proteins	# Protein Groups	Protein Group Accessions	Modifications	ΔCn	q-Value	PEP	XCorr	Charge	MH+ [Da]	ΔM [ppm]	RT [min]	# Missed Cleavages
	High	LQEVLNDYYKEKAENcVK	1	1	1	Q96GA3	C16(Carbamidomethyl)	0	0.007	0.4294	2.47383	3	2243.11	3.98034	109.221	2
P00742	Coagulation factor X OS=Homo sapiens GN=F10 PE=1 SV=2 - [FA10_HUMAN]	2.45371	2.25	1	1	1	1	488	54.6965	5.93506
	A3	Sequence	# PSMs	# Proteins	# Protein Groups	Protein Group Accessions	Modifications	ΔCn	q-Value	PEP	XCorr	Charge	MH+ [Da]	ΔM [ppm]	RT [min]	# Missed Cleavages
	High	ETYDFDIAVLR	1	1	1	P00742		0	0.003	0.1971	2.45371	2	1341.66	-3.59063	63.7366	0
P00352	Retinal dehydrogenase 1 OS=Homo sapiens GN=ALDH1A1 PE=1 SV=2 - [AL1A1_HUMAN]	2.37598	6.19	1	1	1	1	501	54.827	6.72705
	A3	Sequence	# PSMs	# Proteins	# Protein Groups	Protein Group Accessions	Modifications	ΔCn	q-Value	PEP	XCorr	Charge	MH+ [Da]	ΔM [ppm]	RT [min]	# Missed Cleavages
	High	EAGFPPGVVNIVPGYGPTAGAAISSHMDIDK	1	1	1	P00352		0	0	0.1203	2.37598	3	3067.51	-4.04142	72.708	0
P00734	Prothrombin OS=Homo sapiens GN=F2 PE=1 SV=2 - [THRB_HUMAN]	2.28095	1.45	1	1	1	1	622	69.9921	5.89697
	A3	Sequence	# PSMs	# Proteins	# Protein Groups	Protein Group Accessions	Modifications	ΔCn	q-Value	PEP	XCorr	Charge	MH+ [Da]	ΔM [ppm]	RT [min]	# Missed Cleavages
	High	YGFYTHVFR	1	1	1	P00734		0	0.003	0.2608	2.28095	3	1189.58	0.975521	34.5322	0
P02649	Apolipoprotein E OS=Homo sapiens GN=APOE PE=1 SV=1 - [APOE_HUMAN]	2.26029	2.84	1	1	1	1	317	36.1318	5.73193
	A3	Sequence	# PSMs	# Proteins	# Protein Groups	Protein Group Accessions	Modifications	ΔCn	q-Value	PEP	XCorr	Charge	MH+ [Da]	ΔM [ppm]	RT [min]	# Missed Cleavages
	High	LAVYQAGAR	1	1	1	P02649		0	0.005	0.3854	2.26029	2	948.532	6.16608	4.47679	0
P06733	Alpha-enolase OS=Homo sapiens GN=ENO1 PE=1 SV=2 - [ENOA_HUMAN]	2.08876	2.76	1	1	1	1	434	47.1393	7.38623
	A3	Sequence	# PSMs	# Proteins	# Protein Groups	Protein Group Accessions	Modifications	ΔCn	q-Value	PEP	XCorr	Charge	MH+ [Da]	ΔM [ppm]	RT [min]	# Missed Cleavages
	High	YISPDQLADLYK	1	1	1	P06733		0	0.003	0.3129	2.08876	2	1425.72	-1.66995	57.1201	0
P05546	Heparin cofactor 2 OS=Homo sapiens GN=SERPIND1 PE=1 SV=3 - [HEP2_HUMAN]	1.83367	1.4	1	1	1	1	499	57.0342	6.90283
	A3	Sequence	# PSMs	# Proteins	# Protein Groups	Protein Group Accessions	Modifications	ΔCn	q-Value	PEP	XCorr	Charge	MH+ [Da]	ΔM [ppm]	RT [min]	# Missed Cleavages
	High	IAIDLFK	1	1	1	P05546		0	0.005	0.4088	1.83367	2	819.497	-0.405558	53.1794	0
Q6N021	Methylcytosine dioxygenase TET2 OS=Homo sapiens GN=TET2 PE=1 SV=3 - [TET2_HUMAN]	0	2	1	1	1	1	2002	223.671	7.98682
	A3	Sequence	# PSMs	# Proteins	# Protein Groups	Protein Group Accessions	Modifications	ΔCn	q-Value	PEP	XCorr	Charge	MH+ [Da]	ΔM [ppm]	RT [min]	# Missed Cleavages
	High	cALNEERTcAcQGLDPETcGASFSFGcSWSMYYNGcKFAR	1	1	1	Q6N021	C1(Carbamidomethyl); N-Term(Acetyl); C9(Carbamidomethyl); C11(Carbamidomethyl); C19(Carbamidomethyl); C27(Carbamidomethyl); C36(Carbamidomethyl)	0	0.005	0.4042	0.410858	3	4789.96	4.78731	62.0766	2
Q6ZVX9	Progestin and adipoQ receptor family member 9 OS=Homo sapiens GN=PAQR9 PE=2 SV=1 - [PAQR9_HUMAN]	0	9.81	1	1	1	3	377	42.6638	8.5874
	A3	Sequence	# PSMs	# Proteins	# Protein Groups	Protein Group Accessions	Modifications	ΔCn	q-Value	PEP	XCorr	Charge	MH+ [Da]	ΔM [ppm]	RT [min]	# Missed Cleavages
	High	SRTDWcTYPFALRTFVFVMPLSmAcPImLESWLFDLR	3	1	1	Q6ZVX9	C6(Carbamidomethyl); M23(Oxidation); C25(Carbamidomethyl); M28(Oxidation)	0	0.003	0.311	2.02571	4	4589.21	2.33071	116.267	2
Q6PGN9	Proline/serine-rich coiled-coil protein 1 OS=Homo sapiens GN=PSRC1 PE=1 SV=1 - [PSRC1_HUMAN]	0	3.31	1	1	1	1	363	38.7726	11.2095
	A3	Sequence	# PSMs	# Proteins	# Protein Groups	Protein Group Accessions	Modifications	ΔCn	q-Value	PEP	XCorr	Charge	MH+ [Da]	ΔM [ppm]	RT [min]	# Missed Cleavages
	High	mPLTSRSVPPGR	1	1	1	Q6PGN9	N-Term(Acetyl)	0	0.007	0.4313	0.240334	2	1339.72	5.99813	31.4539	1
Q9C0G6	Dynein heavy chain 6, axonemal OS=Homo sapiens GN=DNAH6 PE=1 SV=3 - [DYH6_HUMAN]	0	0.38	1	1	1	1	4158	475.679	5.99854
	A3	Sequence	# PSMs	# Proteins	# Protein Groups	Protein Group Accessions	Modifications	ΔCn	q-Value	PEP	XCorr	Charge	MH+ [Da]	ΔM [ppm]	RT [min]	# Missed Cleavages
	High	GVNEKESLAKTmALTK	1	1	1	Q9C0G6	M12(Oxidation)	0	0.007	0.4442	1.54402	3	1735.94	8.07589	91.3275	2

## Sheet: 3B_3D-liver model + amoebae
Table S1: Proteins identified in the 3D-liver model + amoebae sample 3B by search with the H. sapiens UniProt database.
The table contains data on the peptides found by LC-MS/MS and the accession numbers and description of the corresponding proteins.
# Proteins - protein groups, # Unique Peptides - protein specific peptide, # Peptides - total peptides, # PSMs - peptide spectrum matches, # AAs - number of amino acids in the protein
Accession	Description	Score	Coverage	# Proteins	# Unique Peptides	# Peptides	# PSMs	# AAs	MW [kDa]	calculated pI
P02771	Alpha-fetoprotein OS=Homo sapiens GN=AFP PE=1 SV=1 - [FETA_HUMAN]	400.601	69.29	1	27	27	102	609	68.633	5.68115
	A3	Sequence	# PSMs	# Proteins	# Protein Groups	Protein Group Accessions	Modifications	ΔCn	q-Value	PEP	XCorr	Charge	MH+ [Da]	ΔM [ppm]	RT [min]	# Missed Cleavages
	High	KPTPASIPLFQVPEPVTScEAYEEDRETFMNK	1	1	1	P02771	C19(Carbamidomethyl)	0	0	0.02674	6.71263	3	3710.77	-0.400575	69.4436	1
	High	GQcIIHAENDEKPEGLSPNLNR	2	1	1	P02771	C3(Carbamidomethyl)	0	0	0.0122	6.23262	2	2491.2	1.66007	34.7729	0
	High	HEMTPVNPGVGQccTSSYANR	1	1	1	P02771	C13(Carbamidomethyl); C14(Carbamidomethyl)	0	0	0.03866	6.07641	3	2365.02	1.74462	26.9872	0
	High	QKPQITEEQLEAVIADFSGLLEK	5	1	1	P02771		0	0	0.03705	6.01327	3	2586.37	0.681964	104.49	0
	High	RPcFSSLVVDETYVPPAFSDDKFIFHK	1	1	1	P02771	C3(Carbamidomethyl)	0	0	0.05277	5.99908	3	3201.57	0.149708	74.088	1
	High	KPTPASIPLFQVPEPVTScEAYEEDR	1	1	1	P02771	C19(Carbamidomethyl)	0	0	0.03274	5.86664	3	2960.44	1.29253	66.4711	0
	High	LLAcGEGAADIIIGHLcIR	31	1	1	P02771	C4(Carbamidomethyl); C17(Carbamidomethyl)	0	0	0.02409	5.77784	2	2052.07	-0.32946	76.7916	0
	High	HEmTPVNPGVGQccTSSYANR	3	1	1	P02771	M3(Oxidation); C13(Carbamidomethyl); C14(Carbamidomethyl)	0	0	0.03237	5.76699	3	2381	-1.07884	22.7984	0
	High	DALTAIEKPTGDEQSSGcLENQLPAFLEELcHEK	2	1	1	P02771	C18(Carbamidomethyl); C31(Carbamidomethyl)	0	0	0.08318	5.2589	3	3829.8	1.42301	82.6638	0
	High	RHPFLYAPTILLWAAR	3	1	1	P02771		0	0	0.03693	4.78893	4	1925.09	0.914643	76.4627	1
	High	LGEYYLQNAFLVAYTK	8	1	1	P02771		0	0	0.0524	4.74906	2	1892.98	0.760277	76.9985	0
	High	ccQGQEQEVcFAEEGQK	3	1	1	P02771	C1(Carbamidomethyl); C2(Carbamidomethyl); C10(Carbamidomethyl)	0	0	0.04004	4.43873	2	2086.83	1.78856	25.0947	0
	High	KAPQLTSSELMAITR	3	1	1	P02771		0	0	0.06965	4.31415	3	1645.89	-0.810409	49.8413	1
	High	MAATAATccQLSEDK	5	1	1	P02771	C8(Carbamidomethyl); C9(Carbamidomethyl)	0	0	0.06084	4.07782	2	1656.71	2.94429	19.5504	0
	High	FLGDRDFNQFSSGEK	2	1	1	P02771		0	0	0.08275	4.06596	3	1746.81	-1.29832	40.984	1
	High	cFQTENPLEcQDKGEEELQK	1	1	1	P02771	C1(Carbamidomethyl); C10(Carbamidomethyl)	0	0	0.07227	3.63848	2	2482.09	2.08167	36.9492	1
	High	DLcQAQGVALQTMK	2	1	1	P02771	C3(Carbamidomethyl)	0	0	0.08084	3.58891	2	1562.77	1.35596	42.3818	0
	High	cFQTENPLEcQDK	1	1	1	P02771	C1(Carbamidomethyl); C10(Carbamidomethyl)	0	0	0.06231	3.46874	2	1668.7	-1.70227	33.4834	0
	High	LVLDVAHVHEHccR	3	1	1	P02771	C12(Carbamidomethyl); C13(Carbamidomethyl)	0	0	0.07717	3.05401	5	1744.84	0.579819	22.9997	0
	High	NEYGIASILDSYQcTAEISLADLATIFFAQFVQEATYK	2	1	1	P02771	C14(Carbamidomethyl)	0	0.002	0.08754	5.13399	4	4291.1	4.65582	135.007	0
	High	KPTPASIPLFQVPEPVTScEAYEEDRETFmNK	1	1	1	P02771	C19(Carbamidomethyl); M30(Oxidation)	0	0.002	0.2362	4.64777	4	3726.77	0.257757	65.5279	1
	High	hEmTPVNPGVGQccTSSYANR	1	1	1	P02771	N-Term(Acetyl); M3(Oxidation); C13(Carbamidomethyl); C14(Carbamidomethyl)	0	0.002	0.1239	4.20361	2	2423.04	7.75932	30.6639	0
	High	HPFLYAPTILLWAAR	1	1	1	P02771		0	0.002	0.1391	3.91801	3	1768.99	-1.97291	84.2786	0
	High	NIFLASFVHEYSR	7	1	1	P02771		0	0.002	0.09345	3.76851	2	1582.8	0.164247	62.5682	0
	High	AENAVEcFQTK	1	1	1	P02771	C7(Carbamidomethyl)	0	0.002	0.2436	3.42207	2	1296.59	0.26662	19.0853	0
	High	ESSLLNQHAcAVMK	1	1	1	P02771	C10(Carbamidomethyl)	0	0.002	0.184	3.02796	3	1587.78	9.0138	28.6737	0
	High	QEFLINLVK	3	1	1	P02771		0	0.002	0.2659	2.79138	2	1103.65	-0.0450125	60.2317	0
	High	mAATAATccQLSEDK	1	1	1	P02771	M1(Oxidation); C8(Carbamidomethyl); C9(Carbamidomethyl)	0	0.002	0.1978	2.77839	2	1672.7	0.847677	6.76226	0
	High	YIQESQALAK	3	1	1	P02771		0	0.002	0.2385	2.36802	2	1150.61	-1.71851	8.26691	0
	High	DFNQFSSGEK	1	1	1	P02771		0	0.002	0.2936	2.095	2	1158.51	-0.920797	19.0893	0
	High	FIYEIAR	1	1	1	P02771		0	0.002	0.3163	1.90749	2	911.501	2.43414	35.1338	0
	High	ESSLLNQHAcAVmK	1	1	1	P02771	C10(Carbamidomethyl); M13(Oxidation)	0	0.004	0.363	2.42884	3	1603.75	-5.64022	18.8196	0
P02768	Serum albumin OS=Homo sapiens GN=ALB PE=1 SV=2 - [ALBU_HUMAN]	288.134	46.31	1	25	25	100	609	69.3215	6.27783
	A3	Sequence	# PSMs	# Proteins	# Protein Groups	Protein Group Accessions	Modifications	ΔCn	q-Value	PEP	XCorr	Charge	MH+ [Da]	ΔM [ppm]	RT [min]	# Missed Cleavages
	High	RMPcAEDYLSVVLNQLcVLHEK	4	1	1	P02768	C4(Carbamidomethyl); C17(Carbamidomethyl)	0	0	0.02552	6.54655	3	2674.31	-0.704391	93.7997	1
	High	LVRPEVDVMcTAFHDNEETFLKK	3	1	1	P02768	C10(Carbamidomethyl)	0	0	0.05062	6.37149	3	2778.36	-1.26743	59.2876	1
	High	SHcIAEVENDEMPADLPSLAADFVESK	3	1	1	P02768	C3(Carbamidomethyl)	0	0	0.02099	5.6109	3	2974.34	-0.53241	80.9107	0
	High	VFDEFKPLVEEPQNLIK	1	1	1	P02768		0	0	0.03947	5.1226	2	2045.1	1.56917	70.057	0
	High	SHcIAEVENDEmPADLPSLAADFVESK	1	1	1	P02768	C3(Carbamidomethyl); M12(Oxidation)	0	0	0.04035	5.01853	3	2990.34	-0.931397	73.4306	0
	High	KVPQVSTPTLVEVSR	21	1	1	P02768		0	0	0.04951	4.99606	3	1639.93	-1.92434	40.0844	1
	High	LVRPEVDVMcTAFHDNEETFLK	1	1	1	P02768	C10(Carbamidomethyl)	0	0	0.04901	4.85768	4	2650.26	-1.12676	63.8901	0
	High	MPcAEDYLSVVLNQLcVLHEK	1	1	1	P02768	C3(Carbamidomethyl); C16(Carbamidomethyl)	0	0	0.06615	4.81698	3	2518.21	-0.366312	98.2255	0
	High	RHPYFYAPELLFFAK	2	1	1	P02768		0	0	0.0445	4.66065	3	1899	0.456348	74.0617	1
	High	RmPcAEDYLSVVLNQLcVLHEK	2	1	1	P02768	M2(Oxidation); C4(Carbamidomethyl); C17(Carbamidomethyl)	0	0	0.06625	4.59525	3	2690.3	-2.84839	88.9907	1
	High	VPQVSTPTLVEVSR	2	1	1	P02768		0	0	0.04438	4.42782	2	1511.84	-0.66596	48.1557	0
	High	ALVLIAFAQYLQQcPFEDHVK	2	1	1	P02768	C14(Carbamidomethyl)	0	0	0.05348	4.22253	2	2490.29	1.3261	97.3077	0
	High	EFNAETFTFHADIcTLSEK	3	1	1	P02768	C14(Carbamidomethyl)	0	0	0.05868	4.08158	3	2260.02	-0.551664	66.8898	0
	High	RHPDYSVVLLLR	4	1	1	P02768		0	0.002	0.1372	4.92487	3	1467.84	0.104952	46.205	1
	High	HPYFYAPELLFFAK	3	1	1	P02768		0	0.002	0.09897	4.42867	3	1742.89	-0.21192	81.8371	0
	High	RPcFSALEVDETYVPK	1	1	1	P02768	C3(Carbamidomethyl)	0	0.002	0.182	4.36283	2	1910.94	3.35053	50.949	0
	High	FKDLGEENFK	3	1	1	P02768		0	0.002	0.2291	3.70024	3	1226.61	0.263033	25.5023	1
	High	AAFTEccQAADK	4	1	1	P02768	C6(Carbamidomethyl); C7(Carbamidomethyl)	0	0.002	0.1901	3.55567	2	1371.57	0.349265	3.9473	0
	High	VHTEccHGDLLEcADDR	2	1	1	P02768	C5(Carbamidomethyl); C6(Carbamidomethyl); C13(Carbamidomethyl)	0	0.002	0.2292	3.34574	4	2086.84	0.196518	19.5919	0
	High	QTALVELVK	1	1	1	P02768		0	0.002	0.2975	3.06167	2	1000.6	-0.268949	38.8375	0
	High	VTKccTESLVNR	1	1	1	P02768	C4(Carbamidomethyl); C5(Carbamidomethyl)	0	0.002	0.3107	2.59694	2	1466.7	-4.51975	0.207085	1
	High	LcTVATLR	2	1	1	P02768	C2(Carbamidomethyl)	0	0.002	0.3139	2.49391	2	933.518	-1.03752	21.2878	0
	High	ccTESLVNR	6	1	1	P02768	C1(Carbamidomethyl); C2(Carbamidomethyl)	0	0.002	0.1188	2.46349	2	1138.5	-0.98861	161.06	0
	High	YIcENQDSISSK	1	1	1	P02768	C3(Carbamidomethyl)	0	0.002	0.2493	2.35625	2	1443.64	0.888617	6.58933	0
	High	fQNALLVR	2	1	1	P02768	N-Term(Acetyl)	0	0.002	0.2468	2.07284	2	1002.58	9.28478	60.5673	0
	High	YLYEIAR	23	1	1	P02768		0	0.002	0.2333	1.84119	2	927.503	9.93076	29.3091	0
	High	KYLYEIAR	1	1	1	P02768		0	0.004	0.3489	2.28313	3	1055.59	1.22587	25.8413	1
P04264	Keratin, type II cytoskeletal 1 OS=Homo sapiens GN=KRT1 PE=1 SV=6 - [K2C1_HUMAN]	70.1857	26.86	1	9	10	15	644	65.999	8.11865
	A3	Sequence	# PSMs	# Proteins	# Protein Groups	Protein Group Accessions	Modifications	ΔCn	q-Value	PEP	XCorr	Charge	MH+ [Da]	ΔM [ppm]	RT [min]	# Missed Cleavages
	High	GSYGSGGSSYGSGGGSYGSGGGGGGHGSYGSGSSSGGYR	2	1	1	P04264		0	0	0.03184	7.06831	3	3312.31	2.01769	15.1599	0
	High	GGGGGGYGSGGSSYGSGGGSYGSGGGGGGGR	2	1	1	P04264		0	0	0.007293	7.06112	2	2383.95	0.4015	2.65297	0
	High	MSGEcAPNVSVSVSTSHTTISGGGSR	1	1	1	P04264	C5(Carbamidomethyl)	0	0	0.06833	5.50824	3	2565.16	-1.47562	35.2379	0
	High	THNLEPYFESFINNLR	3	1	1	P04264		0	0	0.01939	4.87095	2	1993.98	0.0716856	79.8652	0
	High	KQISNLQQSISDAEQR	1	1	1	P04264		0	0	0.07025	4.62485	3	1844.94	-1.09778	31.1044	1
	High	THNLEPYFESFINNLRR	1	1	1	P04264		0	0	0.07534	4.04842	4	2150.08	-0.0240945	75.9721	1
	High	FLEQQNQVLQTK	2	2	2	P04264;P35908		0	0.002	0.145	3.51393	2	1475.78	-3.8018	32.1761	0
	High	LNDLEDALQQAK	1	1	1	P04264		0	0.002	0.2283	3.10672	2	1357.69	-1.62053	46.4537	0
	High	YEELQITAGR	1	1	1	P04264		0	0.002	0.1852	2.86088	2	1179.6	-1.6217	30.7694	0
	High	AEAESLYQSK	1	1	1	P04264		0	0.002	0.2093	2.51984	2	1125.55	2.82215	2.56725	0
P01009	Alpha-1-antitrypsin OS=Homo sapiens GN=SERPINA1 PE=1 SV=3 - [A1AT_HUMAN]	64.3356	36.36	1	9	9	17	418	46.707	5.59229
	A3	Sequence	# PSMs	# Proteins	# Protein Groups	Protein Group Accessions	Modifications	ΔCn	q-Value	PEP	XCorr	Charge	MH+ [Da]	ΔM [ppm]	RT [min]	# Missed Cleavages
	High	TLNQPDSQLQLTTGNGLFLSEGLK	2	1	1	P01009		0	0	0.05518	5.2777	2	2574.35	2.09834	72.7917	0
	High	VFSNGADLSGVTEEAPLK	1	1	1	P01009		0	0	0.05699	3.86543	2	1833.92	0.887084	51.3982	0
	High	ELDRDTVFALVNYIFFK	4	1	1	P01009		0	0.002	0.1208	4.61352	3	2090.1	1.84308	109.785	1
	High	LQHLENELTHDIITK	1	1	1	P01009		0	0.002	0.1912	4.0591	3	1803.96	-0.713957	41.87	0
	High	ITPNLAEFAFSLYR	1	1	1	P01009		0	0.002	0.0932	3.77938	3	1641.86	-1.05413	85.3173	0
	High	FNKPFVFLMIEQNTK	3	1	1	P01009		0	0.002	0.1113	3.58089	3	1855.98	-1.12786	73.3014	0
	High	ADTHDEILEGLNFNLTEIPEAQIHEGFQELLR	1	1	1	P01009		0	0.002	0.2694	3.48332	4	3691.82	-0.103525	99.0461	0
	High	LSSWVLLMK	2	1	1	P01009		0	0.002	0.2542	3.17773	2	1076.62	1.5073	63.7118	0
	High	QINDYVEK	2	1	1	P01009		0	0.002	0.3001	2.62362	2	1008.5	0.544774	6.00867	0
P02774	Vitamin D-binding protein OS=Homo sapiens GN=GC PE=1 SV=1 - [VTDB_HUMAN]	62.6032	25.74	1	7	7	14	474	52.929	5.5415
	A3	Sequence	# PSMs	# Proteins	# Protein Groups	Protein Group Accessions	Modifications	ΔCn	q-Value	PEP	XCorr	Charge	MH+ [Da]	ΔM [ppm]	RT [min]	# Missed Cleavages
	High	HQPQEFPTYVEPTNDEIcEAFRK	1	1	1	P02774	C18(Carbamidomethyl)	0	0	0.0396	6.20104	3	2835.31	1.32766	53.426	1
	High	HQPQEFPTYVEPTNDEIcEAFR	4	1	1	P02774	C18(Carbamidomethyl)	0	0	0.05362	5.68793	3	2707.21	-1.02214	59.4914	0
	High	ScESNSPFPVHPGTAEccTK	1	1	1	P02774	C2(Carbamidomethyl); C17(Carbamidomethyl); C18(Carbamidomethyl)	0	0	0.03299	4.82016	2	2264.94	2.39614	27.8205	0
	High	SLGEccDVEDSTTcFNAK	1	1	1	P02774	C5(Carbamidomethyl); C6(Carbamidomethyl); C14(Carbamidomethyl)	0	0	0.08057	4.56274	2	2092.84	7.4697	35.3276	0
	High	VPTADLEDVLPLAEDITNILSK	1	1	1	P02774		0	0	0.03018	4.46569	2	2366.28	2.82375	115.4	0
	High	GQELcADYSENTFTEYK	5	1	1	P02774	C5(Carbamidomethyl)	0	0	0.06554	4.25602	2	2054.86	-1.68361	45.8027	0
	High	EVVSLTEAccAEGADPDcYDTR	1	1	1	P02774	C9(Carbamidomethyl); C10(Carbamidomethyl); C18(Carbamidomethyl)	0	0.002	0.2035	3.30343	2	2518.02	1.59103	45.7526	0
P35527	Keratin, type I cytoskeletal 9 OS=Homo sapiens GN=KRT9 PE=1 SV=3 - [K1C9_HUMAN]	58.6095	37.4	1	10	10	13	623	62.0268	5.23682
	A3	Sequence	# PSMs	# Proteins	# Protein Groups	Protein Group Accessions	Modifications	ΔCn	q-Value	PEP	XCorr	Charge	MH+ [Da]	ΔM [ppm]	RT [min]	# Missed Cleavages
	High	GGSGGSHGGGSGFGGESGGSYGGGEEASGSGGGYGGGSGK	2	1	1	P35527		0	0	0.02687	7.13392	3	3223.29	1.69183	15.5574	0
	High	GGGGSFGYSYGGGSGGGFSASSLGGGFGGGSR	1	1	1	P35527		0	0	0.00479547	6.84882	2	2705.17	1.68854	58.1128	0
	High	DIENQYETQITQIEHEVSSSGQEVQSSAK	1	1	1	P35527		0	0	0.01983	6.4468	3	3264.52	2.2932	74.1436	0
	High	NYSPYYNTIDDLKDQIVDLTVGNNK	2	1	1	P35527		0	0	0.06087	4.58878	3	2902.41	0.703039	88.6868	1
	High	YcGQLQmIQEQISNLEAQITDVR	1	1	1	P35527	C2(Carbamidomethyl); M7(Oxidation)	0	0	0.04252	4.17779	3	2753.32	-0.665721	98.2776	0
	High	SDLEmQYETLQEELMALKK	1	1	1	P35527	M5(Oxidation)	0	0	0.03691	3.37465	3	2315.11	-3.86604	77.8558	1
	High	EIETYHNLLEGGQEDFESSGAGK	1	1	1	P35527		0	0.002	0.1345	4.95569	3	2510.13	-0.802895	51.1769	0
	High	QGVDADINGLR	1	1	1	P35527		0	0.002	0.115	4.10088	2	1157.59	-0.950208	30.7591	0
	High	QEIEcQNQEYSLLLSIK	1	1	1	P35527	C5(Carbamidomethyl)	0	0.002	0.1843	3.47679	2	2095.04	0.573096	66.0645	0
	High	YcGQLQMIQEQISNLEAQITDVR	1	1	1	P35527	C2(Carbamidomethyl)	0	0.002	0.1118	3.11604	3	2737.33	1.30788	103.502	0
	High	VQALEEANNDLENK	1	1	1	P35527		0	0.002	0.1134	2.20914	2	1586.76	-4.88362	30.764	0
P02647	Apolipoprotein A-I OS=Homo sapiens GN=APOA1 PE=1 SV=1 - [APOA1_HUMAN]	49.2434	41.57	1	10	10	13	267	30.7589	5.75732
	A3	Sequence	# PSMs	# Proteins	# Protein Groups	Protein Group Accessions	Modifications	ΔCn	q-Value	PEP	XCorr	Charge	MH+ [Da]	ΔM [ppm]	RT [min]	# Missed Cleavages
	High	DSGRDYVSQFEGSALGK	2	1	1	P02647		0	0	0.07046	5.72668	2	1815.85	-2.54553	48.7118	1
	High	EQLGPVTQEFWDNLEK	1	1	1	P02647		0	0	0.05937	4.44027	2	1932.94	0.954633	74.614	0
	High	LLDNWDSVTSTFSK	2	1	1	P02647		0	0	0.07799	3.72621	2	1612.79	0.337906	64.0367	0
	High	LREQLGPVTQEFWDNLEK	1	1	1	P02647		0	0.002	0.1428	5.88236	2	2202.12	0.8337	69.8386	1
	High	QGLLPVLESFK	1	1	1	P02647		0	0.002	0.09569	4.26775	2	1230.71	0.0705972	73.8162	0
	High	KWQEEMELYR	1	1	1	P02647		0	0.002	0.2423	3.7412	2	1411.67	2.1666	35.2108	1
	High	ATEHLSTLSEK	1	1	1	P02647		0	0.002	0.1159	3.63152	2	1215.62	-4.49553	0.0427367	0
	High	THLAPYSDELR	2	1	1	P02647		0	0.002	0.1377	3.00245	2	1301.65	1.22207	24.9102	0
	High	AKPALEDLR	1	1	1	P02647		0	0.002	0.2695	2.05196	3	1012.58	1.25161	9.20887	0
	High	VQPYLDDFQK	1	1	1	P02647		0	0.004	0.3308	2.55756	2	1252.62	-0.0767688	36.9327	0
P13645	Keratin, type I cytoskeletal 10 OS=Homo sapiens GN=KRT10 PE=1 SV=6 - [K1C10_HUMAN]	45.1434	25.68	1	9	9	12	584	58.7917	5.21143
	A3	Sequence	# PSMs	# Proteins	# Protein Groups	Protein Group Accessions	Modifications	ΔCn	q-Value	PEP	XCorr	Charge	MH+ [Da]	ΔM [ppm]	RT [min]	# Missed Cleavages
	High	YcVQLSQIQAQISALEEQLQQIR	2	1	1	P13645	C2(Carbamidomethyl)	0	0	0.0311	6.14268	3	2746.42	0.559366	104.699	0
	High	ADLEmQIESLTEELAYLK	1	1	1	P13645	M5(Oxidation)	0	0	0.04468	4.70952	2	2112.05	2.43664	104.128	0
	High	GSSGGGcFGGSSGGYGGLGGFGGGSFR	1	1	1	P13645	C7(Carbamidomethyl)	0	0	0.03631	4.63933	2	2342.99	0.502778	54.0783	0
	High	ELTTEIDNNIEQISSYK	1	1	1	P13645		0	0	0.06685	4.52952	2	1996.98	2.55412	62.9367	0
	High	NQILNLTTDNANILLQIDNAR	1	1	1	P13645		0	0.002	0.09738	3.79094	2	2367.27	1.84861	80.7627	0
	High	SLLEGEGSSGGGGR	2	1	1	P13645		0	0.002	0.1881	3.15822	2	1262.6	1.35692	5.789	0
	High	ALEESNYELEGK	1	1	1	P13645		0	0.002	0.2269	2.98436	2	1381.65	0.279282	25.7722	0
	High	VTMQNLNDR	2	1	1	P13645		0	0.002	0.2112	2.44636	2	1090.52	-5.67931	8.22784	0
	High	VLDELTLTK	1	1	1	P13645		0	0.002	0.2801	1.68875	2	1031.6	1.02902	38.9034	0
P04114	Apolipoprotein B-100 OS=Homo sapiens GN=APOB PE=1 SV=2 - [APOB_HUMAN]	42.6201	4.38	1	11	11	12	4563	515.283	7.04932
	A3	Sequence	# PSMs	# Proteins	# Protein Groups	Protein Group Accessions	Modifications	ΔCn	q-Value	PEP	XCorr	Charge	MH+ [Da]	ΔM [ppm]	RT [min]	# Missed Cleavages
	High	HSITNPLAVLcEFISQSIK	2	1	1	P04114	C11(Carbamidomethyl)	0	0	0.04773	4.88174	3	2157.14	0.0695478	111.684	0
	High	HLIDSLIDFLNFPR	1	1	1	P04114		0	0	0.07897	3.65042	3	1699.92	-0.305575	98.5406	0
	High	VHANPLLIDVVTYLVALIPEPSAQQLR	1	1	1	P04114		0	0.002	0.1211	4.35124	3	2969.69	2.68057	132.225	0
	High	ILGEELGFASLHDLQLLGK	1	1	1	P04114		0	0.002	0.1805	3.92507	3	2053.13	0.231192	82.8441	0
	High	EYSGTIASEANTYLNSK	1	1	1	P04114		0	0.002	0.111	3.57357	2	1847.87	4.27168	48.9646	0
	High	DKDQEVLLQTFLDDASPGDK	1	1	1	P04114		0	0.002	0.1428	3.45807	3	2234.09	4.43491	75.5054	1
	High	ADYVETVLDSTcSSTVQFLEYELNVLGTHK	1	1	1	P04114	C12(Carbamidomethyl)	0	0.002	0.1228	3.41541	3	3418.65	5.19983	115.969	0
	High	IAIANIIDEIIEK	1	1	1	P04114		0	0.002	0.1631	3.12156	2	1454.86	9.68615	97.8248	0
	High	TQFNNNEYSQDLDAYNTK	1	1	1	P04114		0	0.002	0.1412	3.03718	2	2164.94	-1.41482	38.9994	0
	High	IVQILPWEQNEQVK	1	1	1	P04114		0	0.002	0.2536	2.82313	2	1723.93	-2.99113	59.1461	0
	High	LSNVLQQVK	1	1	1	P04114		0	0.004	0.3393	2.70576	2	1028.62	8.1881	28.396	0
P02751	Fibronectin OS=Homo sapiens GN=FN1 PE=1 SV=4 - [FINC_HUMAN]	27.1032	5.99	1	8	8	8	2386	262.46	5.70654
	A3	Sequence	# PSMs	# Proteins	# Protein Groups	Protein Group Accessions	Modifications	ΔCn	q-Value	PEP	XCorr	Charge	MH+ [Da]	ΔM [ppm]	RT [min]	# Missed Cleavages
	High	VVTPLSPPTNLHLEANPDTGVLTVSWER	1	1	1	P02751		0	0	0.05886	4.58318	3	3042.57	-6.93352	77.5631	0
	High	RPGGEPSPEGTTGQSYNQYSQR	1	1	1	P02751		0	0	0.05634	4.08268	3	2396.09	1.92946	15.377	0
	High	VDVIPVNLPGEHGQR	1	1	1	P02751		0	0	0.06908	3.33222	3	1629.88	4.27605	43.3673	0
	High	NTFAEVTGLSPGVTYYFK	1	1	1	P02751		0	0.002	0.0967	3.924	2	1993.99	-0.11397	72.3375	0
	High	QDGHLWcSTTSNYEQDQK	1	1	1	P02751	C7(Carbamidomethyl)	0	0.002	0.2652	2.91997	2	2196.94	6.2009	26.0781	0
	High	TYHVGEQWQK	1	1	1	P02751		0	0.002	0.2365	2.73642	2	1275.6	-5.60637	7.80885	0
	High	GEWTcKPIAEK	1	1	1	P02751	C5(Carbamidomethyl)	0	0.002	0.2623	2.70203	2	1318.64	-2.88614	7.80255	0
	High	ITYGETGGNSPVQEFTVPGSK	1	1	1	P02751		0	0.004	0.3546	2.82273	2	2168.06	3.44168	50.5414	0
P69905	Hemoglobin subunit alpha OS=Homo sapiens GN=HBA1 PE=1 SV=2 - [HBA_HUMAN]	26.8329	34.51	1	4	4	8	142	15.2479	8.67529
	A3	Sequence	# PSMs	# Proteins	# Protein Groups	Protein Group Accessions	Modifications	ΔCn	q-Value	PEP	XCorr	Charge	MH+ [Da]	ΔM [ppm]	RT [min]	# Missed Cleavages
	High	TYFPHFDLSHGSAQVK	5	1	1	P69905		0	0.002	0.182	4.25133	2	1833.9	6.31368	43.3124	0
	High	VGAHAGEYGAEALER	1	1	1	P69905		0	0.002	0.2168	3.11768	2	1529.74	1.15071	23.7624	0
	High	LRVDPVNFK	1	1	1	P69905		0	0.002	0.2819	2.68868	3	1087.62	-2.65837	31.6181	1
	High	mFLSFPTTK	1	1	1	P69905	M1(Oxidation)	0	0.004	0.3294	1.80836	2	1087.55	0.174498	46.5454	0
P01024	Complement C3 OS=Homo sapiens GN=C3 PE=1 SV=2 - [CO3_HUMAN]	19.67	6.01	1	6	6	7	1663	187.03	6.40479
	A3	Sequence	# PSMs	# Proteins	# Protein Groups	Protein Group Accessions	Modifications	ΔCn	q-Value	PEP	XCorr	Charge	MH+ [Da]	ΔM [ppm]	RT [min]	# Missed Cleavages
	High	VFLDccNYITELR	1	1	1	P01024	C5(Carbamidomethyl); C6(Carbamidomethyl)	0	0.002	0.141	4.25978	2	1702.79	-0.0159103	61.2705	0
	High	EPGQDLVVLPLSITTDFIPSFR	1	1	1	P01024		0	0.002	0.264	3.59108	3	2444.31	1.80352	107.631	0
	High	SGIPIVTSPYQIHFTK	1	1	1	P01024		0	0.002	0.1177	2.58927	3	1787.96	-2.90831	58.9891	0
	High	YYGGGYGSTQATFMVFQALAQYQK	2	1	1	P01024		0	0.002	0.278	2.56859	3	2679.26	3.41135	87.2691	0
	High	NTLIIYLDK	1	1	1	P01024		0	0.002	0.2523	2.3634	2	1092.63	-0.59603	52.0196	0
	High	DIcEEQVNSLPGSITK	1	1	1	P01024	C3(Carbamidomethyl)	0	0.004	0.3223	2.26886	2	1789.87	4.00135	46.5677	0
P02765	Alpha-2-HS-glycoprotein OS=Homo sapiens GN=AHSG PE=1 SV=1 - [FETUA_HUMAN]	18.5886	28.34	1	5	5	5	367	39.2997	5.71924
	A3	Sequence	# PSMs	# Proteins	# Protein Groups	Protein Group Accessions	Modifications	ΔCn	q-Value	PEP	XCorr	Charge	MH+ [Da]	ΔM [ppm]	RT [min]	# Missed Cleavages
	High	TVVQPSVGAAAGPVVPPcPGR	1	1	1	P02765	C18(Carbamidomethyl)	0	0	0.07447	4.69852	2	2016.07	-0.119918	42.5992	0
	High	HTFMGVVSLGSPSGEVSHPR	1	1	1	P02765		0	0	0.05209	4.66392	3	2081.02	-0.308536	42.5457	0
	High	VWPQQPSGELFEIEIDTLETTcHVLDPTPVAR	1	1	1	P02765	C22(Carbamidomethyl)	0	0	0.06669	4.43771	3	3677.82	1.79604	104.246	0
	High	cNLLAEK	1	1	1	P02765	C1(Carbamidomethyl)	0	0.002	0.3017	2.78486	2	847.438	4.46119	6.94725	0
	High	AQLVPLPPSTYVEFTVSGTDcVAK	1	1	1	P02765	C21(Carbamidomethyl)	0	0.002	0.2206	2.00354	2	2579.3	-1.35437	77.6086	0
P36955	Pigment epithelium-derived factor OS=Homo sapiens GN=SERPINF1 PE=1 SV=4 - [PEDF_HUMAN]	17.4815	17.46	1	4	4	5	418	46.2833	6.37939
	A3	Sequence	# PSMs	# Proteins	# Protein Groups	Protein Group Accessions	Modifications	ΔCn	q-Value	PEP	XCorr	Charge	MH+ [Da]	ΔM [ppm]	RT [min]	# Missed Cleavages
	High	SSTSPTTNVLLSPLSVATALSALSLGAEQR	2	1	1	P36955		0	0	0.06962	5.0227	3	2971.59	-0.407622	111.628	0
	High	LAAAVSNFGYDLYR	1	1	1	P36955		0	0.002	0.08408	3.29766	2	1559.78	-3.12749	56.3679	0
	High	DTDTGALLFIGK	1	1	1	P36955		0	0.002	0.2343	2.17889	2	1250.67	2.44492	58.8964	0
	High	ALYYDLISSPDIHGTYK	1	1	1	P36955		0	0.002	0.143	2.14209	3	1955.98	1.55378	55.4892	0
P02787	Serotransferrin OS=Homo sapiens GN=TF PE=1 SV=3 - [TRFE_HUMAN]	16.3888	9.74	1	5	5	5	698	77.0136	7.12256
	A3	Sequence	# PSMs	# Proteins	# Protein Groups	Protein Group Accessions	Modifications	ΔCn	q-Value	PEP	XCorr	Charge	MH+ [Da]	ΔM [ppm]	RT [min]	# Missed Cleavages
	High	IEcVSAETTEDcIAK	1	1	1	P02787	C3(Carbamidomethyl); C12(Carbamidomethyl)	0	0	0.05695	4.07525	2	1725.77	2.52096	30.9011	0
	High	SAGWNIPIGLLYcDLPEPR	1	1	1	P02787	C13(Carbamidomethyl)	0	0	0.04624	4.01461	3	2171.09	-0.699206	90.7776	0
	High	LcMGSGLNLcEPNNK	1	1	1	P02787	C2(Carbamidomethyl); C10(Carbamidomethyl)	0	0.002	0.09499	2.92272	2	1706.78	8.62908	42.7282	0
	High	EDLIWELLNQAQEHFGK	1	1	1	P02787		0	0.002	0.0976	2.81688	3	2070.03	-1.01379	99.6014	0
	High	EDLIWELLNQAQEHFGKDK	1	1	1	P02787		0	0.002	0.1044	2.55934	4	2313.15	-1.40218	93.7417	1
P01019	Angiotensinogen OS=Homo sapiens GN=AGT PE=1 SV=1 - [ANGT_HUMAN]	13.8867	14.85	1	3	3	3	485	53.1205	6.31592
	A3	Sequence	# PSMs	# Proteins	# Protein Groups	Protein Group Accessions	Modifications	ΔCn	q-Value	PEP	XCorr	Charge	MH+ [Da]	ΔM [ppm]	RT [min]	# Missed Cleavages
	High	QPFVQGLALYTPVVLPR	1	1	1	P01019		0	0	0.0483	4.65495	2	1898.09	-0.84657	79.2193	0
	High	VLSALQAVQGLLVAQGR	1	1	1	P01019		0	0	0.0492	4.5278	3	1723.02	0.770505	85.5683	0
	High	TIHLTMPQLVLQGSYDLQDLLAQAELPAILHTELNLQK	1	1	1	P01019		0	0.002	0.1756	4.70397	4	4268.31	2.14218	120.974	0
P19823	Inter-alpha-trypsin inhibitor heavy chain H2 OS=Homo sapiens GN=ITIH2 PE=1 SV=2 - [ITIH2_HUMAN]	13.8166	7.08	1	4	4	4	946	106.397	6.85889
	A3	Sequence	# PSMs	# Proteins	# Protein Groups	Protein Group Accessions	Modifications	ΔCn	q-Value	PEP	XCorr	Charge	MH+ [Da]	ΔM [ppm]	RT [min]	# Missed Cleavages
	High	IQPSGGTNINEALLR	1	1	1	P19823		0	0.002	0.08745	4.45684	2	1582.85	-0.871936	42.1896	0
	High	VVNNSPQPQNVVFDVQIPK	1	1	1	P19823		0	0.002	0.1789	3.19107	2	2122.13	0.104061	61.1688	0
	High	MLADAPPQDPSccSGALYYGSK	1	1	1	P19823	C12(Carbamidomethyl); C13(Carbamidomethyl)	0	0.002	0.1731	3.10119	2	2388.04	5.71922	43.1947	0
	High	FYNQVSTPLLR	1	1	1	P19823		0	0.002	0.2166	3.06753	2	1337.72	-0.009191	45.3964	0
P35908	Keratin, type II cytoskeletal 2 epidermal OS=Homo sapiens GN=KRT2 PE=1 SV=2 - [K22E_HUMAN]	13.642	5.32	1	2	3	4	639	65.3932	8.00146
	A3	Sequence	# PSMs	# Proteins	# Protein Groups	Protein Group Accessions	Modifications	ΔCn	q-Value	PEP	XCorr	Charge	MH+ [Da]	ΔM [ppm]	RT [min]	# Missed Cleavages
	High	VDLLNQEIEFLK	1	1	1	P35908		0	0.002	0.1337	4.03897	2	1460.8	-0.155596	74.4641	0
	High	FLEQQNQVLQTK	2	2	2	P04264;P35908		0	0.002	0.145	3.51393	2	1475.78	-3.8018	32.1761	0
	High	STSSFScLSR	1	1	1	P35908	C7(Carbamidomethyl)	0	0.002	0.2498	2.59535	2	1131.51	-2.5892	16.6942	0
P02452	Collagen alpha-1(I) chain OS=Homo sapiens GN=COL1A1 PE=1 SV=5 - [CO1A1_HUMAN]	12.5053	2.94	1	2	2	3	1464	138.857	5.79541
	A3	Sequence	# PSMs	# Proteins	# Protein Groups	Protein Group Accessions	Modifications	ΔCn	q-Value	PEP	XCorr	Charge	MH+ [Da]	ΔM [ppm]	RT [min]	# Missed Cleavages
	High	DGEAGAQGPPGPAGPAGER	2	1	1	P02452		0	0	0.06826	4.66393	2	1690.78	1.83597	8.31056	0
	High	GSPGADGPAGAPGTPGPQGIAGQR	1	1	1	P02452		0	0.002	0.2845	4.01654	2	2073.02	2.4001	27.5361	0
P02675	Fibrinogen beta chain OS=Homo sapiens GN=FGB PE=1 SV=2 - [FIBB_HUMAN]	12.4913	6.52	1	2	2	3	491	55.8923	8.26514
	A3	Sequence	# PSMs	# Proteins	# Protein Groups	Protein Group Accessions	Modifications	ΔCn	q-Value	PEP	XCorr	Charge	MH+ [Da]	ΔM [ppm]	RT [min]	# Missed Cleavages
	High	HQLYIDETVNSNIPTNLR	1	1	1	P02675		0	0	0.01394	5.60172	2	2127.09	4.86016	50.7607	0
	High	AHYGGFTVQNEANK	2	1	1	P02675		0	0.002	0.1362	4.18434	2	1535.73	2.00097	13.7389	0
P08697	Alpha-2-antiplasmin OS=Homo sapiens GN=SERPINF2 PE=1 SV=3 - [A2AP_HUMAN]	12.3204	10.79	1	3	3	3	491	54.5311	6.29053
	A3	Sequence	# PSMs	# Proteins	# Protein Groups	Protein Group Accessions	Modifications	ΔCn	q-Value	PEP	XCorr	Charge	MH+ [Da]	ΔM [ppm]	RT [min]	# Missed Cleavages
	High	HQMDLVATLSQLGLQELFQAPDLR	1	1	1	P08697		0	0	0.03615	5.26755	3	2723.41	-2.90135	108.016	0
	High	QLTSGPNQEQVSPLTLLK	1	1	1	P08697		0	0	0.07475	3.92167	2	1953.06	-0.551332	62.0609	0
	High	LcQDLGPGAFR	1	1	1	P08697	C2(Carbamidomethyl)	0	0.002	0.1222	3.1312	2	1233.61	1.98272	35.8781	0
P60709	Actin, cytoplasmic 1 OS=Homo sapiens GN=ACTB PE=1 SV=1 - [ACTB_HUMAN]	12.161	9.07	6	3	3	4	375	41.7097	5.47803
	A3	Sequence	# PSMs	# Proteins	# Protein Groups	Protein Group Accessions	Modifications	ΔCn	q-Value	PEP	XCorr	Charge	MH+ [Da]	ΔM [ppm]	RT [min]	# Missed Cleavages
	High	QEYDESGPSIVHR	2	6	1	P60709		0	0	0.06983	3.74203	2	1516.7	-0.259242	17.1688	0
	High	IWHHTFYNELR	1	6	1	P60709		0	0.002	0.1288	3.07728	3	1515.76	9.51545	29.4676	0
	High	AGFAGDDAPR	1	6	1	P60709		0	0.002	0.1568	2.13809	2	976.445	-3.56342	1.24116	0
P02679	Fibrinogen gamma chain OS=Homo sapiens GN=FGG PE=1 SV=3 - [FIBG_HUMAN]	12.0609	15.01	1	4	4	5	453	51.4789	5.61768
	A3	Sequence	# PSMs	# Proteins	# Protein Groups	Protein Group Accessions	Modifications	ΔCn	q-Value	PEP	XCorr	Charge	MH+ [Da]	ΔM [ppm]	RT [min]	# Missed Cleavages
	High	AIQLTYNPDESSKPNMIDAATLK	1	1	1	P02679		0	0.002	0.08765	3.71885	2	2520.27	2.82632	53.9834	0
	High	VAQLEAQcQEPcK	2	1	1	P02679	C8(Carbamidomethyl); C12(Carbamidomethyl)	0	0.002	0.1167	3.04575	2	1560.71	-0.256532	7.67887	0
	High	FGSYcPTTcGIADFLSTYQTK	1	1	1	P02679	C5(Carbamidomethyl); C9(Carbamidomethyl)	0	0.002	0.1918	2.49931	2	2417.08	1.42473	75.9947	0
	High	QSGLYFIKPLK	1	1	1	P02679		0	0.004	0.3261	1.40108	3	1293.76	4.65781	43.3615	0
Q9BQE3	Tubulin alpha-1C chain OS=Homo sapiens GN=TUBA1C PE=1 SV=1 - [TBA1C_HUMAN]	11.8094	10.69	2	3	3	3	449	49.8635	5.09717
	A3	Sequence	# PSMs	# Proteins	# Protein Groups	Protein Group Accessions	Modifications	ΔCn	q-Value	PEP	XCorr	Charge	MH+ [Da]	ΔM [ppm]	RT [min]	# Missed Cleavages
	High	LISQIVSSITASLR	1	2	1	Q9BQE3		0	0	0.03504	3.40818	2	1487.89	6.95123	85.2541	0
	High	NLDIERPTYTNLNR	1	2	1	Q9BQE3		0	0.002	0.2248	4.54452	2	1718.88	0.524101	36.4574	0
	High	TIGGGDDSFNTFFSETGAGK	1	2	1	Q9BQE3		0	0.002	0.0871	3.85674	2	2007.89	-1.47268	61.5585	0
Q06033	Inter-alpha-trypsin inhibitor heavy chain H3 OS=Homo sapiens GN=ITIH3 PE=1 SV=2 - [ITIH3_HUMAN]	11.5878	4.16	1	3	3	3	890	99.7865	5.74463
	A3	Sequence	# PSMs	# Proteins	# Protein Groups	Protein Group Accessions	Modifications	ΔCn	q-Value	PEP	XCorr	Charge	MH+ [Da]	ΔM [ppm]	RT [min]	# Missed Cleavages
	High	KGHVSFKPSLDQQR	1	1	1	Q06033		0	0	0.05778	4.9984	2	1626.87	-3.67049	1.20053	1
	High	VTFELTYEELLKR	1	1	1	Q06033		0	0	0.03112	3.70536	3	1640.89	-0.943836	65.9763	1
	High	EVSFDVELPK	1	1	1	Q06033		0	0.002	0.1709	2.88404	2	1162.6	-1.6134	54.0589	0
Q5T7W0	Zinc finger protein 618 OS=Homo sapiens GN=ZNF618 PE=1 SV=1 - [ZN618_HUMAN]	11.4379	1.15	1	1	1	6	954	104.889	7.09326
	A3	Sequence	# PSMs	# Proteins	# Protein Groups	Protein Group Accessions	Modifications	ΔCn	q-Value	PEP	XCorr	Charge	MH+ [Da]	ΔM [ppm]	RT [min]	# Missed Cleavages
	High	eRQNIAERLLR	6	1	1	Q5T7W0	N-Term(Acetyl)	0	0.002	0.302	2.35786	3	1439.81	4.13148	64.8538	2
P11142	Heat shock cognate 71 kDa protein OS=Homo sapiens GN=HSPA8 PE=1 SV=1 - [HSP7C_HUMAN]	11.3401	8.05	1	3	3	3	646	70.8542	5.51611
	A3	Sequence	# PSMs	# Proteins	# Protein Groups	Protein Group Accessions	Modifications	ΔCn	q-Value	PEP	XCorr	Charge	MH+ [Da]	ΔM [ppm]	RT [min]	# Missed Cleavages
	High	TVTNAVVTVPAYFNDSQR	1	1	1	P11142		0	0	0.03834	4.30091	2	1982	0.923354	54.3821	0
	High	GPAVGIDLGTTYScVGVFQHGK	1	1	1	P11142	C14(Carbamidomethyl)	0	0.002	0.08905	3.9869	3	2263.12	-0.497117	60.5748	0
	High	ARFEELNADLFR	1	1	1	P11142		0	0.002	0.289	3.05232	3	1480.75	-2.15261	53.331	1
P08238	Heat shock protein HSP 90-beta OS=Homo sapiens GN=HSP90AB1 PE=1 SV=4 - [HS90B_HUMAN]	11.0105	6.77	1	3	3	3	724	83.2121	5.03369
	A3	Sequence	# PSMs	# Proteins	# Protein Groups	Protein Group Accessions	Modifications	ΔCn	q-Value	PEP	XCorr	Charge	MH+ [Da]	ΔM [ppm]	RT [min]	# Missed Cleavages
	High	HLEINPDHPIVETLR	1	1	1	P08238		0	0	0.04632	4.21368	3	1782.95	-1.87107	42.3873	0
	High	NPDDITQEEYGEFYK	1	1	1	P08238		0	0.002	0.115	3.61191	2	1847.8	1.04259	46.5525	0
	High	VFIMDScDELIPEYLNFIR	1	1	1	P08238	C7(Carbamidomethyl)	0	0.002	0.1079	3.18487	2	2374.15	0.585092	96.6054	0
P02788	Lactotransferrin OS=Homo sapiens GN=LTF PE=1 SV=6 - [TRFL_HUMAN]	10.942	2.96	1	2	2	4	710	78.1319	8.11865
	A3	Sequence	# PSMs	# Proteins	# Protein Groups	Protein Group Accessions	Modifications	ΔCn	q-Value	PEP	XCorr	Charge	MH+ [Da]	ΔM [ppm]	RT [min]	# Missed Cleavages
	High	cGLVPVLAENYK	2	1	1	P02788	C1(Carbamidomethyl)	0	0.002	0.2006	3.29274	2	1362.71	0.634732	51.6972	0
	High	YYGYTGAFR	2	1	1	P02788		0	0.002	0.1972	2.61321	2	1097.5	-0.359934	31.1011	0
P07437	Tubulin beta chain OS=Homo sapiens GN=TUBB PE=1 SV=2 - [TBB5_HUMAN]	10.8502	9.91	4	2	2	2	444	49.639	4.89404
	A3	Sequence	# PSMs	# Proteins	# Protein Groups	Protein Group Accessions	Modifications	ΔCn	q-Value	PEP	XCorr	Charge	MH+ [Da]	ΔM [ppm]	RT [min]	# Missed Cleavages
	High	SGPFGQIFRPDNFVFGQSGAGNNWAK	1	4	1	P07437		0	0	0.02693	6.34651	3	2798.34	-0.513208	77.1685	0
	High	GHYTEGAELVDSVLDVVR	1	4	1	P07437		0	0.002	0.08547	4.50373	3	1958.98	0.916511	78.4366	0
P02760	Protein AMBP OS=Homo sapiens GN=AMBP PE=1 SV=1 - [AMBP_HUMAN]	10.2712	8.24	1	2	2	3	352	38.974	6.25244
	A3	Sequence	# PSMs	# Proteins	# Protein Groups	Protein Group Accessions	Modifications	ΔCn	q-Value	PEP	XCorr	Charge	MH+ [Da]	ΔM [ppm]	RT [min]	# Missed Cleavages
	High	WYNLAIGSTcPWLK	2	1	1	P02760	C10(Carbamidomethyl)	0	0	0.06127	3.84633	2	1708.85	-0.0147475	72.9169	0
	High	EYcGVPGDGDEELLR	1	1	1	P02760	C3(Carbamidomethyl)	0	0	0.03198	3.83556	2	1708.76	5.69357	43.8251	0
P07900	Heat shock protein HSP 90-alpha OS=Homo sapiens GN=HSP90AA1 PE=1 SV=5 - [HS90A_HUMAN]	10.2387	3.42	1	2	2	3	732	84.6067	5.021
	A3	Sequence	# PSMs	# Proteins	# Protein Groups	Protein Group Accessions	Modifications	ΔCn	q-Value	PEP	XCorr	Charge	MH+ [Da]	ΔM [ppm]	RT [min]	# Missed Cleavages
	High	NPDDITNEEYGEFYK	1	1	1	P07900		0	0.002	0.1019	4.75016	2	1833.78	1.59673	45.4081	0
	High	HIYYITGETK	2	1	1	P07900		0	0.002	0.1407	3.05292	2	1224.63	1.1723	13.6952	0
P00352	Retinal dehydrogenase 1 OS=Homo sapiens GN=ALDH1A1 PE=1 SV=2 - [AL1A1_HUMAN]	8.88324	9.78	1	2	2	2	501	54.827	6.72705
	A3	Sequence	# PSMs	# Proteins	# Protein Groups	Protein Group Accessions	Modifications	ΔCn	q-Value	PEP	XCorr	Charge	MH+ [Da]	ΔM [ppm]	RT [min]	# Missed Cleavages
	High	KFPVFNPATEEELcQVEEGDKEDVDK	1	1	1	P00352	C14(Carbamidomethyl)	0	0.002	0.1173	5.21322	4	3052.41	-0.00748139	58.5299	2
	High	HEPIGVcGQIIPWNFPLVMLIWK	1	1	1	P00352	C7(Carbamidomethyl)	0	0.002	0.1699	3.67002	3	2747.44	-5.94575	114.197	0
P01008	Antithrombin-III OS=Homo sapiens GN=SERPINC1 PE=1 SV=1 - [ANT3_HUMAN]	8.7031	4.31	1	2	2	3	464	52.5689	6.7124
	A3	Sequence	# PSMs	# Proteins	# Protein Groups	Protein Group Accessions	Modifications	ΔCn	q-Value	PEP	XCorr	Charge	MH+ [Da]	ΔM [ppm]	RT [min]	# Missed Cleavages
	High	TSDQIHFFFAK	2	1	1	P01008		0	0.002	0.2263	3.81192	3	1340.66	0.625019	52.0772	0
	High	LPGIVAEGR	1	1	1	P01008		0	0.002	0.3165	2.67979	2	911.53	-0.758394	26.7789	0
P04406	Glyceraldehyde-3-phosphate dehydrogenase OS=Homo sapiens GN=GAPDH PE=1 SV=3 - [G3P_HUMAN]	8.384	11.34	1	2	2	2	335	36.0304	8.45557
	A3	Sequence	# PSMs	# Proteins	# Protein Groups	Protein Group Accessions	Modifications	ΔCn	q-Value	PEP	XCorr	Charge	MH+ [Da]	ΔM [ppm]	RT [min]	# Missed Cleavages
	High	VIHDNFGIVEGLMTTVHAITATQK	1	1	1	P04406		0	0	0.048	4.78606	4	2595.36	0.82918	93.2703	0
	High	LISWYDNEFGYSNR	1	1	1	P04406		0	0	0.0814	3.59794	2	1763.8	1.17341	59.356	0
Q8NBP7	Proprotein convertase subtilisin/kexin type 9 OS=Homo sapiens GN=PCSK9 PE=1 SV=3 - [PCSK9_HUMAN]	8.18542	5.49	1	2	2	2	692	74.2391	6.60986
	A3	Sequence	# PSMs	# Proteins	# Protein Groups	Protein Group Accessions	Modifications	ΔCn	q-Value	PEP	XCorr	Charge	MH+ [Da]	ΔM [ppm]	RT [min]	# Missed Cleavages
	High	VMVTDFENVPEEDGTR	1	1	1	Q8NBP7		0	0	0.05951	4.36599	2	1837.83	3.02641	48.2026	0
	High	SQLVQPVGPLVVLLPLAGGYSR	1	1	1	Q8NBP7		0	0.004	0.3592	3.81943	2	2263.32	2.18348	98.8499	0
P51884	Lumican OS=Homo sapiens GN=LUM PE=1 SV=2 - [LUM_HUMAN]	8.04986	5.33	1	1	1	2	338	38.4048	6.60986
	A3	Sequence	# PSMs	# Proteins	# Protein Groups	Protein Group Accessions	Modifications	ΔCn	q-Value	PEP	XCorr	Charge	MH+ [Da]	ΔM [ppm]	RT [min]	# Missed Cleavages
	High	LPSGLPVSLLTLYLDNNK	2	1	1	P51884		0	0	0.06427	4.09833	2	1957.1	0.863087	95.3772	0
P09211	Glutathione S-transferase P OS=Homo sapiens GN=GSTP1 PE=1 SV=2 - [GSTP1_HUMAN]	7.90951	41.43	1	4	4	4	210	23.341	5.64307
	A3	Sequence	# PSMs	# Proteins	# Protein Groups	Protein Group Accessions	Modifications	ΔCn	q-Value	PEP	XCorr	Charge	MH+ [Da]	ΔM [ppm]	RT [min]	# Missed Cleavages
	High	FQDGDLTLYQSNTILR	1	1	1	P09211		0	0	0.0679	5.03208	2	1883.95	0.996021	60.1774	0
	High	DQQEAALVDmVNDGVEDLR	1	1	1	P09211	M10(Oxidation)	0	0.002	0.1471	2.87743	2	2132.98	-0.213074	78.3815	0
	High	TFIVGDQISFADYNLLDLLLIHEVLAPGcLDAFPLLSAYVGR	1	1	1	P09211	C29(Carbamidomethyl)	0	0.002	0.1898	2.13261	4	4649.42	-3.24251	131.387	0
	High	AScLYGQLPK	1	1	1	P09211	C3(Carbamidomethyl)	0	0.004	0.3438	1.55726	2	1136.58	-0.702018	30.8325	0
P02671	Fibrinogen alpha chain OS=Homo sapiens GN=FGA PE=1 SV=2 - [FIBA_HUMAN]	7.67775	3.7	1	2	2	2	866	94.9144	6.01123
	A3	Sequence	# PSMs	# Proteins	# Protein Groups	Protein Group Accessions	Modifications	ΔCn	q-Value	PEP	XCorr	Charge	MH+ [Da]	ΔM [ppm]	RT [min]	# Missed Cleavages
	High	NPSSAGSWNSGSSGPGSTGNR	1	1	1	P02671		0	0	0.01656	5.44608	2	1963.85	-0.210281	5.49251	0
	High	GSESGIFTNTK	1	1	1	P02671		0	0.004	0.3652	2.23166	2	1140.55	0.28328	13.2727	0
P60174	Triosephosphate isomerase OS=Homo sapiens GN=TPI1 PE=1 SV=3 - [TPIS_HUMAN]	7.44072	11.19	1	2	2	2	286	30.7717	5.92236
	A3	Sequence	# PSMs	# Proteins	# Protein Groups	Protein Group Accessions	Modifications	ΔCn	q-Value	PEP	XCorr	Charge	MH+ [Da]	ΔM [ppm]	RT [min]	# Missed Cleavages
	High	VPADTEVVcAPPTAYIDFAR	1	1	1	P60174	C9(Carbamidomethyl)	0	0.002	0.1121	4.14767	3	2192.07	-1.04219	65.1304	0
	High	SNVSDAVAQSTR	1	1	1	P60174		0	0.002	0.1736	3.29304	2	1234.6	0.0576871	6.60835	0
P20742	Pregnancy zone protein OS=Homo sapiens GN=PZP PE=1 SV=4 - [PZP_HUMAN]	7.42666	0.81	1	1	1	2	1482	163.76	6.37939
	A3	Sequence	# PSMs	# Proteins	# Protein Groups	Protein Group Accessions	Modifications	ΔCn	q-Value	PEP	XCorr	Charge	MH+ [Da]	ΔM [ppm]	RT [min]	# Missed Cleavages
	High	DLFHcVSFTLPR	2	1	1	P20742	C5(Carbamidomethyl)	0	0.002	0.2279	3.80253	3	1491.74	-0.114796	67.6243	0
P02753	Retinol-binding protein 4 OS=Homo sapiens GN=RBP4 PE=1 SV=3 - [RET4_HUMAN]	7.19521	9.95	1	2	2	2	201	22.9953	6.07471
	A3	Sequence	# PSMs	# Proteins	# Protein Groups	Protein Group Accessions	Modifications	ΔCn	q-Value	PEP	XCorr	Charge	MH+ [Da]	ΔM [ppm]	RT [min]	# Missed Cleavages
	High	QRQEELcLAR	1	1	1	P02753	C7(Carbamidomethyl)	0	0.002	0.1417	4.35373	2	1302.66	3.1058	7.27451	1
	High	YWGVASFLQK	1	1	1	P02753		0	0.002	0.2619	2.84148	2	1198.62	-0.835944	62.5735	0
P23142	Fibulin-1 OS=Homo sapiens GN=FBLN1 PE=1 SV=4 - [FBLN1_HUMAN]	7.05013	5.55	1	2	2	2	703	77.1624	5.22412
	A3	Sequence	# PSMs	# Proteins	# Protein Groups	Protein Group Accessions	Modifications	ΔCn	q-Value	PEP	XCorr	Charge	MH+ [Da]	ΔM [ppm]	RT [min]	# Missed Cleavages
	High	GYQLSDVDGVTcEDIDEcALPTGGHIcSYR	1	1	1	P23142	C12(Carbamidomethyl); C18(Carbamidomethyl); C27(Carbamidomethyl)	0	0	0.04031	5.00954	3	3387.45	-2.62157	59.7188	0
	High	ccHccLLGR	1	1	1	P23142	C1(Carbamidomethyl); C2(Carbamidomethyl); C4(Carbamidomethyl); C5(Carbamidomethyl)	0	0.004	0.3523	2.04059	2	1235.48	-7.95245	1.21188	0
P32119	Peroxiredoxin-2 OS=Homo sapiens GN=PRDX2 PE=1 SV=5 - [PRDX2_HUMAN]	6.52032	9.09	1	1	1	2	198	21.8782	5.97314
	A3	Sequence	# PSMs	# Proteins	# Protein Groups	Protein Group Accessions	Modifications	ΔCn	q-Value	PEP	XCorr	Charge	MH+ [Da]	ΔM [ppm]	RT [min]	# Missed Cleavages
	High	KEGGLGPLNIPLLADVTR	2	1	1	P32119		0	0	0.05956	3.42521	3	1863.06	-2.65999	80.3987	1
P02649	Apolipoprotein E OS=Homo sapiens GN=APOE PE=1 SV=1 - [APOE_HUMAN]	6.31006	7.26	1	1	1	1	317	36.1318	5.73193
	A3	Sequence	# PSMs	# Proteins	# Protein Groups	Protein Group Accessions	Modifications	ΔCn	q-Value	PEP	XCorr	Charge	MH+ [Da]	ΔM [ppm]	RT [min]	# Missed Cleavages
	High	WVQTLSEQVQEELLSSQVTQELR	1	1	1	P02649		0	0	0.02101	6.31006	3	2730.39	-0.538656	82.1121	0
Q01581	Hydroxymethylglutaryl-CoA synthase, cytoplasmic OS=Homo sapiens GN=HMGCS1 PE=1 SV=2 - [HMCS1_HUMAN]	6.20383	4.81	1	2	2	2	520	57.2574	5.41455
	A3	Sequence	# PSMs	# Proteins	# Protein Groups	Protein Group Accessions	Modifications	ΔCn	q-Value	PEP	XCorr	Charge	MH+ [Da]	ΔM [ppm]	RT [min]	# Missed Cleavages
	High	LSIQcYLSALDR	1	1	1	Q01581	C5(Carbamidomethyl)	0	0	0.08234	3.11933	2	1438.74	-0.111159	72.2795	0
	High	VTQDATPGSALDK	1	1	1	Q01581		0	0.002	0.1289	3.0845	2	1302.66	3.06226	6.69396	0
P49327	Fatty acid synthase OS=Homo sapiens GN=FASN PE=1 SV=3 - [FAS_HUMAN]	6.09857	1.55	1	2	2	2	2511	273.254	6.44287
	A3	Sequence	# PSMs	# Proteins	# Protein Groups	Protein Group Accessions	Modifications	ΔCn	q-Value	PEP	XCorr	Charge	MH+ [Da]	ΔM [ppm]	RT [min]	# Missed Cleavages
	High	ALGLGVEQLPVVFEDVVLHQATILPK	1	1	1	P49327		0	0.002	0.1631	3.2179	3	2785.58	-0.778891	109.297	0
	High	DLVEAVAHILGIR	1	1	1	P49327		0	0.002	0.2009	2.88067	3	1405.82	2.24019	106.443	0
O95497	Pantetheinase OS=Homo sapiens GN=VNN1 PE=1 SV=2 - [VNN1_HUMAN]	5.1048	3.7	1	1	1	1	513	56.9751	5.5542
	A3	Sequence	# PSMs	# Proteins	# Protein Groups	Protein Group Accessions	Modifications	ΔCn	q-Value	PEP	XCorr	Charge	MH+ [Da]	ΔM [ppm]	RT [min]	# Missed Cleavages
	High	LFSLKPTSGPVLTVTLFGR	1	1	1	O95497		0	0	0.03211	5.1048	3	2033.18	-1.16771	78.7947	0
P55058	Phospholipid transfer protein OS=Homo sapiens GN=PLTP PE=1 SV=1 - [PLTP_HUMAN]	4.7788	5.88	1	1	1	1	493	54.7045	7.00537
	A3	Sequence	# PSMs	# Proteins	# Protein Groups	Protein Group Accessions	Modifications	ΔCn	q-Value	PEP	XCorr	Charge	MH+ [Da]	ΔM [ppm]	RT [min]	# Missed Cleavages
	High	FLLNQQIcPVLYHAGTVLLNSLLDTVPVR	1	1	1	P55058	C8(Carbamidomethyl)	0	0	0.05691	4.7788	3	3293.82	3.13836	124.59	0
P23528	Cofilin-1 OS=Homo sapiens GN=CFL1 PE=1 SV=3 - [COF1_HUMAN]	4.70767	8.43	1	1	1	1	166	18.4907	8.08936
	A3	Sequence	# PSMs	# Proteins	# Protein Groups	Protein Group Accessions	Modifications	ΔCn	q-Value	PEP	XCorr	Charge	MH+ [Da]	ΔM [ppm]	RT [min]	# Missed Cleavages
	High	HELQANcYEEVKDR	1	1	1	P23528	C7(Carbamidomethyl)	0	0	0.0466	4.70767	2	1790.82	3.195	6.96133	1
P06733	Alpha-enolase OS=Homo sapiens GN=ENO1 PE=1 SV=2 - [ENOA_HUMAN]	4.64378	4.15	3	1	1	1	434	47.1393	7.38623
	A3	Sequence	# PSMs	# Proteins	# Protein Groups	Protein Group Accessions	Modifications	ΔCn	q-Value	PEP	XCorr	Charge	MH+ [Da]	ΔM [ppm]	RT [min]	# Missed Cleavages
	High	AAVPSGASTGIYEALELR	1	3	1	P06733		0	0	0.03928	4.64378	2	1804.95	1.06881	64.9716	0
P06396	Gelsolin OS=Homo sapiens GN=GSN PE=1 SV=1 - [GELS_HUMAN]	4.51972	2.17	1	1	1	1	782	85.6442	6.27783
	A3	Sequence	# PSMs	# Proteins	# Protein Groups	Protein Group Accessions	Modifications	ΔCn	q-Value	PEP	XCorr	Charge	MH+ [Da]	ΔM [ppm]	RT [min]	# Missed Cleavages
	High	QTQVSVLPEGGETPLFK	1	1	1	P06396		0	0	0.06448	4.51972	2	1829.96	-0.0875989	58.3391	0
O75874	Isocitrate dehydrogenase [NADP] cytoplasmic OS=Homo sapiens GN=IDH1 PE=1 SV=2 - [IDHC_HUMAN]	4.21953	4.11	1	1	1	1	414	46.6295	7.00537
	A3	Sequence	# PSMs	# Proteins	# Protein Groups	Protein Group Accessions	Modifications	ΔCn	q-Value	PEP	XCorr	Charge	MH+ [Da]	ΔM [ppm]	RT [min]	# Missed Cleavages
	High	GQETSTNPIASIFAWTR	1	1	1	O75874		0	0	0.03438	4.21953	2	1878.94	0.370935	85.5083	0
Q9NY33	Dipeptidyl peptidase 3 OS=Homo sapiens GN=DPP3 PE=1 SV=2 - [DPP3_HUMAN]	4.07743	2.31	1	1	1	1	737	82.5378	5.09717
	A3	Sequence	# PSMs	# Proteins	# Protein Groups	Protein Group Accessions	Modifications	ΔCn	q-Value	PEP	XCorr	Charge	MH+ [Da]	ΔM [ppm]	RT [min]	# Missed Cleavages
	High	LAQDFLDSQNLSAYNTR	1	1	1	Q9NY33		0	0	0.05696	4.07743	2	1955.94	-2.72708	53.6882	0
P49747	Cartilage oligomeric matrix protein OS=Homo sapiens GN=COMP PE=1 SV=2 - [COMP_HUMAN]	4.04573	2.11	2	1	1	1	757	82.8076	4.60205
	A3	Sequence	# PSMs	# Proteins	# Protein Groups	Protein Group Accessions	Modifications	ΔCn	q-Value	PEP	XCorr	Charge	MH+ [Da]	ΔM [ppm]	RT [min]	# Missed Cleavages
	High	IDVcPENAEVTLTDFR	1	2	1	P49747	C4(Carbamidomethyl)	0	0	0.03645	4.04573	2	1878.89	1.89001	62.7429	0
Q15582	Transforming growth factor-beta-induced protein ig-h3 OS=Homo sapiens GN=TGFBI PE=1 SV=1 - [BGH3_HUMAN]	3.86744	3.37	1	1	1	1	683	74.634	7.7085
	A3	Sequence	# PSMs	# Proteins	# Protein Groups	Protein Group Accessions	Modifications	ΔCn	q-Value	PEP	XCorr	Charge	MH+ [Da]	ΔM [ppm]	RT [min]	# Missed Cleavages
	High	VISTITNNIQQIIEIEDTFETLR	1	1	1	Q15582		0	0.002	0.105	3.86744	3	2690.43	3.20896	101.799	0
P04004	Vitronectin OS=Homo sapiens GN=VTN PE=1 SV=1 - [VTNC_HUMAN]	3.83083	3.14	1	1	1	1	478	54.2712	5.79541
	A3	Sequence	# PSMs	# Proteins	# Protein Groups	Protein Group Accessions	Modifications	ΔCn	q-Value	PEP	XCorr	Charge	MH+ [Da]	ΔM [ppm]	RT [min]	# Missed Cleavages
	High	DVWGIEGPIDAAFTR	1	1	1	P04004		0	0	0.07172	3.83083	2	1646.82	-0.198625	77.796	0
P02461	Collagen alpha-1(III) chain OS=Homo sapiens GN=COL3A1 PE=1 SV=4 - [CO3A1_HUMAN]	3.81908	0.75	1	1	1	1	1466	138.479	6.60986
	A3	Sequence	# PSMs	# Proteins	# Protein Groups	Protein Group Accessions	Modifications	ΔCn	q-Value	PEP	XCorr	Charge	MH+ [Da]	ΔM [ppm]	RT [min]	# Missed Cleavages
	High	INTDEIMTSLK	1	1	1	P02461		0	0.002	0.1933	3.81908	2	1264.65	0.0332433	51.0402	0
P55072	Transitional endoplasmic reticulum ATPase OS=Homo sapiens GN=VCP PE=1 SV=4 - [TERA_HUMAN]	3.46419	2.11	1	1	1	1	806	89.2657	5.26221
	A3	Sequence	# PSMs	# Proteins	# Protein Groups	Protein Group Accessions	Modifications	ΔCn	q-Value	PEP	XCorr	Charge	MH+ [Da]	ΔM [ppm]	RT [min]	# Missed Cleavages
	High	NAPAIIFIDELDAIAPK	1	1	1	P55072		0	0	0.06842	3.46419	2	1811	2.36548	98.5557	0
P05154	Plasma serine protease inhibitor OS=Homo sapiens GN=SERPINA5 PE=1 SV=3 - [IPSP_HUMAN]	3.41047	3.2	1	1	1	1	406	45.6457	9.26123
	A3	Sequence	# PSMs	# Proteins	# Protein Groups	Protein Group Accessions	Modifications	ΔCn	q-Value	PEP	XCorr	Charge	MH+ [Da]	ΔM [ppm]	RT [min]	# Missed Cleavages
	High	TLYLADTFPTNFR	1	1	1	P05154		0	0.002	0.1178	3.41047	2	1558.79	1.57607	66.6897	0
Q6EMK4	Vasorin OS=Homo sapiens GN=VASN PE=1 SV=1 - [VASN_HUMAN]	3.36533	2.53	1	1	1	1	673	71.6675	7.38623
	A3	Sequence	# PSMs	# Proteins	# Protein Groups	Protein Group Accessions	Modifications	ΔCn	q-Value	PEP	XCorr	Charge	MH+ [Da]	ΔM [ppm]	RT [min]	# Missed Cleavages
	High	NPFNcVcPLSWFGPWVR	1	1	1	Q6EMK4	C5(Carbamidomethyl); C7(Carbamidomethyl)	0	0.002	0.1397	3.36533	2	2135.99	-0.180345	98.1744	0
P18206	Vinculin OS=Homo sapiens GN=VCL PE=1 SV=4 - [VINC_HUMAN]	3.3634	1.85	1	1	1	1	1134	123.722	5.65576
	A3	Sequence	# PSMs	# Proteins	# Protein Groups	Protein Group Accessions	Modifications	ΔCn	q-Value	PEP	XCorr	Charge	MH+ [Da]	ΔM [ppm]	RT [min]	# Missed Cleavages
	High	AIPDLTAPVAAVQAAVSNLVR	1	1	1	P18206		0	0.002	0.1392	3.3634	3	2076.18	-1.33917	107.57	0
P02652	Apolipoprotein A-II OS=Homo sapiens GN=APOA2 PE=1 SV=1 - [APOA2_HUMAN]	3.28973	20	1	1	1	1	100	11.1679	6.62451
	A3	Sequence	# PSMs	# Proteins	# Protein Groups	Protein Group Accessions	Modifications	ΔCn	q-Value	PEP	XCorr	Charge	MH+ [Da]	ΔM [ppm]	RT [min]	# Missed Cleavages
	High	EPcVESLVSQYFQTVTDYGK	1	1	1	P02652	C3(Carbamidomethyl)	0	0.002	0.1934	3.28973	2	2350.1	1.78418	94.3365	0
P13639	Elongation factor 2 OS=Homo sapiens GN=EEF2 PE=1 SV=4 - [EF2_HUMAN]	3.28539	1.17	1	1	1	1	858	95.277	6.82959
	A3	Sequence	# PSMs	# Proteins	# Protein Groups	Protein Group Accessions	Modifications	ΔCn	q-Value	PEP	XCorr	Charge	MH+ [Da]	ΔM [ppm]	RT [min]	# Missed Cleavages
	High	EGALcEENMR	1	1	1	P13639	C5(Carbamidomethyl)	0	0.002	0.2088	3.28539	2	1208.5	0.573179	6.71608	0
P01023	Alpha-2-macroglobulin OS=Homo sapiens GN=A2M PE=1 SV=3 - [A2MG_HUMAN]	3.26857	0.68	1	1	1	1	1474	163.188	6.45557
	A3	Sequence	# PSMs	# Proteins	# Protein Groups	Protein Group Accessions	Modifications	ΔCn	q-Value	PEP	XCorr	Charge	MH+ [Da]	ΔM [ppm]	RT [min]	# Missed Cleavages
	High	QTVSWAVTPK	1	1	1	P01023		0	0.002	0.1213	3.26857	2	1116.62	9.79653	29.7899	0
O43505	N-acetyllactosaminide beta-1,3-N-acetylglucosaminyltransferase OS=Homo sapiens GN=B3GNT1 PE=1 SV=1 - [B3GN1_HUMAN]	3.21324	6.75	1	1	1	1	415	47.0889	7.1958
	A3	Sequence	# PSMs	# Proteins	# Protein Groups	Protein Group Accessions	Modifications	ΔCn	q-Value	PEP	XCorr	Charge	MH+ [Da]	ΔM [ppm]	RT [min]	# Missed Cleavages
	High	TTmDPNDVILATHASVDNLLHLSGLLER	1	1	1	O43505	M3(Oxidation)	0	0.002	0.2413	3.21324	4	3061.57	2.62577	96.6283	0
Q07955	Serine/arginine-rich splicing factor 1 OS=Homo sapiens GN=SRSF1 PE=1 SV=2 - [SRSF1_HUMAN]	3.08443	4.84	1	1	1	1	248	27.7278	10.3599
	A3	Sequence	# PSMs	# Proteins	# Protein Groups	Protein Group Accessions	Modifications	ΔCn	q-Value	PEP	XCorr	Charge	MH+ [Da]	ΔM [ppm]	RT [min]	# Missed Cleavages
	High	EAGDVcYADVYR	1	1	1	Q07955	C6(Carbamidomethyl)	0	0.002	0.1338	3.08443	2	1417.6	-2.08999	31.181	0
Q9UNM6	26S proteasome non-ATPase regulatory subunit 13 OS=Homo sapiens GN=PSMD13 PE=1 SV=2 - [PSD13_HUMAN]	2.94445	3.99	1	1	1	1	376	42.9181	5.80811
	A3	Sequence	# PSMs	# Proteins	# Protein Groups	Protein Group Accessions	Modifications	ΔCn	q-Value	PEP	XCorr	Charge	MH+ [Da]	ΔM [ppm]	RT [min]	# Missed Cleavages
	High	VNPLSLVEIILHVVR	1	1	1	Q9UNM6		0	0.002	0.08623	2.94445	3	1701.05	2.17589	120.729	0
P07602	Proactivator polypeptide OS=Homo sapiens GN=PSAP PE=1 SV=2 - [SAP_HUMAN]	2.66014	2.48	1	1	1	1	524	58.0739	5.17334
	A3	Sequence	# PSMs	# Proteins	# Protein Groups	Protein Group Accessions	Modifications	ΔCn	q-Value	PEP	XCorr	Charge	MH+ [Da]	ΔM [ppm]	RT [min]	# Missed Cleavages
	High	NVIPALELVEPIK	1	1	1	P07602		0	0.002	0.1232	2.66014	2	1434.86	0.0960529	74.2067	0
P05543	Thyroxine-binding globulin OS=Homo sapiens GN=SERPINA7 PE=1 SV=2 - [THBG_HUMAN]	2.62507	2.41	1	1	1	1	415	46.2946	6.30322
	A3	Sequence	# PSMs	# Proteins	# Protein Groups	Protein Group Accessions	Modifications	ΔCn	q-Value	PEP	XCorr	Charge	MH+ [Da]	ΔM [ppm]	RT [min]	# Missed Cleavages
	High	NALALFVLPK	1	1	1	P05543		0	0.002	0.2503	2.62507	2	1085.67	0.561477	70.0685	0
P00734	Prothrombin OS=Homo sapiens GN=F2 PE=1 SV=2 - [THRB_HUMAN]	2.27962	1.45	1	1	1	1	622	69.9921	5.89697
	A3	Sequence	# PSMs	# Proteins	# Protein Groups	Protein Group Accessions	Modifications	ΔCn	q-Value	PEP	XCorr	Charge	MH+ [Da]	ΔM [ppm]	RT [min]	# Missed Cleavages
	High	YGFYTHVFR	1	1	1	P00734		0	0.004	0.3561	2.27962	3	1189.58	-0.101951	37.2751	0
P61769	Beta-2-microglobulin OS=Homo sapiens GN=B2M PE=1 SV=1 - [B2MG_HUMAN]	2.25091	18.49	1	1	1	1	119	13.7059	6.52197
	A3	Sequence	# PSMs	# Proteins	# Protein Groups	Protein Group Accessions	Modifications	ΔCn	q-Value	PEP	XCorr	Charge	MH+ [Da]	ΔM [ppm]	RT [min]	# Missed Cleavages
	High	SNFLNcYVSGFHPSDIEVDLLK	1	1	1	P61769	C6(Carbamidomethyl)	0	0.002	0.1775	2.25091	3	2554.23	-0.756297	81.7777	0
P05546	Heparin cofactor 2 OS=Homo sapiens GN=SERPIND1 PE=1 SV=3 - [HEP2_HUMAN]	2.17744	1.8	1	1	1	1	499	57.0342	6.90283
	A3	Sequence	# PSMs	# Proteins	# Protein Groups	Protein Group Accessions	Modifications	ΔCn	q-Value	PEP	XCorr	Charge	MH+ [Da]	ΔM [ppm]	RT [min]	# Missed Cleavages
	High	QFPILLDFK	1	1	1	P05546		0	0.004	0.3649	2.17744	2	1120.64	0.565185	75.3328	0
Q06830	Peroxiredoxin-1 OS=Homo sapiens GN=PRDX1 PE=1 SV=1 - [PRDX1_HUMAN]	2.1117	5.53	1	1	1	1	199	22.0963	8.1333
	A3	Sequence	# PSMs	# Proteins	# Protein Groups	Protein Group Accessions	Modifications	ΔCn	q-Value	PEP	XCorr	Charge	MH+ [Da]	ΔM [ppm]	RT [min]	# Missed Cleavages
	High	ATAVMPDGQFK	1	1	1	Q06830		0	0.004	0.3484	2.1117	2	1164.57	-3.68276	27.6029	0
P14174	Macrophage migration inhibitory factor OS=Homo sapiens GN=MIF PE=1 SV=4 - [MIF_HUMAN]	2.00049	7.83	1	1	1	1	115	12.4682	7.88428
	A3	Sequence	# PSMs	# Proteins	# Protein Groups	Protein Group Accessions	Modifications	ΔCn	q-Value	PEP	XCorr	Charge	MH+ [Da]	ΔM [ppm]	RT [min]	# Missed Cleavages
	High	LLcGLLAER	1	1	1	P14174	C3(Carbamidomethyl)	0	0.004	0.3619	2.00049	2	1044.59	0.933377	49.7971	0
P10606	Cytochrome c oxidase subunit 5B, mitochondrial OS=Homo sapiens GN=COX5B PE=1 SV=2 - [COX5B_HUMAN]	1.71439	5.43	1	1	1	1	129	13.6869	8.80713
	A3	Sequence	# PSMs	# Proteins	# Protein Groups	Protein Group Accessions	Modifications	ΔCn	q-Value	PEP	XCorr	Charge	MH+ [Da]	ΔM [ppm]	RT [min]	# Missed Cleavages
	High	EImLAAK	1	1	1	P10606	M3(Oxidation)	0	0.004	0.3395	1.71439	2	791.44	8.03025	26.3624	0
O60925	Prefoldin subunit 1 OS=Homo sapiens GN=PFDN1 PE=1 SV=2 - [PFD1_HUMAN]	1.61896	4.92	1	1	1	1	122	14.2015	6.81494
	A3	Sequence	# PSMs	# Proteins	# Protein Groups	Protein Group Accessions	Modifications	ΔCn	q-Value	PEP	XCorr	Charge	MH+ [Da]	ΔM [ppm]	RT [min]	# Missed Cleavages
	High	EMLMAR	1	1	1	O60925		0	0.004	0.3384	1.61896	2	750.371	9.52317	0.160558	0
Q01974	Tyrosine-protein kinase transmembrane receptor ROR2 OS=Homo sapiens GN=ROR2 PE=1 SV=2 - [ROR2_HUMAN]	0	5.73	1	1	1	1	943	104.69	6.55127
	A3	Sequence	# PSMs	# Proteins	# Protein Groups	Protein Group Accessions	Modifications	ΔCn	q-Value	PEP	XCorr	Charge	MH+ [Da]	ΔM [ppm]	RT [min]	# Missed Cleavages
	High	YHQcYNGSGMDYRGTASTTKSGHQcQPWALQHPHSHHLSSTDFPELGGGHAYcR	1	1	1	Q01974	C4(Carbamidomethyl); C25(Carbamidomethyl); C53(Carbamidomethyl)	0	0.002	0.303	1.26419	5	6169.69	-0.38886	108.725	2
Q8NFG4	Folliculin OS=Homo sapiens GN=FLCN PE=1 SV=1 - [FLCN_HUMAN]	0	9.84	1	1	1	1	579	64.432	6.22705
	A3	Sequence	# PSMs	# Proteins	# Protein Groups	Protein Group Accessions	Modifications	ΔCn	q-Value	PEP	XCorr	Charge	MH+ [Da]	ΔM [ppm]	RT [min]	# Missed Cleavages
	High	mNAIVALcHFcELHGPRTLFcTEVLHAPLPQGDGNEDSPGQGEQAEEEEGGIQmNSR	1	1	1	Q8NFG4	M1(Oxidation); C8(Carbamidomethyl); C11(Carbamidomethyl); C21(Carbamidomethyl); M54(Oxidation)	0	0.004	0.3652	1.04252	5	6364.82	-5.14468	75.0779	1
Q6ZVX9	Progestin and adipoQ receptor family member 9 OS=Homo sapiens GN=PAQR9 PE=2 SV=1 - [PAQR9_HUMAN]	0	9.81	1	1	1	1	377	42.6638	8.5874
	A3	Sequence	# PSMs	# Proteins	# Protein Groups	Protein Group Accessions	Modifications	ΔCn	q-Value	PEP	XCorr	Charge	MH+ [Da]	ΔM [ppm]	RT [min]	# Missed Cleavages
	High	SRTDWcTYPFALRTFVFVMPLSmAcPImLESWLFDLR	1	1	1	Q6ZVX9	C6(Carbamidomethyl); M23(Oxidation); C25(Carbamidomethyl); M28(Oxidation)	0	0.004	0.3369	1.57231	5	4589.2	0.0934324	111.658	2
P25101	Endothelin-1 receptor OS=Homo sapiens GN=EDNRA PE=1 SV=1 - [EDNRA_HUMAN]	0	11.24	1	1	1	1	427	48.6896	8.35303
	A3	Sequence	# PSMs	# Proteins	# Protein Groups	Protein Group Accessions	Modifications	ΔCn	q-Value	PEP	XCorr	Charge	MH+ [Da]	ΔM [ppm]	RT [min]	# Missed Cleavages
	High	tcMLNATSKFMEFYQDVKDWWLFGFYFcmPLVcTAIFYTLmTcEmLNR	1	1	1	P25101	N-Term(Acetyl); C2(Carbamidomethyl); C28(Carbamidomethyl); M29(Oxidation); C33(Carbamidomethyl); M41(Oxidation); C43(Carbamidomethyl); M45(Oxidation)	0	0.002	0.1973	1.33024	5	6169.7	-5.5849	138.525	2
Q5RHP9	Uncharacterized protein C1orf173 OS=Homo sapiens GN=C1orf173 PE=2 SV=1 - [CA173_HUMAN]	0	0.39	1	1	1	1	1530	168.363	4.88135
	A3	Sequence	# PSMs	# Proteins	# Protein Groups	Protein Group Accessions	Modifications	ΔCn	q-Value	PEP	XCorr	Charge	MH+ [Da]	ΔM [ppm]	RT [min]	# Missed Cleavages
	High	KPSLPK	1	1	1	Q5RHP9		0	0.004	0.3206	1.57722	2	669.431	1.65403	7.64414	0
Q8IUX4	DNA dC->dU-editing enzyme APOBEC-3F OS=Homo sapiens GN=APOBEC3F PE=1 SV=3 - [ABC3F_HUMAN]	0	14.21	2	1	1	1	373	44.9906	7.2251
	A3	Sequence	# PSMs	# Proteins	# Protein Groups	Protein Group Accessions	Modifications	ΔCn	q-Value	PEP	XCorr	Charge	MH+ [Da]	ΔM [ppm]	RT [min]	# Missed Cleavages
	High	cFLSWFcDDILSPNTNYEVTWYTSWSPcPEcAGEVAEFLARHSNVNLTIFTAR	1	2	1	Q8IUX4	C1(Carbamidomethyl); N-Term(Acetyl); C7(Carbamidomethyl); C28(Carbamidomethyl); C31(Carbamidomethyl)	0	0.004	0.3547	0.726566	5	6373.85	-5.94983	83.7852	1
Q9H307	Pinin OS=Homo sapiens GN=PNN PE=1 SV=4 - [PININ_HUMAN]	0	3.63	1	1	1	1	717	81.565	7.13721
	A3	Sequence	# PSMs	# Proteins	# Protein Groups	Protein Group Accessions	Modifications	ΔCn	q-Value	PEP	XCorr	Charge	MH+ [Da]	ΔM [ppm]	RT [min]	# Missed Cleavages
	High	qTELRLLEQKVELAQLQEEWNEHNAK	1	1	1	Q9H307	N-Term(Acetyl)	0	0.004	0.3396	2.21422	5	3218.64	0.210457	84.9909	2
Q17R98	Zinc finger protein 827 OS=Homo sapiens GN=ZNF827 PE=2 SV=1 - [ZN827_HUMAN]	0	4.9	1	1	1	1	1081	119.09	6.88818
	A3	Sequence	# PSMs	# Proteins	# Protein Groups	Protein Group Accessions	Modifications	ΔCn	q-Value	PEP	XCorr	Charge	MH+ [Da]	ΔM [ppm]	RT [min]	# Missed Cleavages
	High	hPYYYScHVcGFETELNVQFVSHMSLHVDKEQWMFSIccTAcDFVTmEEAEIK	1	1	1	Q17R98	N-Term(Acetyl); C7(Carbamidomethyl); C10(Carbamidomethyl); C38(Carbamidomethyl); C39(Carbamidomethyl); C42(Carbamidomethyl); M47(Oxidation)	0	0.004	0.358	1.22609	5	6607.83	-1.19238	85.7023	1

## Sheet: 3C_3D-liver model + amoebae
Table S1: Proteins identified in the 3D-liver model + amoebae sample 3C by search with the H. sapiens UniProt database.
The table contains data on the peptides found by LC-MS/MS and the accession numbers and description of the corresponding proteins.
# Proteins - protein groups, # Unique Peptides - protein specific peptide, # Peptides - total peptides, # PSMs - peptide spectrum matches, # AAs - number of amino acids in the protein
Accession	Description	Score	Coverage	# Proteins	# Unique Peptides	# Peptides	# PSMs	# AAs	MW [kDa]	calculated pI
P31629	Transcription factor HIVEP2 OS=Homo sapiens GN=HIVEP2 PE=1 SV=2 - [ZEP2_HUMAN]	54.3295	0.78	1	1	1	23	2446	268.885	6.96143
	A3	Sequence	# PSMs	# Proteins	# Protein Groups	Protein Group Accessions	Modifications	ΔCn	q-Value	PEP	XCorr	Charge	MH+ [Da]	ΔM [ppm]	RT [min]	# Missed Cleavages
	High	QEQSAVIKMSTFGSHEGQR	23	1	1	P31629		0	0	0.00843	2.71201	3	2120.01	-5.58773	163.068	1
P02768	Serum albumin OS=Homo sapiens GN=ALB PE=1 SV=2 - [ALBU_HUMAN]	50.4907	3.94	1	2	2	22	609	69.3215	6.27783
	A3	Sequence	# PSMs	# Proteins	# Protein Groups	Protein Group Accessions	Modifications	ΔCn	q-Value	PEP	XCorr	Charge	MH+ [Da]	ΔM [ppm]	RT [min]	# Missed Cleavages
	High	KVPQVSTPTLVEVSR	8	1	1	P02768		0	0	1.4731e-13	3.81321	3	1639.94	-0.137879	161.795	1
	High	ccTESLVNR	14	1	1	P02768	C1(Carbamidomethyl); C2(Carbamidomethyl)	0	0	0.001994	2.23987	2	1138.5	0.298037	145.454	0
Q3SY00	Testis-specific protein 10-interacting protein OS=Homo sapiens GN=TSGA10IP PE=2 SV=1 - [T10IP_HUMAN]	31.1589	2.88	1	1	1	14	556	62.3116	10.0522
	A3	Sequence	# PSMs	# Proteins	# Protein Groups	Protein Group Accessions	Modifications	ΔCn	q-Value	PEP	XCorr	Charge	MH+ [Da]	ΔM [ppm]	RT [min]	# Missed Cleavages
	High	GELGSEPPSGLQLPGR	14	1	1	Q3SY00		0	0	0.001543	2.49996	2	1593.81	-5.61215	140.872	0
Q99536	Synaptic vesicle membrane protein VAT-1 homolog OS=Homo sapiens GN=VAT1 PE=1 SV=2 - [VAT1_HUMAN]	4.05681	3.56	1	1	1	2	393	41.8934	6.29053
	A3	Sequence	# PSMs	# Proteins	# Protein Groups	Protein Group Accessions	Modifications	ΔCn	q-Value	PEP	XCorr	Charge	MH+ [Da]	ΔM [ppm]	RT [min]	# Missed Cleavages
	High	VVTYGmANLLTGPK	2	1	1	Q99536	M6(Oxidation)	0	0	0.02381	2.14596	2	1479.79	3.54643	162.544	0
Q9P246	Stromal interaction molecule 2 OS=Homo sapiens GN=STIM2 PE=1 SV=2 - [STIM2_HUMAN]	2.76029	1.21	1	1	1	1	746	83.9182	6.75635
	A3	Sequence	# PSMs	# Proteins	# Protein Groups	Protein Group Accessions	Modifications	ΔCn	q-Value	PEP	XCorr	Charge	MH+ [Da]	ΔM [ppm]	RT [min]	# Missed Cleavages
	High	HITIEDLWK	1	1	1	Q9P246		0	0	0.02356	2.76029	2	1154.62	-1.01419	140.71	0
O94885	SAM and SH3 domain-containing protein 1 OS=Homo sapiens GN=SASH1 PE=1 SV=3 - [SASH1_HUMAN]	2.27562	1.6	1	1	1	1	1247	136.568	6.0874
	A3	Sequence	# PSMs	# Proteins	# Protein Groups	Protein Group Accessions	Modifications	ΔCn	q-Value	PEP	XCorr	Charge	MH+ [Da]	ΔM [ppm]	RT [min]	# Missed Cleavages
	High	fIYVDVLSEDEEKPKRPTRR	1	1	1	O94885	N-Term(Acetyl)	0	0	0.02495	2.27562	3	2519.32	-0.349005	163.129	2
Q96MW7	Tigger transposable element-derived protein 1 OS=Homo sapiens GN=TIGD1 PE=1 SV=1 - [TIGD1_HUMAN]	0	3.72	1	1	1	2	591	67.2565	8.45557
	A3	Sequence	# PSMs	# Proteins	# Protein Groups	Protein Group Accessions	Modifications	ΔCn	q-Value	PEP	XCorr	Charge	MH+ [Da]	ΔM [ppm]	RT [min]	# Missed Cleavages
	High	AQGEAASADVEAAASYPEALAK	2	1	1	Q96MW7		0	0	0.001631	1.65639	3	2120	-5.10289	155.177	0
Q5JY77	G-protein coupled receptor-associated sorting protein 1 OS=Homo sapiens GN=GPRASP1 PE=1 SV=3 - [GASP1_HUMAN]	0	4.01	1	1	1	1	1395	156.767	4.67822
	A3	Sequence	# PSMs	# Proteins	# Protein Groups	Protein Group Accessions	Modifications	ΔCn	q-Value	PEP	XCorr	Charge	MH+ [Da]	ΔM [ppm]	RT [min]	# Missed Cleavages
	High	sEEEALIGTWFWATDESSmADEASIESSLQVEDESIIGSWFWTEEEASmGTGASSK	1	1	1	Q5JY77	N-Term(Acetyl); M19(Oxidation); M49(Oxidation)	0	0	0.005101	0.931016	5	6207.69	1.51547	163.203	0
P05186	Alkaline phosphatase, tissue-nonspecific isozyme OS=Homo sapiens GN=ALPL PE=1 SV=4 - [PPBT_HUMAN]	0	5.15	1	1	1	1	524	57.2686	6.66846
	A3	Sequence	# PSMs	# Proteins	# Protein Groups	Protein Group Accessions	Modifications	ΔCn	q-Value	PEP	XCorr	Charge	MH+ [Da]	ΔM [ppm]	RT [min]	# Missed Cleavages
	High	mISPFLVLAIGTcLTNSLVPEKEKDPK	1	1	1	P05186	M1(Oxidation); C13(Carbamidomethyl)	0	0	1.236e-06	1.81989	3	3016.58	-9.97593	164.336	2

## Sheet: 3D_3D-liver model + amoebae
Table S1: Proteins identified in the 3D-liver model + amoebae sample 3D by search with the H. sapiens UniProt database.
The table contains data on the peptides found by LC-MS/MS and the accession numbers and description of the corresponding proteins.
# Proteins - protein groups, # Unique Peptides - protein specific peptide, # Peptides - total peptides, # PSMs - peptide spectrum matches, # AAs - number of amino acids in the protein
Accession	Description	Score	Coverage	# Proteins	# Unique Peptides	# Peptides	# PSMs	# AAs	MW [kDa]	calculated pI
P02771	Alpha-fetoprotein OS=Homo sapiens GN=AFP PE=1 SV=1 - [FETA_HUMAN]	408.708	65.85	1	24	24	103	609	68.633	5.68115
	A3	Sequence	# PSMs	# Proteins	# Protein Groups	Protein Group Accessions	Modifications	ΔCn	q-Value	PEP	XCorr	Charge	MH+ [Da]	ΔM [ppm]	RT [min]	# Missed Cleavages
	High	KPTPASIPLFQVPEPVTScEAYEEDRETFMNK	2	1	1	P02771	C19(Carbamidomethyl)	0	0	6.869e-06	6.8465	4	3710.78	0.928097	69.4721	1
	High	RPcFSSLVVDETYVPPAFSDDKFIFHK	1	1	1	P02771	C3(Carbamidomethyl)	0	0	1.163e-07	6.58854	3	3201.57	-0.193446	73.7879	1
	High	GQcIIHAENDEKPEGLSPNLNR	5	1	1	P02771	C3(Carbamidomethyl)	0	0	1.061e-08	6.58239	2	2491.18	-8.72813	36.4695	0
	High	QKPQITEEQLEAVIADFSGLLEK	4	1	1	P02771		0	0	1.879e-06	6.36772	3	2586.37	1.46072	104.017	0
	High	NEYGIASILDSYQcTAEISLADLATIFFAQFVQEATYK	3	1	1	P02771	C14(Carbamidomethyl)	0	0	1.545e-05	5.86163	3	4291.11	6.20932	134.936	0
	High	HEmTPVNPGVGQccTSSYANR	2	1	1	P02771	M3(Oxidation); C13(Carbamidomethyl); C14(Carbamidomethyl)	0	0	1.446e-07	5.82131	3	2381.01	0.920627	22.7903	0
	High	LLAcGEGAADIIIGHLcIR	32	1	1	P02771	C4(Carbamidomethyl); C17(Carbamidomethyl)	0	0	2.499e-08	5.71231	2	2052.07	0.622321	76.7182	0
	High	KPTPASIPLFQVPEPVTScEAYEEDR	1	1	1	P02771	C19(Carbamidomethyl)	0	0	5.933e-07	5.55878	3	2960.44	0.364767	66.1607	0
	High	RHPFLYAPTILLWAAR	3	1	1	P02771		0	0	1.858e-06	5.35314	3	1925.09	-0.980677	76.6317	1
	High	RPcFSSLVVDETYVPPAFSDDK	3	1	1	P02771	C3(Carbamidomethyl)	0	0	1.011e-05	5.33327	3	2529.2	0.396064	65.6142	0
	High	DALTAIEKPTGDEQSSGcLENQLPAFLEELcHEK	3	1	1	P02771	C18(Carbamidomethyl); C31(Carbamidomethyl)	0	0	0.001086	4.82323	4	3829.8	2.9335	82.2822	0
	High	LGEYYLQNAFLVAYTK	5	1	1	P02771		0	0	0.0006823	4.59726	2	1892.99	3.46867	80.9356	0
	High	ccQGQEQEVcFAEEGQK	4	1	1	P02771	C1(Carbamidomethyl); C2(Carbamidomethyl); C10(Carbamidomethyl)	0	0	0.00104	4.55078	2	2086.83	1.20361	25.1513	0
	High	KAPQLTSSELMAITR	5	1	1	P02771		0	0	1.358e-05	4.54396	3	1645.9	1.63709	46.3828	1
	High	MAATAATccQLSEDK	3	1	1	P02771	C8(Carbamidomethyl); C9(Carbamidomethyl)	0	0	0.002684	4.1256	2	1656.7	0.660136	19.2833	0
	High	FLGDRDFNQFSSGEK	2	1	1	P02771		0	0	0.00346	3.73573	3	1746.81	-0.459733	41.1862	1
	High	NIFLASFVHEYSR	6	1	1	P02771		0	0	0.0001967	3.70307	2	1582.8	0.24137	62.6486	0
	High	DLcQAQGVALQTMK	2	1	1	P02771	C3(Carbamidomethyl)	0	0	0.0001064	3.70183	2	1562.77	1.98085	42.88	0
	High	LVLDVAHVHEHccR	4	1	1	P02771	C12(Carbamidomethyl); C13(Carbamidomethyl)	0	0	0.003816	3.5474	4	1744.84	0.482584	21.2656	0
	High	cFQTENPLEcQDK	2	1	1	P02771	C1(Carbamidomethyl); C10(Carbamidomethyl)	0	0	0.001929	3.26302	2	1668.7	2.10169	33.9533	0
	High	cFQTENPLEcQDKGEEELQK	2	1	1	P02771	C1(Carbamidomethyl); C10(Carbamidomethyl)	0	0.002	0.005184	3.83534	2	2482.1	3.85216	37.0914	1
	High	AENAVEcFQTK	1	1	1	P02771	C7(Carbamidomethyl)	0	0.002	0.005381	2.97862	2	1296.59	1.0198	18.791	0
	High	DLcQAQGVALQTmK	1	1	1	P02771	C3(Carbamidomethyl); M13(Oxidation)	0	0.002	0.02041	2.73007	2	1578.76	0.929051	31.1578	0
	High	QEFLINLVK	3	1	1	P02771		0	0.002	0.01354	2.50288	2	1103.65	0.397413	60.7833	0
	High	YIQESQALAK	4	1	1	P02771		0	0.002	0.03105	2.02765	2	1150.61	0.827693	8.7581	0
P02768	Serum albumin OS=Homo sapiens GN=ALB PE=1 SV=2 - [ALBU_HUMAN]	258.797	46.63	1	23	23	91	609	69.3215	6.27783
	A3	Sequence	# PSMs	# Proteins	# Protein Groups	Protein Group Accessions	Modifications	ΔCn	q-Value	PEP	XCorr	Charge	MH+ [Da]	ΔM [ppm]	RT [min]	# Missed Cleavages
	High	RMPcAEDYLSVVLNQLcVLHEK	4	1	1	P02768	C4(Carbamidomethyl); C17(Carbamidomethyl)	0	0	1.896e-07	5.96527	3	2674.32	0.117228	93.9923	1
	High	SHcIAEVENDEMPADLPSLAADFVESK	4	1	1	P02768	C3(Carbamidomethyl)	0	0	2.623e-07	5.7669	3	2974.35	3.09972	80.8095	0
	High	VFDEFKPLVEEPQNLIK	1	1	1	P02768		0	0	4.218e-05	5.04793	2	2045.1	1.09166	69.9563	0
	High	RHPDYSVVLLLR	4	1	1	P02768		0	0	0.0002536	4.88598	3	1467.85	2.59984	48.21	1
	High	KVPQVSTPTLVEVSR	21	1	1	P02768		0	0	0.0001819	4.85999	3	1639.94	-1.14277	39.034	1
	High	LVRPEVDVMcTAFHDNEETFLKK	1	1	1	P02768	C10(Carbamidomethyl)	0	0	0.0008866	4.6793	5	2778.36	-0.398382	58.9825	1
	High	LVRPEVDVmcTAFHDNEETFLK	1	1	1	P02768	M9(Oxidation); C10(Carbamidomethyl)	0	0	1.638e-05	4.63412	4	2666.26	-1.2273	64.0536	0
	High	ALVLIAFAQYLQQcPFEDHVK	4	1	1	P02768	C14(Carbamidomethyl)	0	0	3.818e-05	4.42406	3	2490.29	0.511897	97.1335	0
	High	VPQVSTPTLVEVSR	3	1	1	P02768		0	0	2.8e-05	4.4136	2	1511.84	1.11038	47.7247	0
	High	RHPYFYAPELLFFAK	3	1	1	P02768		0	0	0.0009632	4.39195	3	1899	0.938458	74.0303	1
	High	EFNAETFTFHADIcTLSEK	7	1	1	P02768	C14(Carbamidomethyl)	0	0	1.699e-05	3.92789	2	2260.02	-1.62597	64.5374	0
	High	VHTEccHGDLLEcADDR	1	1	1	P02768	C5(Carbamidomethyl); C6(Carbamidomethyl); C13(Carbamidomethyl)	0	0	0.0006162	3.75902	2	2086.84	-0.0830719	19.4797	0
	High	AAFTEccQAADK	3	1	1	P02768	C6(Carbamidomethyl); C7(Carbamidomethyl)	0	0	0.0009638	3.57531	2	1371.57	-0.00673705	3.35645	0
	High	QNcELFEQLGEYK	1	1	1	P02768	C3(Carbamidomethyl)	0	0.002	0.004272	4.20924	2	1657.75	-0.277747	54.6137	0
	High	FKDLGEENFK	3	1	1	P02768		0	0.002	0.01872	3.50503	2	1226.6	-1.46759	24.948	1
	High	ccTESLVNR	3	1	1	P02768	C1(Carbamidomethyl); C2(Carbamidomethyl)	0	0.002	0.02606	2.80791	2	1138.5	0.619698	2.92715	0
	High	LVNEVTEFAK	1	1	1	P02768		0	0.002	0.01081	2.7877	2	1149.61	-7.35584	36.3284	0
	High	YIcENQDSISSK	2	1	1	P02768	C3(Carbamidomethyl)	0	0.002	0.007833	2.14448	2	1443.64	1.22684	6.60628	0
	High	LcTVATLR	1	1	1	P02768	C2(Carbamidomethyl)	0	0.002	0.03157	1.88908	2	933.518	-0.710608	20.3933	0
	High	KYLYEIAR	1	1	1	P02768		0	0.004	0.05806	2.69896	3	1055.59	0.61875	25.1216	1
	High	AEFAEVSK	4	1	1	P02768		0	0.004	0.03516	2.13376	2	880.441	-0.315527	3.19988	0
	High	LVTDLTK	4	1	1	P02768		0	0.004	0.04813	1.51318	2	789.471	-0.9468	161.558	0
	High	YLYEIAR	14	1	1	P02768		0	0.005	0.06707	1.57187	2	927.495	1.63923	162.29	0
P01009	Alpha-1-antitrypsin OS=Homo sapiens GN=SERPINA1 PE=1 SV=3 - [A1AT_HUMAN]	85.2111	47.37	1	16	16	24	418	46.707	5.59229
	A3	Sequence	# PSMs	# Proteins	# Protein Groups	Protein Group Accessions	Modifications	ΔCn	q-Value	PEP	XCorr	Charge	MH+ [Da]	ΔM [ppm]	RT [min]	# Missed Cleavages
	High	WERPFEVKDTEEEDFHVDQVTTVK	1	1	1	P01009		0	0	1.813e-06	6.06438	4	2963.4	-0.489858	50.8414	1
	High	TLNQPDSQLQLTTGNGLFLSEGLK	2	1	1	P01009		0	0	0.0006978	5.48407	3	2574.34	-0.917931	72.422	0
	High	ELDRDTVFALVNYIFFK	4	1	1	P01009		0	0	0.0001204	5.0873	3	2090.1	1.31745	109.765	1
	High	LYHSEAFTVNFGDTEEAK	1	1	1	P01009		0	0	1.076e-05	4.89535	2	2057.94	-1.79667	49.3286	0
	High	VFSNGADLSGVTEEAPLK	1	1	1	P01009		0	0	1.415e-06	4.67814	2	1833.93	2.6177	51.5188	0
	High	FNKPFVFLMIEQNTK	2	1	1	P01009		0	0	0.0007359	3.45937	3	1855.98	-1.32517	72.1292	0
	High	RLGMFNIQHcK	2	1	1	P01009	C10(Carbamidomethyl)	0	0.002	0.008107	3.15221	3	1403.7	-2.35509	24.2164	1
	High	LSITGTYDLK	2	1	1	P01009		0	0.002	0.004218	2.62831	2	1110.6	0.569624	42.4403	0
	High	ITPNLAEFAFSLYR	1	1	1	P01009		0	0.002	0.009476	2.13257	3	1641.86	-0.94261	84.9971	0
	High	LSSWVLLMK	2	1	1	P01009		0	0.004	0.0403	3.30451	2	1076.62	-0.5336	62.7262	0
	High	QINDYVEK	1	1	1	P01009		0	0.004	0.04696	2.32315	2	1008.5	0.968418	5.47738	0
	High	WERPFEVK	1	1	1	P01009		0	0.005	0.06675	3.11753	2	1090.57	0.205034	27.4917	0
	High	SASLHLPK	1	1	1	P01009		0	0.005	0.07532	2.19227	2	852.492	-1.56255	7.20035	0
	High	LQHLENELTHDIITK	1	1	1	P01009		0	0.007	0.09011	2.82261	4	1803.96	-0.484572	41.9051	0
	High	LGMFNIQHcK	1	1	1	P01009	C9(Carbamidomethyl)	0	0.007	0.1037	2.07266	3	1247.6	1.93668	31.464	0
	High	SPLFMGK	1	1	1	P01009		0	0.007	0.09837	2.01808	2	779.413	0.971322	24.0016	0
P60709	Actin, cytoplasmic 1 OS=Homo sapiens GN=ACTB PE=1 SV=1 - [ACTB_HUMAN]	76.7345	40.8	2	5	9	21	375	41.7097	5.47803
	A3	Sequence	# PSMs	# Proteins	# Protein Groups	Protein Group Accessions	Modifications	ΔCn	q-Value	PEP	XCorr	Charge	MH+ [Da]	ΔM [ppm]	RT [min]	# Missed Cleavages
	High	VAPEEHPVLLTEAPLNPK	3	2	1	P60709		0	0	8.889e-06	5.41065	2	1954.06	-1.12476	45.4978	0
	High	LcYVALDFEQEMATAASSSSLEK	2	2	1	P60709	C2(Carbamidomethyl)	0	0	1.517e-06	4.82513	3	2550.18	1.93001	80.8396	0
	High	TTGIVMDSGDGVTHTVPIYEGYALPHAILR	2	2	1	P60709		0	0	9.378e-05	4.62439	4	3183.61	-0.166161	69.4805	0
	High	SYELPDGQVITIGNER	2	4	2	P68032;P60709		0	0	0.0005773	4.06636	2	1790.89	0.149765	58.2319	0
	High	QEYDESGPSIVHR	5	2	1	P60709		0	0	4.375e-05	3.98385	2	1516.7	0.626081	16.9044	0
	High	DLYANTVLSGGTTMYPGIADR	1	2	1	P60709		0	0.002	0.005721	3.89636	2	2215.07	1.3518	66.9988	0
	High	IWHHTFYNELR	3	4	2	P68032;P60709		0	0.002	0.0126	2.96817	3	1515.75	2.56942	28.3539	0
	High	AGFAGDDAPR	2	4	2	P68032;P60709		0	0.002	0.007916	2.37448	2	976.444	-4.93859	0.636738	0
	High	AVFPSIVGRPR	1	4	2	P68032;P60709		0	0.004	0.04238	2.75712	3	1198.71	1.70468	35.0541	0
P01024	Complement C3 OS=Homo sapiens GN=C3 PE=1 SV=2 - [CO3_HUMAN]	62.1849	14.91	1	14	14	17	1663	187.03	6.40479
	A3	Sequence	# PSMs	# Proteins	# Protein Groups	Protein Group Accessions	Modifications	ΔCn	q-Value	PEP	XCorr	Charge	MH+ [Da]	ΔM [ppm]	RT [min]	# Missed Cleavages
	High	SNLDEDIIAEENIVSR	1	1	1	P01024		0	0	7.447e-07	5.00502	2	1816.89	0.996942	60.35	0
	High	EPGQDLVVLPLSITTDFIPSFR	2	1	1	P01024		0	0	0.0002163	4.58941	2	2444.31	1.85896	105.469	0
	High	VPVAVQGEDTVQSLTQGDGVAK	1	1	1	P01024		0	0	0.000796	4.56951	2	2198.13	1.17584	53.0622	0
	High	EYVLPSFEVIVEPTEK	1	1	1	P01024		0	0	0.003404	3.88943	2	1878.97	0.691768	74.7937	0
	High	ILLQGTPVAQMTEDAVDAER	2	1	1	P01024		0	0	0.0006697	3.83205	2	2157.09	-0.108703	75.6622	0
	High	QLYNVEATSYALLALLQLK	1	1	1	P01024		0	0	0.003285	3.48331	3	2151.2	-1.06071	109.598	0
	High	QDSLSSQNQLGVLPLSWDIPELVNMGQWK	1	1	1	P01024		0	0	6.748e-05	3.26868	3	3282.65	1.62591	105.492	0
	High	DIcEEQVNSLPGSITK	1	1	1	P01024	C3(Carbamidomethyl)	0	0	0.0033	3.07122	2	1789.87	1.27333	46.5259	0
	High	SEETKENEGFTVTAEGK	2	1	1	P01024		0	0.002	0.004255	4.56197	2	1855.86	0.5031	16.0504	1
	High	AAVYHHFISDGVR	1	1	1	P01024		0	0.002	0.03187	4.03449	2	1471.74	-1.77927	20.0009	0
	High	SEFPESWLWNVEDLKEPPK	1	1	1	P01024		0	0.002	0.00685	3.23988	3	2330.13	-2.58631	77.337	1
	High	EDIPPADLSDQVPDTESETR	1	1	1	P01024		0	0.002	0.01103	3.15947	2	2214.01	0.832859	45.2047	0
	High	DFDFVPPVVR	1	1	1	P01024		0	0.002	0.007621	2.3118	2	1190.62	0.127469	62.5704	0
	High	NTLIIYLDK	1	1	1	P01024		0	0.002	0.0131	2.27266	2	1092.63	-0.59603	52.4317	0
P02774	Vitamin D-binding protein OS=Homo sapiens GN=GC PE=1 SV=1 - [VTDB_HUMAN]	48.5936	24.05	1	7	7	12	474	52.929	5.5415
	A3	Sequence	# PSMs	# Proteins	# Protein Groups	Protein Group Accessions	Modifications	ΔCn	q-Value	PEP	XCorr	Charge	MH+ [Da]	ΔM [ppm]	RT [min]	# Missed Cleavages
	High	HQPQEFPTYVEPTNDEIcEAFR	2	1	1	P02774	C18(Carbamidomethyl)	0	0	3.959e-06	5.84201	3	2707.21	0.330586	59.8185	0
	High	HQPQEFPTYVEPTNDEIcEAFRK	1	1	1	P02774	C18(Carbamidomethyl)	0	0	0.0001086	5.61773	3	2835.31	1.65056	53.7234	1
	High	ScESNSPFPVHPGTAEccTK	1	1	1	P02774	C2(Carbamidomethyl); C17(Carbamidomethyl); C18(Carbamidomethyl)	0	0	1.293e-05	5.05328	2	2264.94	1.42602	27.6982	0
	High	GQELcADYSENTFTEYK	5	1	1	P02774	C5(Carbamidomethyl)	0	0	1.544e-05	4.23858	2	2054.87	4.49455	45.9861	0
	High	VPTADLEDVLPLAEDITNILSK	1	1	1	P02774		0	0	0.001863	4.18551	2	2366.28	2.92692	115.229	0
	High	EVVSLTEAccAEGADPDcYDTR	1	1	1	P02774	C9(Carbamidomethyl); C10(Carbamidomethyl); C18(Carbamidomethyl)	0	0	0.001201	3.24185	2	2518	-6.26256	46.1854	0
	High	THLPEVFLSK	1	1	1	P02774		0	0	0.002009	3.17277	2	1170.65	-2.81571	38.3419	0
P02751	Fibronectin OS=Homo sapiens GN=FN1 PE=1 SV=4 - [FINC_HUMAN]	42.8757	7.96	1	11	11	11	2386	262.46	5.70654
	A3	Sequence	# PSMs	# Proteins	# Protein Groups	Protein Group Accessions	Modifications	ΔCn	q-Value	PEP	XCorr	Charge	MH+ [Da]	ΔM [ppm]	RT [min]	# Missed Cleavages
	High	VVTPLSPPTNLHLEANPDTGVLTVSWER	1	1	1	P02751		0	0	2.407e-07	5.25866	3	3042.59	0.167865	77.4219	0
	High	HTSVQTTSSGSGPFTDVR	1	1	1	P02751		0	0	0.0003207	5.23539	2	1863.89	3.0207	24.3761	0
	High	EYLGAIcScTcFGGQR	1	1	1	P02751	C7(Carbamidomethyl); C9(Carbamidomethyl); C11(Carbamidomethyl)	0	0	4.432e-07	4.84634	2	1878.8	1.31925	48.288	0
	High	TETITGFQVDAVPANGQTPIQR	1	1	1	P02751		0	0	1.417e-07	4.81116	2	2343.2	3.69708	54.0243	0
	High	NTFAEVTGLSPGVTYYFK	1	1	1	P02751		0	0	0.001116	4.12724	2	1993.99	2.08991	72.3368	0
	High	GFNcESKPEAEETcFDK	1	1	1	P02751	C4(Carbamidomethyl); C14(Carbamidomethyl)	0	0	1.61e-05	4.04706	2	2047.84	1.87161	25.757	0
	High	GDSPASSKPISINYR	1	1	1	P02751		0	0	6.824e-05	3.73256	2	1591.8	-2.13378	25.5798	0
	High	HYQINQQWER	1	1	1	P02751		0	0	0.00279	2.71546	2	1401.66	-2.54859	19.4578	0
	High	RPGGEPSPEGTTGQSYNQYSQR	1	1	1	P02751		0	0.002	0.004389	3.3606	2	2396.09	1.73129	15.7996	0
	High	GEWTcKPIAEK	1	1	1	P02751	C5(Carbamidomethyl)	0	0.002	0.02305	2.51206	2	1318.64	-1.03468	7.14073	0
	High	WcGTTQNYDADQK	1	1	1	P02751	C2(Carbamidomethyl)	0	0.007	0.08446	2.2292	2	1586.65	-0.734672	7.32266	0
P02647	Apolipoprotein A-I OS=Homo sapiens GN=APOA1 PE=1 SV=1 - [APOA1_HUMAN]	42.3952	32.21	1	7	7	11	267	30.7589	5.75732
	A3	Sequence	# PSMs	# Proteins	# Protein Groups	Protein Group Accessions	Modifications	ΔCn	q-Value	PEP	XCorr	Charge	MH+ [Da]	ΔM [ppm]	RT [min]	# Missed Cleavages
	High	EQLGPVTQEFWDNLEKETEGLR	1	1	1	P02647		0	0	0.0001122	5.33239	3	2618.27	0.139607	90.2913	1
	High	EQLGPVTQEFWDNLEK	3	1	1	P02647		0	0	3.574e-05	4.41319	2	1932.93	-0.118965	73.6543	0
	High	LLDNWDSVTSTFSK	2	1	1	P02647		0	0	0.003097	3.89258	2	1612.79	1.0948	63.7431	0
	High	QGLLPVLESFK	2	1	1	P02647		0	0	0.0002742	3.82806	2	1230.71	-0.623712	73.8374	0
	High	VSFLSALEEYTK	1	1	1	P02647		0	0	0.0005892	3.37766	2	1386.72	0.150233	77.9587	0
	High	DSGRDYVSQFEGSALGK	1	1	1	P02647		0	0.002	0.004505	2.913	3	1815.85	-2.62016	48.9533	1
	High	VQPYLDDFQK	1	1	1	P02647		0	0.007	0.0946	2.56388	2	1252.63	4.11365	36.9254	0
P35527	Keratin, type I cytoskeletal 9 OS=Homo sapiens GN=KRT9 PE=1 SV=3 - [K1C9_HUMAN]	35.2711	19.9	1	4	4	6	623	62.0268	5.23682
	A3	Sequence	# PSMs	# Proteins	# Protein Groups	Protein Group Accessions	Modifications	ΔCn	q-Value	PEP	XCorr	Charge	MH+ [Da]	ΔM [ppm]	RT [min]	# Missed Cleavages
	High	GGSGGSHGGGSGFGGESGGSYGGGEEASGSGGGYGGGSGK	2	1	1	P35527		0	0	0.0001313	6.41465	3	3223.29	1.35099	15.0745	0
	High	DIENQYETQITQIEHEVSSSGQEVQSSAK	2	1	1	P35527		0	0	0.0002998	6.38036	3	3264.52	1.7323	74.2792	0
	High	GGGGSFGYSYGGGSGGGFSASSLGGGFGGGSR	1	1	1	P35527		0	0	3.643e-06	6.19146	2	2705.16	0.425044	58.0852	0
	High	EIETYHNLLEGGQEDFESSGAGK	1	1	1	P35527		0	0.002	0.004353	5.28136	2	2510.14	2.14464	51.0727	0
P69905	Hemoglobin subunit alpha OS=Homo sapiens GN=HBA1 PE=1 SV=2 - [HBA_HUMAN]	33.7217	21.83	1	2	2	10	142	15.2479	8.67529
	A3	Sequence	# PSMs	# Proteins	# Protein Groups	Protein Group Accessions	Modifications	ΔCn	q-Value	PEP	XCorr	Charge	MH+ [Da]	ΔM [ppm]	RT [min]	# Missed Cleavages
	High	TYFPHFDLSHGSAQVK	8	1	1	P69905		0	0	0.003249	4.19239	2	1833.9	3.31835	44.4663	0
	High	VGAHAGEYGAEALER	2	1	1	P69905		0	0.002	0.03134	3.38335	3	1529.73	0.0646436	23.8112	0
P07355	Annexin A2 OS=Homo sapiens GN=ANXA2 PE=1 SV=2 - [ANXA2_HUMAN]	32.769	30.38	1	7	7	9	339	38.5798	7.75244
	A3	Sequence	# PSMs	# Proteins	# Protein Groups	Protein Group Accessions	Modifications	ΔCn	q-Value	PEP	XCorr	Charge	MH+ [Da]	ΔM [ppm]	RT [min]	# Missed Cleavages
	High	RAEDGSVIDYELIDQDAR	1	1	1	P07355		0	0	3.139e-06	5.57322	2	2064.99	1.70108	50.4108	1
	High	GDLENAFLNLVQcIQNKPLYFADR	1	1	1	P07355	C13(Carbamidomethyl)	0	0	4.95e-07	5.19498	3	2838.43	0.568711	103.762	0
	High	GLGTDEDSLIEIIcSR	1	1	1	P07355	C14(Carbamidomethyl)	0	0	4.704e-06	4.48776	2	1777.86	0.383708	76.4956	0
	High	SALSGHLETVILGLLK	3	1	1	P07355		0	0	5.719e-05	3.6119	3	1650.98	0.268307	89.7752	0
	High	DIISDTSGDFRK	1	1	1	P07355		0	0.002	0.02435	2.86117	2	1353.65	-7.26966	35.4572	1
	High	WISIMTER	1	1	1	P07355		0	0.002	0.0269	2.56813	2	1035.52	-4.25236	43.6222	0
	High	AYTNFDAER	1	1	1	P07355		0	0.007	0.09066	1.62748	2	1086.49	1.8471	11.2711	0
P02679	Fibrinogen gamma chain OS=Homo sapiens GN=FGG PE=1 SV=3 - [FIBG_HUMAN]	31.8971	23.18	1	6	6	8	453	51.4789	5.61768
	A3	Sequence	# PSMs	# Proteins	# Protein Groups	Protein Group Accessions	Modifications	ΔCn	q-Value	PEP	XCorr	Charge	MH+ [Da]	ΔM [ppm]	RT [min]	# Missed Cleavages
	High	EGFGHLSPTGTTEFWLGNEK	1	1	1	P02679		0	0	2.258e-06	6.11406	2	2207.04	1.37439	61.2513	0
	High	AIQLTYNPDESSKPNMIDAATLK	2	1	1	P02679		0	0	1.183e-06	4.79765	3	2520.26	-0.593711	54.096	0
	High	IHLISTQSAIPYALR	1	1	1	P02679		0	0	9.371e-06	4.11113	2	1682.96	-0.484794	54.6993	0
	High	FGSYcPTTcGIADFLSTYQTK	1	1	1	P02679	C5(Carbamidomethyl); C9(Carbamidomethyl)	0	0	1.885e-05	3.98184	2	2417.08	1.22272	76.2342	0
	High	VAQLEAQcQEPcK	2	1	1	P02679	C8(Carbamidomethyl); C12(Carbamidomethyl)	0	0	0.0001177	3.42004	2	1560.71	-0.256532	7.82411	0
	High	YEASILTHDSSIR	1	1	1	P02679		0	0.002	0.005702	2.48658	3	1491.75	2.39205	31.0528	0
P04114	Apolipoprotein B-100 OS=Homo sapiens GN=APOB PE=1 SV=2 - [APOB_HUMAN]	31.3097	3.42	1	8	8	9	4563	515.283	7.04932
	A3	Sequence	# PSMs	# Proteins	# Protein Groups	Protein Group Accessions	Modifications	ΔCn	q-Value	PEP	XCorr	Charge	MH+ [Da]	ΔM [ppm]	RT [min]	# Missed Cleavages
	High	VHANPLLIDVVTYLVALIPEPSAQQLR	2	1	1	P04114		0	0	0.0001313	5.53619	3	2969.69	1.69404	131.715	0
	High	ILGEELGFASLHDLQLLGK	1	1	1	P04114		0	0	0.0009669	5.07851	2	2053.14	1.27821	82.5364	0
	High	HSITNPLAVLcEFISQSIK	1	1	1	P04114	C11(Carbamidomethyl)	0	0	5.724e-06	4.41989	3	2157.14	-0.439754	111.172	0
	High	HLIDSLIDFLNFPR	1	1	1	P04114		0	0	0.0008166	3.41932	3	1699.92	0.771568	98.4749	0
	High	ADYVETVLDSTcSSTVQFLEYELNVLGTHK	1	1	1	P04114	C12(Carbamidomethyl)	0	0	4.823e-05	3.34274	3	3418.65	2.84316	115.715	0
	High	YTYNYEAESSSGVPGTADSR	1	1	1	P04114		0	0	0.003231	2.83303	2	2153.91	-7.37802	32.1474	0
	High	DKDQEVLLQTFLDDASPGDK	1	1	1	P04114		0	0.004	0.03607	2.78106	3	2234.07	-3.925	75.5641	1
	High	FIIPGLK	1	1	1	P04114		0	0.007	0.1093	1.45958	2	787.507	-0.780511	54.4008	0
P68032	Actin, alpha cardiac muscle 1 OS=Homo sapiens GN=ACTC1 PE=1 SV=1 - [ACTC_HUMAN]	31.2229	16.98	2	1	5	10	377	41.9919	5.38916
	A3	Sequence	# PSMs	# Proteins	# Protein Groups	Protein Group Accessions	Modifications	ΔCn	q-Value	PEP	XCorr	Charge	MH+ [Da]	ΔM [ppm]	RT [min]	# Missed Cleavages
	High	YPIEHGIITNWDDMEK	2	2	1	P68032		0	0	0.003943	4.18796	2	1960.92	3.94074	52.2958	0
	High	SYELPDGQVITIGNER	2	4	2	P68032;P60709		0	0	0.0005773	4.06636	2	1790.89	0.149765	58.2319	0
	High	IWHHTFYNELR	3	4	2	P68032;P60709		0	0.002	0.0126	2.96817	3	1515.75	2.56942	28.3539	0
	High	AGFAGDDAPR	2	4	2	P68032;P60709		0	0.002	0.007916	2.37448	2	976.444	-4.93859	0.636738	0
	High	AVFPSIVGRPR	1	4	2	P68032;P60709		0	0.004	0.04238	2.75712	3	1198.71	1.70468	35.0541	0
P04264	Keratin, type II cytoskeletal 1 OS=Homo sapiens GN=KRT1 PE=1 SV=6 - [K2C1_HUMAN]	30.0578	25	1	6	7	8	644	65.999	8.11865
	A3	Sequence	# PSMs	# Proteins	# Protein Groups	Protein Group Accessions	Modifications	ΔCn	q-Value	PEP	XCorr	Charge	MH+ [Da]	ΔM [ppm]	RT [min]	# Missed Cleavages
	High	GGGGGGYGSGGSSYGSGGGSYGSGGGGGGGR	1	1	1	P04264		0	0	7.303e-09	5.8015	2	2383.95	-1.44188	2.60182	0
	High	GSYGSGGSSYGSGGGSYGSGGGGGGHGSYGSGSSSGGYR	1	1	1	P04264		0	0	0.002726	5.63452	3	3312.31	1.02265	15.6483	0
	High	THNLEPYFESFINNLR	2	1	1	P04264		0	0	0.0002645	5.10207	2	1993.98	-0.785388	79.2462	0
	High	SLDLDSIIAEVK	1	1	1	P04264		0	0	0.0006097	3.81691	2	1302.71	-2.01064	77.7209	0
	High	FLEQQNQVLQTK	1	2	2	P04264;P35908		0	0.002	0.007445	2.73076	2	1475.78	-2.97464	32.1166	0
	High	TNAENEFVTIKK	1	1	1	P04264		0	0.002	0.02411	2.4294	3	1393.73	-2.35684	22.5074	1
	High	lDNLQQEIDFLTALYQAELSQmQTQISETNVILSMDNNR	1	1	1	P04264	N-Term(Acetyl); M22(Oxidation)	0	0.004	0.04328	1.57258	4	4585.23	4.09264	103.986	0
P13645	Keratin, type I cytoskeletal 10 OS=Homo sapiens GN=KRT10 PE=1 SV=6 - [K1C10_HUMAN]	28.7186	15.41	1	6	6	8	584	58.7917	5.21143
	A3	Sequence	# PSMs	# Proteins	# Protein Groups	Protein Group Accessions	Modifications	ΔCn	q-Value	PEP	XCorr	Charge	MH+ [Da]	ΔM [ppm]	RT [min]	# Missed Cleavages
	High	YcVQLSQIQAQISALEEQLQQIR	2	1	1	P13645	C2(Carbamidomethyl)	0	0	5.329e-07	5.6735	3	2746.42	1.69276	104.073	0
	High	ADLEmQIESLTEELAYLKK	1	1	1	P13645	M5(Oxidation)	0	0	0.0002542	4.89238	3	2240.13	-1.35936	93.4867	1
	High	QSLEASLAETEGR	1	1	1	P13645		0	0	0.001783	4.00966	2	1390.67	-7.70685	35.6311	0
	High	SLLEGEGSSGGGGR	1	1	1	P13645		0	0	0.002297	2.76151	2	1262.6	0.873516	5.79759	0
	High	VTMQNLNDR	2	1	1	P13645		0	0.002	0.0116	2.84829	2	1090.53	-0.418258	8.89069	0
	High	SQYEQLAEQNRK	1	1	1	P13645		0	0.002	0.009078	2.38008	2	1493.72	-7.62746	0.270285	1
P01019	Angiotensinogen OS=Homo sapiens GN=AGT PE=1 SV=1 - [ANGT_HUMAN]	27.6917	26.39	1	5	5	6	485	53.1205	6.31592
	A3	Sequence	# PSMs	# Proteins	# Protein Groups	Protein Group Accessions	Modifications	ΔCn	q-Value	PEP	XCorr	Charge	MH+ [Da]	ΔM [ppm]	RT [min]	# Missed Cleavages
	High	TIHLTMPQLVLQGSYDLQDLLAQAELPAILHTELNLQK	2	1	1	P01019		0	0	0.0004229	6.50528	4	4268.32	3.74374	120.262	0
	High	EPTESTQQLNKPEVLEVTLNRPFLFAVYDQSATALHFLGR	1	1	1	P01019		0	0	9.842e-06	5.50636	5	4559.35	-0.662177	98.7542	0
	High	VLSALQAVQGLLVAQGR	1	1	1	P01019		0	0	3.648e-06	4.70555	3	1723.02	0.451696	85.0276	0
	High	ADSQAQLLLSTVVGVFTAPGLHLK	1	1	1	P01019		0	0	2.923e-05	4.06843	4	2465.38	1.58938	109.407	0
	High	FMQAVTGWK	1	1	1	P01019		0	0.002	0.01434	1.98179	2	1067.53	-2.26068	38.2497	0
P02671	Fibrinogen alpha chain OS=Homo sapiens GN=FGA PE=1 SV=2 - [FIBA_HUMAN]	24.883	12.93	1	4	4	5	866	94.9144	6.01123
	A3	Sequence	# PSMs	# Proteins	# Protein Groups	Protein Group Accessions	Modifications	ΔCn	q-Value	PEP	XCorr	Charge	MH+ [Da]	ΔM [ppm]	RT [min]	# Missed Cleavages
	High	NPSSAGSWNSGSSGPGSTGNR	2	1	1	P02671		0	0	4.568e-09	6.02319	2	1963.85	0.784258	5.17979	0
	High	TFPGFFSPMLGEFVSETESR	1	1	1	P02671		0	0	0.0005871	3.84073	2	2265.05	0.606519	97.0573	0
	High	GLIDEVNQDFTNR	1	1	1	P02671		0	0	0.0002659	3.74409	2	1520.73	0.41785	55.3779	0
	High	GSAGHWTSESSVSGSTGQWHSESGSFRPDSPGSGNARPNNPDWGTFEEVSGNVSPGTR	1	1	1	P02671		0	0.002	0.01334	5.83999	5	5974.64	1.23123	52.3692	0
Q9BQE3	Tubulin alpha-1C chain OS=Homo sapiens GN=TUBA1C PE=1 SV=1 - [TBA1C_HUMAN]	22.7457	20.71	2	6	6	6	449	49.8635	5.09717
	A3	Sequence	# PSMs	# Proteins	# Protein Groups	Protein Group Accessions	Modifications	ΔCn	q-Value	PEP	XCorr	Charge	MH+ [Da]	ΔM [ppm]	RT [min]	# Missed Cleavages
	High	LADQcTGLQGFLVFHSFGGGTGSGFTSLLMER	1	2	1	Q9BQE3	C5(Carbamidomethyl)	0	0	1.92e-08	6.58892	3	3390.61	-3.02312	95.9649	0
	High	AVFVDLEPTVIDEVR	1	2	1	Q9BQE3		0	0	4.138e-06	4.97775	2	1701.91	0.609111	70.7289	0
	High	TIQFVDWcPTGFK	1	2	1	Q9BQE3	C8(Carbamidomethyl)	0	0	0.0008153	3.16047	2	1598.76	-2.20535	67.0431	0
	High	IHFPLATYAPVISAEK	1	2	1	Q9BQE3		0	0.002	0.02407	3.27931	3	1756.96	-0.874345	61.642	0
	High	EIIDLVLDR	1	2	1	Q9BQE3		0	0.002	0.01277	2.53708	2	1085.62	-0.334118	62.2115	0
	High	EDMAALEK	1	2	1	Q9BQE3		0	0.004	0.04892	2.20214	2	906.424	-0.288813	6.77773	0
P11142	Heat shock cognate 71 kDa protein OS=Homo sapiens GN=HSPA8 PE=1 SV=1 - [HSP7C_HUMAN]	21.8409	14.4	1	4	5	5	646	70.8542	5.51611
	A3	Sequence	# PSMs	# Proteins	# Protein Groups	Protein Group Accessions	Modifications	ΔCn	q-Value	PEP	XCorr	Charge	MH+ [Da]	ΔM [ppm]	RT [min]	# Missed Cleavages
	High	SENVQDLLLLDVTPLSLGIETAGGVMTVLIK	1	1	1	P11142		0	0	7.844e-06	5.22203	3	3238.78	-1.02185	132.046	0
	High	IINEPTAAAIAYGLDK	1	1	1	P11142		0	0	0.0003959	4.8089	2	1659.89	-1.01754	55.7241	0
	High	SINPDEAVAYGAAVQAAILSGDK	1	1	1	P11142		0	0	1.87e-06	4.70281	2	2260.15	0.26836	81.1379	0
	High	RFDDAVVQSDMK	1	1	1	P11142		0	0	0.001648	4.34564	2	1410.66	-3.55556	25.9408	1
	High	VEIIANDQGNR	1	4	2	P11142;P08107		0	0.004	0.05449	2.76149	2	1228.63	-0.399002	8.30147	0
P02787	Serotransferrin OS=Homo sapiens GN=TF PE=1 SV=3 - [TRFE_HUMAN]	21.8188	10.89	1	6	6	6	698	77.0136	7.12256
	A3	Sequence	# PSMs	# Proteins	# Protein Groups	Protein Group Accessions	Modifications	ΔCn	q-Value	PEP	XCorr	Charge	MH+ [Da]	ΔM [ppm]	RT [min]	# Missed Cleavages
	High	LcMGSGLNLcEPNNK	1	1	1	P02787	C2(Carbamidomethyl); C10(Carbamidomethyl)	0	0	5.785e-06	4.28308	2	1706.77	0.046585	42.8231	0
	High	IEcVSAETTEDcIAK	1	1	1	P02787	C3(Carbamidomethyl); C12(Carbamidomethyl)	0	0	2.4e-05	4.18732	2	1725.77	4.5015	30.9018	0
	High	SAGWNIPIGLLYcDLPEPR	1	1	1	P02787	C13(Carbamidomethyl)	0	0	0.0002655	3.92691	3	2171.09	-1.54259	90.5235	0
	High	EDLIWELLNQAQEHFGK	1	1	1	P02787		0	0	1.401e-05	3.83258	3	2070.03	0.401499	99.1012	0
	High	EDLIWELLNQAQEHFGKDK	1	1	1	P02787		0	0.002	0.01024	3.84601	3	2313.15	-1.29082	93.6305	1
	High	ASYLDcIR	1	1	1	P02787	C6(Carbamidomethyl)	0	0.007	0.1192	1.74293	2	997.478	1.20786	31.5224	0
P00338	L-lactate dehydrogenase A chain OS=Homo sapiens GN=LDHA PE=1 SV=2 - [LDHA_HUMAN]	18.5857	19.58	2	3	4	6	332	36.6654	8.26514
	A3	Sequence	# PSMs	# Proteins	# Protein Groups	Protein Group Accessions	Modifications	ΔCn	q-Value	PEP	XCorr	Charge	MH+ [Da]	ΔM [ppm]	RT [min]	# Missed Cleavages
	High	LLIVSNPVDILTYVAWK	2	2	1	P00338		0	0	3.059e-05	3.63749	2	1944.12	0.748174	103.542	0
	High	VIGSGcNLDSAR	2	2	2	P00338;P07195	C6(Carbamidomethyl)	0	0	0.000481	2.87322	2	1248.6	-0.219594	10.0442	0
	High	TLHPDLGTDKDKEQWK	1	1	1	P00338		0	0.002	0.005273	3.25791	2	1910.97	5.29652	19.7975	2
	High	GYTSWAIGLSVADLAESIMK	1	1	1	P00338		0	0.002	0.007926	2.33757	2	2112.08	5.03472	109.979	0
P13639	Elongation factor 2 OS=Homo sapiens GN=EEF2 PE=1 SV=4 - [EF2_HUMAN]	18.38	10.72	1	5	5	5	858	95.277	6.82959
	A3	Sequence	# PSMs	# Proteins	# Protein Groups	Protein Group Accessions	Modifications	ΔCn	q-Value	PEP	XCorr	Charge	MH+ [Da]	ΔM [ppm]	RT [min]	# Missed Cleavages
	High	ARPFPDGLAEDIDKGEVSAR	1	1	1	P13639		0	0	1.839e-05	4.17937	4	2143.07	-4.29525	49.5895	1
	High	EGALcEENMR	1	1	1	P13639	C5(Carbamidomethyl)	0	0	0.0006172	3.74161	2	1208.5	1.07823	6.13648	0
	High	SNTGGQAFPQcVFDHWQILPGDPFDNSSRPSQVVAETR	1	1	1	P13639	C11(Carbamidomethyl)	0	0.002	0.00574	4.03432	4	4244.99	2.19784	82.0864	0
	High	KEDLYLKPIQR	1	1	1	P13639		0	0.002	0.009708	3.25006	3	1402.8	-1.58759	21.9647	1
	High	EGIPALDNFLDKL	1	1	1	P13639		0	0.002	0.02592	3.17466	2	1444.77	-1.14353	93.2154	1
P04406	Glyceraldehyde-3-phosphate dehydrogenase OS=Homo sapiens GN=GAPDH PE=1 SV=3 - [G3P_HUMAN]	16.8967	21.79	1	3	3	4	335	36.0304	8.45557
	A3	Sequence	# PSMs	# Proteins	# Protein Groups	Protein Group Accessions	Modifications	ΔCn	q-Value	PEP	XCorr	Charge	MH+ [Da]	ΔM [ppm]	RT [min]	# Missed Cleavages
	High	VIHDNFGIVEGLMTTVHAITATQK	2	1	1	P04406		0	0	7.076e-06	5.15483	4	2595.36	0.735112	93.1386	0
	High	VDIVAINDPFIDLNYMVYMFQYDSTHGK	1	1	1	P04406		0	0	0.0004746	2.84438	3	3308.58	5.03433	114.912	0
	High	WGDAGAEYVVESTGVFTTMEK	1	1	1	P04406		0	0.002	0.0193	3.84647	2	2277.04	2.0513	74.8316	0
P08107	Heat shock 70 kDa protein 1A/1B OS=Homo sapiens GN=HSPA1A PE=1 SV=5 - [HSP71_HUMAN]	16.1443	13.88	3	3	4	4	641	70.009	5.65576
	A3	Sequence	# PSMs	# Proteins	# Protein Groups	Protein Group Accessions	Modifications	ΔCn	q-Value	PEP	XCorr	Charge	MH+ [Da]	ΔM [ppm]	RT [min]	# Missed Cleavages
	High	ELEQVcNPIISGLYQGAGGPGPGGFGAQGPK	1	1	1	P08107	C6(Carbamidomethyl)	0	0	1.702e-07	4.85356	3	3055.5	1.47903	72.0538	0
	High	SENVQDLLLLDVAPLSLGLETAGGVMTALIK	1	1	1	P08107		0	0	0.00194	4.2679	3	3180.75	1.259	132.709	0
	High	ATAGDTHLGGEDFDNR	1	3	1	P08107		0	0	0.0006371	4.26133	2	1675.74	4.37623	18.6194	0
	High	VEIIANDQGNR	1	4	2	P11142;P08107		0	0.004	0.05449	2.76149	2	1228.63	-0.399002	8.30147	0
P02760	Protein AMBP OS=Homo sapiens GN=AMBP PE=1 SV=1 - [AMBP_HUMAN]	14.9464	12.5	1	3	3	4	352	38.974	6.25244
	A3	Sequence	# PSMs	# Proteins	# Protein Groups	Protein Group Accessions	Modifications	ΔCn	q-Value	PEP	XCorr	Charge	MH+ [Da]	ΔM [ppm]	RT [min]	# Missed Cleavages
	High	WYNLAIGSTcPWLK	1	1	1	P02760	C10(Carbamidomethyl)	0	0	2.113e-05	3.98781	2	1708.85	-1.8006	72.9407	0
	High	EYcGVPGDGDEELLR	2	1	1	P02760	C3(Carbamidomethyl)	0	0	0.0004034	3.75904	2	1708.75	-1.09305	44.2194	0
	High	cVLFPYGGcQGNGNK	1	1	1	P02760	C1(Carbamidomethyl); C9(Carbamidomethyl)	0	0	0.002794	3.46895	2	1670.74	-1.71559	38.0162	0
P19823	Inter-alpha-trypsin inhibitor heavy chain H2 OS=Homo sapiens GN=ITIH2 PE=1 SV=2 - [ITIH2_HUMAN]	14.5742	5.07	1	4	4	5	946	106.397	6.85889
	A3	Sequence	# PSMs	# Proteins	# Protein Groups	Protein Group Accessions	Modifications	ΔCn	q-Value	PEP	XCorr	Charge	MH+ [Da]	ΔM [ppm]	RT [min]	# Missed Cleavages
	High	IQPSGGTNINEALLR	2	1	1	P19823		0	0	0.003269	4.53328	2	1582.85	-0.871936	41.8969	0
	High	FYNQVSTPLLR	1	1	1	P19823		0	0	0.002478	3.04346	2	1337.72	-0.647958	45.3875	0
	High	IYGNQDTSSQLK	1	1	1	P19823		0	0.002	0.008192	2.50294	2	1353.67	2.04085	5.52848	0
	High	EMSFSVLLHR	1	1	1	P19823		0	0.007	0.08869	1.84072	3	1218.63	-0.9539	54.182	0
P23528	Cofilin-1 OS=Homo sapiens GN=CFL1 PE=1 SV=3 - [COF1_HUMAN]	14.0798	27.71	1	3	3	3	166	18.4907	8.08936
	A3	Sequence	# PSMs	# Proteins	# Protein Groups	Protein Group Accessions	Modifications	ΔCn	q-Value	PEP	XCorr	Charge	MH+ [Da]	ΔM [ppm]	RT [min]	# Missed Cleavages
	High	KNIILEEGKEILVGDVGQTVDDPYATFVK	1	1	1	P23528		0	0	0.0001189	4.88779	3	3190.69	0.6461	77.5975	2
	High	KEDLVFIFWAPESAPLK	1	1	1	P23528		0	0	3.411e-06	4.80782	2	1990.07	0.857622	82.5288	1
	High	EILVGDVGQTVDDPYATFVK	1	1	1	P23528		0	0.002	0.005174	4.38423	2	2166.1	2.42968	69.1167	0
P12814	Alpha-actinin-1 OS=Homo sapiens GN=ACTN1 PE=1 SV=2 - [ACTN1_HUMAN]	13.3079	6.17	2	4	4	4	892	102.993	5.41455
	A3	Sequence	# PSMs	# Proteins	# Protein Groups	Protein Group Accessions	Modifications	ΔCn	q-Value	PEP	XCorr	Charge	MH+ [Da]	ΔM [ppm]	RT [min]	# Missed Cleavages
	High	TINEVENQILTR	1	2	1	P12814		0	0	0.0001556	3.85373	2	1429.76	-0.353635	46.4034	0
	High	AIMTYVSSFYHAFSGAQK	1	2	1	P12814		0	0	0.00029	3.36042	3	2007.96	-0.769514	77.0509	0
	High	FAIQDISVEETSAK	1	2	1	P12814		0	0	0.0001814	3.17925	2	1537.78	1.87937	50.809	0
	High	GYEEWLLNEIR	1	2	1	P12814		0	0.002	0.01306	2.91449	2	1421.71	1.60951	72.0043	0
P08603	Complement factor H OS=Homo sapiens GN=CFH PE=1 SV=4 - [CFAH_HUMAN]	13.0603	4.96	1	3	3	4	1231	139.005	6.60986
	A3	Sequence	# PSMs	# Proteins	# Protein Groups	Protein Group Accessions	Modifications	ΔCn	q-Value	PEP	XCorr	Charge	MH+ [Da]	ΔM [ppm]	RT [min]	# Missed Cleavages
	High	NTEILTGSWSDQTYPEGTQAIYK	1	1	1	P08603		0	0	0.0004965	3.62357	2	2602.23	1.0048	59.0711	0
	High	EcDTDGWTNDIPIcEVVK	2	1	1	P08603	C2(Carbamidomethyl); C14(Carbamidomethyl)	0	0	0.0006538	3.29636	2	2150.94	0.141407	66.4523	0
	High	SITcIHGVWTQLPQcVAIDK	1	1	1	P08603	C4(Carbamidomethyl); C15(Carbamidomethyl)	0	0.002	0.02153	3.93024	3	2326.16	-5.493	61.1607	0
Q00610	Clathrin heavy chain 1 OS=Homo sapiens GN=CLTC PE=1 SV=5 - [CLH1_HUMAN]	13.0096	4.06	1	3	3	3	1675	191.493	5.69385
	A3	Sequence	# PSMs	# Proteins	# Protein Groups	Protein Group Accessions	Modifications	ΔCn	q-Value	PEP	XCorr	Charge	MH+ [Da]	ΔM [ppm]	RT [min]	# Missed Cleavages
	High	AVVHTHLLNPEWLVNYFGSLSVEDSLEcLR	1	1	1	Q00610	C28(Carbamidomethyl)	0	0	1.581e-06	5.3266	4	3497.76	1.67654	101.042	0
	High	NLQNLLILTAIK	1	1	1	Q00610		0	0	0.001856	2.54885	2	1353.85	1.00057	79.1945	0
	High	RPLIDQVVQTALSETQDPEEVSVTVK	1	1	1	Q00610		0	0.002	0.006091	5.13414	3	2881.52	1.1135	81.768	0
P06396	Gelsolin OS=Homo sapiens GN=GSN PE=1 SV=1 - [GELS_HUMAN]	12.5018	8.06	1	4	4	4	782	85.6442	6.27783
	A3	Sequence	# PSMs	# Proteins	# Protein Groups	Protein Group Accessions	Modifications	ΔCn	q-Value	PEP	XCorr	Charge	MH+ [Da]	ΔM [ppm]	RT [min]	# Missed Cleavages
	High	AGALNSNDAFVLK	1	1	1	P06396		0	0	0.0006852	3.40861	2	1319.69	-1.09417	42.2194	0
	High	EVQGFESATFLGYFK	1	1	1	P06396		0	0	0.0002146	3.11976	2	1722.83	-3.31934	76.9089	0
	High	HVVPNEVVVQR	1	1	1	P06396		0	0	0.001619	3.04688	2	1275.72	1.23859	15.1144	0
	High	VPVDPATYGQFYGGDSYIILYNYR	1	1	1	P06396		0	0.002	0.0164	2.92659	2	2771.34	1.94941	77.475	0
P60174	Triosephosphate isomerase OS=Homo sapiens GN=TPI1 PE=1 SV=3 - [TPIS_HUMAN]	12.3322	11.19	1	2	2	3	286	30.7717	5.92236
	A3	Sequence	# PSMs	# Proteins	# Protein Groups	Protein Group Accessions	Modifications	ΔCn	q-Value	PEP	XCorr	Charge	MH+ [Da]	ΔM [ppm]	RT [min]	# Missed Cleavages
	High	VPADTEVVcAPPTAYIDFAR	2	1	1	P60174	C9(Carbamidomethyl)	0	0	1.221e-07	5.26312	2	2192.08	3.02911	65.0212	0
	High	SNVSDAVAQSTR	1	1	1	P60174		0	0.002	0.01412	3.22413	2	1234.6	0.453184	6.3098	0
P37802	Transgelin-2 OS=Homo sapiens GN=TAGLN2 PE=1 SV=3 - [TAGL2_HUMAN]	11.7723	29.65	1	4	4	5	199	22.3772	8.25049
	A3	Sequence	# PSMs	# Proteins	# Protein Groups	Protein Group Accessions	Modifications	ΔCn	q-Value	PEP	XCorr	Charge	MH+ [Da]	ΔM [ppm]	RT [min]	# Missed Cleavages
	High	DGTVLcELINALYPEGQAPVK	1	1	1	P37802	C6(Carbamidomethyl)	0	0	0.0002176	3.83708	2	2287.18	6.04093	100.607	0
	High	QYDADLEQILIQWITTQcR	1	1	1	P37802	C18(Carbamidomethyl)	0	0	6.146e-05	2.87733	2	2394.19	3.94499	104.814	0
	High	ENFQNWLK	1	1	1	P37802		0	0.002	0.01394	2.9792	2	1078.53	2.26596	43.3432	0
	High	NFSDNQLQEGK	2	1	1	P37802		0	0.002	0.009382	2.07869	2	1279.59	0.846774	11.0076	0
P36955	Pigment epithelium-derived factor OS=Homo sapiens GN=SERPINF1 PE=1 SV=4 - [PEDF_HUMAN]	11.7175	13.4	1	3	3	3	418	46.2833	6.37939
	A3	Sequence	# PSMs	# Proteins	# Protein Groups	Protein Group Accessions	Modifications	ΔCn	q-Value	PEP	XCorr	Charge	MH+ [Da]	ΔM [ppm]	RT [min]	# Missed Cleavages
	High	SSTSPTTNVLLSPLSVATALSALSLGAEQR	1	1	1	P36955		0	0	1.676e-06	5.02215	3	2971.6	0.76313	111.91	0
	High	LAAAVSNFGYDLYR	1	1	1	P36955		0	0	2.463e-05	4.09241	2	1559.78	-3.44053	56.2539	0
	High	DTDTGALLFIGK	1	1	1	P36955		0	0	0.001776	2.60298	2	1250.66	1.27367	58.9268	0
P02452	Collagen alpha-1(I) chain OS=Homo sapiens GN=COL1A1 PE=1 SV=5 - [CO1A1_HUMAN]	11.4814	4.17	1	3	3	3	1464	138.857	5.79541
	A3	Sequence	# PSMs	# Proteins	# Protein Groups	Protein Group Accessions	Modifications	ΔCn	q-Value	PEP	XCorr	Charge	MH+ [Da]	ΔM [ppm]	RT [min]	# Missed Cleavages
	High	DGEAGAQGPPGPAGPAGER	1	1	1	P02452		0	0	2.286e-06	4.97729	2	1690.78	0.464219	8.82215	0
	High	SGEYWIDPNQGcNLDAIK	1	1	1	P02452	C12(Carbamidomethyl)	0	0	6.348e-05	4.07415	2	2079.95	2.82866	56.5905	0
	High	GSPGADGPAGAPGTPGPQGIAGQR	1	1	1	P02452		0	0	0.0001399	2.42992	2	2073.02	3.10672	26.7924	0
P23142	Fibulin-1 OS=Homo sapiens GN=FBLN1 PE=1 SV=4 - [FBLN1_HUMAN]	11.2169	5.97	1	2	2	3	703	77.1624	5.22412
	A3	Sequence	# PSMs	# Proteins	# Protein Groups	Protein Group Accessions	Modifications	ΔCn	q-Value	PEP	XCorr	Charge	MH+ [Da]	ΔM [ppm]	RT [min]	# Missed Cleavages
	High	GYQLSDVDGVTcEDIDEcALPTGGHIcSYR	1	1	1	P23142	C12(Carbamidomethyl); C18(Carbamidomethyl); C27(Carbamidomethyl)	0	0	1.288e-06	5.04824	3	3387.46	0.729787	59.7559	0
	High	EFTRPEEIIFLR	2	1	1	P23142		0	0.002	0.0065	2.9968	3	1549.84	-0.200676	58.0714	0
P02675	Fibrinogen beta chain OS=Homo sapiens GN=FGB PE=1 SV=2 - [FIBB_HUMAN]	10.3509	8.55	1	3	3	3	491	55.8923	8.26514
	A3	Sequence	# PSMs	# Proteins	# Protein Groups	Protein Group Accessions	Modifications	ΔCn	q-Value	PEP	XCorr	Charge	MH+ [Da]	ΔM [ppm]	RT [min]	# Missed Cleavages
	High	DNENVVNEYSSELEK	1	1	1	P02675		0	0	8.267e-05	4.24577	2	1768.79	0.0903525	48.0692	0
	High	QGFGNVATNTDGK	1	1	1	P02675		0	0	0.003668	3.18019	2	1308.62	-1.37155	8.94321	0
	High	AHYGGFTVQNEANK	1	1	1	P02675		0	0	0.002061	2.92499	2	1535.73	2.63686	12.7972	0
P06733	Alpha-enolase OS=Homo sapiens GN=ENO1 PE=1 SV=2 - [ENOA_HUMAN]	10.0014	4.15	3	1	1	2	434	47.1393	7.38623
	A3	Sequence	# PSMs	# Proteins	# Protein Groups	Protein Group Accessions	Modifications	ΔCn	q-Value	PEP	XCorr	Charge	MH+ [Da]	ΔM [ppm]	RT [min]	# Missed Cleavages
	High	AAVPSGASTGIYEALELR	2	3	1	P06733		0	0	0.0004983	5.05645	2	1804.94	-2.58327	64.9985	0
P01023	Alpha-2-macroglobulin OS=Homo sapiens GN=A2M PE=1 SV=3 - [A2MG_HUMAN]	9.46923	2.24	1	2	2	3	1474	163.188	6.45557
	A3	Sequence	# PSMs	# Proteins	# Protein Groups	Protein Group Accessions	Modifications	ΔCn	q-Value	PEP	XCorr	Charge	MH+ [Da]	ΔM [ppm]	RT [min]	# Missed Cleavages
	High	ETTFNSLLcPSGGEVSEELSLK	1	1	1	P01023	C9(Carbamidomethyl)	0	0	0.001066	3.70923	2	2397.16	2.79665	73.3396	0
	High	LPPNVVEESAR	2	1	1	P01023		0	0	0.001718	2.88402	2	1210.64	0.550819	26.6291	0
P08697	Alpha-2-antiplasmin OS=Homo sapiens GN=SERPINF2 PE=1 SV=3 - [A2AP_HUMAN]	9.0972	10.39	1	2	2	2	491	54.5311	6.29053
	A3	Sequence	# PSMs	# Proteins	# Protein Groups	Protein Group Accessions	Modifications	ΔCn	q-Value	PEP	XCorr	Charge	MH+ [Da]	ΔM [ppm]	RT [min]	# Missed Cleavages
	High	HQMDLVATLSQLGLQELFQAPDLR	1	1	1	P08697		0	0	9.695e-08	6.01869	3	2723.4	-5.65796	107.739	0
	High	IQEFLSGLPEDTVLLLLNAIHFQGFWR	1	1	1	P08697		0	0	0.0004234	3.07851	3	3156.69	1.23563	131.826	0
P05121	Plasminogen activator inhibitor 1 OS=Homo sapiens GN=SERPINE1 PE=1 SV=1 - [PAI1_HUMAN]	8.76197	10.7	1	2	2	2	402	45.031	7.1958
	A3	Sequence	# PSMs	# Proteins	# Protein Groups	Protein Group Accessions	Modifications	ΔCn	q-Value	PEP	XCorr	Charge	MH+ [Da]	ΔM [ppm]	RT [min]	# Missed Cleavages
	High	QFQADFTSLSDQEPLHVAQALQK	1	1	1	P05121		0	0	4.95e-05	4.58135	3	2601.3	1.10526	67.5452	0
	High	EVPLSALTNILSAQLISHWK	1	1	1	P05121		0	0.002	0.008842	4.18062	3	2220.24	-0.755145	103.311	0
P09211	Glutathione S-transferase P OS=Homo sapiens GN=GSTP1 PE=1 SV=2 - [GSTP1_HUMAN]	8.62597	17.14	1	2	2	2	210	23.341	5.64307
	A3	Sequence	# PSMs	# Proteins	# Protein Groups	Protein Group Accessions	Modifications	ΔCn	q-Value	PEP	XCorr	Charge	MH+ [Da]	ΔM [ppm]	RT [min]	# Missed Cleavages
	High	FQDGDLTLYQSNTILR	1	1	1	P09211		0	0	2.039e-06	4.90837	2	1883.96	3.19904	59.9997	0
	High	ALPGQLKPFETLLSQNQGGK	1	1	1	P09211		0	0	8.615e-05	3.7176	3	2126.16	-2.543	66.3714	0
P07195	L-lactate dehydrogenase B chain OS=Homo sapiens GN=LDHB PE=1 SV=2 - [LDHB_HUMAN]	8.5575	8.38	1	1	2	3	334	36.6151	6.04932
	A3	Sequence	# PSMs	# Proteins	# Protein Groups	Protein Group Accessions	Modifications	ΔCn	q-Value	PEP	XCorr	Charge	MH+ [Da]	ΔM [ppm]	RT [min]	# Missed Cleavages
	High	VIGSGcNLDSAR	2	2	2	P00338;P07195	C6(Carbamidomethyl)	0	0	0.000481	2.87322	2	1248.6	-0.219594	10.0442	0
	High	LIAPVAEEEATVPNNK	1	1	1	P07195		0	0	0.002135	2.76332	2	1694.9	0.00731166	37.3763	0
Q96KK5	Histone H2A type 1-H OS=Homo sapiens GN=HIST1H2AH PE=1 SV=3 - [H2A1H_HUMAN]	8.31048	14.84	10	1	1	2	128	13.8978	10.8872
	A3	Sequence	# PSMs	# Proteins	# Protein Groups	Protein Group Accessions	Modifications	ΔCn	q-Value	PEP	XCorr	Charge	MH+ [Da]	ΔM [ppm]	RT [min]	# Missed Cleavages
	High	VTIAQGGVLPNIQAVLLPK	2	10	1	Q96KK5		0	0	0.003194	4.42381	3	1931.17	-0.407177	82.7878	0
P51884	Lumican OS=Homo sapiens GN=LUM PE=1 SV=2 - [LUM_HUMAN]	8.1759	5.33	1	1	1	2	338	38.4048	6.60986
	A3	Sequence	# PSMs	# Proteins	# Protein Groups	Protein Group Accessions	Modifications	ΔCn	q-Value	PEP	XCorr	Charge	MH+ [Da]	ΔM [ppm]	RT [min]	# Missed Cleavages
	High	LPSGLPVSLLTLYLDNNK	2	1	1	P51884		0	0	2.248e-05	4.15025	2	1957.1	0.301731	95.313	0
P63104	14-3-3 protein zeta/delta OS=Homo sapiens GN=YWHAZ PE=1 SV=1 - [1433Z_HUMAN]	7.94193	7.76	1	1	1	2	245	27.7277	4.79248
	A3	Sequence	# PSMs	# Proteins	# Protein Groups	Protein Group Accessions	Modifications	ΔCn	q-Value	PEP	XCorr	Charge	MH+ [Da]	ΔM [ppm]	RT [min]	# Missed Cleavages
	High	TAFDEAIAELDTLSEESYK	2	1	1	P63104		0	0	4.082e-07	4.65214	2	2132	1.9024	90.4838	0
P02765	Alpha-2-HS-glycoprotein OS=Homo sapiens GN=AHSG PE=1 SV=1 - [FETUA_HUMAN]	7.90895	14.44	1	2	2	2	367	39.2997	5.71924
	A3	Sequence	# PSMs	# Proteins	# Protein Groups	Protein Group Accessions	Modifications	ΔCn	q-Value	PEP	XCorr	Charge	MH+ [Da]	ΔM [ppm]	RT [min]	# Missed Cleavages
	High	TVVQPSVGAAAGPVVPPcPGR	1	1	1	P02765	C18(Carbamidomethyl)	0	0	0.002604	4.18925	2	2016.07	1.09105	42.724	0
	High	VWPQQPSGELFEIEIDTLETTcHVLDPTPVAR	1	1	1	P02765	C22(Carbamidomethyl)	0	0	0.0002806	3.7197	3	3677.83	4.28535	104.373	0
P04075	Fructose-bisphosphate aldolase A OS=Homo sapiens GN=ALDOA PE=1 SV=2 - [ALDOA_HUMAN]	7.74057	10.16	1	2	2	2	364	39.3953	8.08936
	A3	Sequence	# PSMs	# Proteins	# Protein Groups	Protein Group Accessions	Modifications	ΔCn	q-Value	PEP	XCorr	Charge	MH+ [Da]	ΔM [ppm]	RT [min]	# Missed Cleavages
	High	ALSDHHIYLEGTLLKPNMVTPGHAcTQK	1	1	1	P04075	C25(Carbamidomethyl)	0	0.002	0.005594	5.26346	4	3131.57	-1.57407	50.1467	0
	High	QLLLTADDR	1	1	1	P04075		0	0.004	0.05879	2.47711	2	1044.57	2.17794	28.2852	0
P14618	Pyruvate kinase isozymes M1/M2 OS=Homo sapiens GN=PKM PE=1 SV=4 - [KPYM_HUMAN]	7.6601	5.46	1	2	2	2	531	57.9	7.84033
	A3	Sequence	# PSMs	# Proteins	# Protein Groups	Protein Group Accessions	Modifications	ΔCn	q-Value	PEP	XCorr	Charge	MH+ [Da]	ΔM [ppm]	RT [min]	# Missed Cleavages
	High	KGVNLPGAAVDLPAVSEK	1	1	1	P14618		0	0	2.089e-07	5.65785	2	1764.99	0.755079	51.0653	1
	High	GDLGIEIPAEK	1	1	1	P14618		0	0.004	0.03455	2.00225	2	1141.61	-0.29306	43.0971	0
P01031	Complement C5 OS=Homo sapiens GN=C5 PE=1 SV=4 - [CO5_HUMAN]	7.53253	2.51	1	2	2	2	1676	188.186	6.52197
	A3	Sequence	# PSMs	# Proteins	# Protein Groups	Protein Group Accessions	Modifications	ΔCn	q-Value	PEP	XCorr	Charge	MH+ [Da]	ΔM [ppm]	RT [min]	# Missed Cleavages
	High	GLLVGEILSAVLSQEGINILTHLPK	1	1	1	P01031		0	0	0.0004764	4.45041	3	2614.52	0.481118	129.439	0
	High	ccYDGAcVNNDETcEQR	1	1	1	P01031	C1(Carbamidomethyl); C2(Carbamidomethyl); C7(Carbamidomethyl); C14(Carbamidomethyl)	0	0	0.0003193	3.08213	2	2150.77	0.956412	12.2638	0
P55058	Phospholipid transfer protein OS=Homo sapiens GN=PLTP PE=1 SV=1 - [PLTP_HUMAN]	7.46878	5.88	1	1	1	2	493	54.7045	7.00537
	A3	Sequence	# PSMs	# Proteins	# Protein Groups	Protein Group Accessions	Modifications	ΔCn	q-Value	PEP	XCorr	Charge	MH+ [Da]	ΔM [ppm]	RT [min]	# Missed Cleavages
	High	FLLNQQIcPVLYHAGTVLLNSLLDTVPVR	2	1	1	P55058	C8(Carbamidomethyl)	0	0	1.539e-06	4.65483	3	3293.82	4.36135	124.118	0
P18206	Vinculin OS=Homo sapiens GN=VCL PE=1 SV=4 - [VINC_HUMAN]	7.34004	2.82	1	2	2	2	1134	123.722	5.65576
	A3	Sequence	# PSMs	# Proteins	# Protein Groups	Protein Group Accessions	Modifications	ΔCn	q-Value	PEP	XCorr	Charge	MH+ [Da]	ΔM [ppm]	RT [min]	# Missed Cleavages
	High	LLAVAATAPPDAPNREEVFDER	1	1	1	P18206		0	0	0.0007181	4.18421	3	2381.21	1.37934	50.1694	1
	High	WIDNPTVDDR	1	1	1	P18206		0	0	0.003135	3.15583	2	1230.59	8.42969	28.0827	0
P20742	Pregnancy zone protein OS=Homo sapiens GN=PZP PE=1 SV=4 - [PZP_HUMAN]	7.31995	0.81	1	1	1	2	1482	163.76	6.37939
	A3	Sequence	# PSMs	# Proteins	# Protein Groups	Protein Group Accessions	Modifications	ΔCn	q-Value	PEP	XCorr	Charge	MH+ [Da]	ΔM [ppm]	RT [min]	# Missed Cleavages
	High	DLFHcVSFTLPR	2	1	1	P20742	C5(Carbamidomethyl)	0	0	0.0002675	3.73116	2	1491.74	-0.310359	67.2554	0
P35908	Keratin, type II cytoskeletal 2 epidermal OS=Homo sapiens GN=KRT2 PE=1 SV=2 - [K22E_HUMAN]	7.10108	8.76	1	1	2	2	639	65.3932	8.00146
	A3	Sequence	# PSMs	# Proteins	# Protein Groups	Protein Group Accessions	Modifications	ΔCn	q-Value	PEP	XCorr	Charge	MH+ [Da]	ΔM [ppm]	RT [min]	# Missed Cleavages
	High	FGGFGGPGGVGGLGGPGGFGPGGYPGGIHEVSVNQSLLQPLNVK	1	1	1	P35908		0	0	2.045e-05	4.37032	4	4092.08	0.965679	81.9832	0
	High	FLEQQNQVLQTK	1	2	2	P04264;P35908		0	0.002	0.007445	2.73076	2	1475.78	-2.97464	32.1166	0
P02749	Beta-2-glycoprotein 1 OS=Homo sapiens GN=APOH PE=1 SV=3 - [APOH_HUMAN]	7.0613	8.41	1	2	2	2	345	38.2727	7.97217
	A3	Sequence	# PSMs	# Proteins	# Protein Groups	Protein Group Accessions	Modifications	ΔCn	q-Value	PEP	XCorr	Charge	MH+ [Da]	ΔM [ppm]	RT [min]	# Missed Cleavages
	High	TFYEPGEEITYScKPGYVSR	1	1	1	P02749	C13(Carbamidomethyl)	0	0	1.978e-05	3.76025	3	2383.09	-1.5605	44.5671	0
	High	EHSSLAFWK	1	1	1	P02749		0	0.002	0.01087	3.30105	2	1104.55	-1.23604	32.1001	0
P61626	Lysozyme C OS=Homo sapiens GN=LYZ PE=1 SV=1 - [LYSC_HUMAN]	6.79824	18.92	1	1	1	1	148	16.5263	9.15869
	A3	Sequence	# PSMs	# Proteins	# Protein Groups	Protein Group Accessions	Modifications	ΔCn	q-Value	PEP	XCorr	Charge	MH+ [Da]	ΔM [ppm]	RT [min]	# Missed Cleavages
	High	TPGAVNAcHLScSALLQDNIADAVAcAK	1	1	1	P61626	C8(Carbamidomethyl); C12(Carbamidomethyl); C26(Carbamidomethyl)	0	0	5.174e-07	6.79824	3	2927.39	2.29048	63.7952	0
P62258	14-3-3 protein epsilon OS=Homo sapiens GN=YWHAE PE=1 SV=1 - [1433E_HUMAN]	6.72562	11.76	1	2	2	2	255	29.1554	4.7417
	A3	Sequence	# PSMs	# Proteins	# Protein Groups	Protein Group Accessions	Modifications	ΔCn	q-Value	PEP	XCorr	Charge	MH+ [Da]	ΔM [ppm]	RT [min]	# Missed Cleavages
	High	AAFDDAIAELDTLSEESYK	1	1	1	P62258		0	0	1.283e-05	4.35011	2	2087.97	1.28259	83.0083	0
	High	EAAENSLVAYK	1	1	1	P62258		0	0.002	0.004655	2.37551	2	1194.6	2.86448	22.4284	0
Q5T7W0	Zinc finger protein 618 OS=Homo sapiens GN=ZNF618 PE=1 SV=1 - [ZN618_HUMAN]	6.50471	1.15	1	1	1	3	954	104.889	7.09326
	A3	Sequence	# PSMs	# Proteins	# Protein Groups	Protein Group Accessions	Modifications	ΔCn	q-Value	PEP	XCorr	Charge	MH+ [Da]	ΔM [ppm]	RT [min]	# Missed Cleavages
	High	eRQNIAERLLR	3	1	1	Q5T7W0	N-Term(Acetyl)	0	0.004	0.04161	2.21055	3	1439.81	2.85975	162.074	2
P05783	Keratin, type I cytoskeletal 18 OS=Homo sapiens GN=KRT18 PE=1 SV=2 - [K1C18_HUMAN]	6.49298	6.28	1	2	2	2	430	48.0285	5.45264
	A3	Sequence	# PSMs	# Proteins	# Protein Groups	Protein Group Accessions	Modifications	ΔCn	q-Value	PEP	XCorr	Charge	MH+ [Da]	ΔM [ppm]	RT [min]	# Missed Cleavages
	High	LQLETEIEALKEELLFMK	1	1	1	P05783		0	0	3.852e-05	4.59395	3	2177.18	1.2441	98.8252	1
	High	VIDDTNITR	1	1	1	P05783		0	0.004	0.03272	1.89903	2	1046.55	1.69584	8.5227	0
P10909	Clusterin OS=Homo sapiens GN=CLU PE=1 SV=1 - [CLUS_HUMAN]	6.40214	6.9	1	2	2	2	449	52.461	6.26514
	A3	Sequence	# PSMs	# Proteins	# Protein Groups	Protein Group Accessions	Modifications	ΔCn	q-Value	PEP	XCorr	Charge	MH+ [Da]	ΔM [ppm]	RT [min]	# Missed Cleavages
	High	VTTVASHTSDSDVPSGVTEVVVK	1	1	1	P10909		0	0	0.002031	4.76225	2	2314.18	0.0762833	39.0107	0
	High	FMETVAEK	1	1	1	P10909		0	0.007	0.102	1.63989	2	954.461	0.873581	9.45341	0
P68104	Elongation factor 1-alpha 1 OS=Homo sapiens GN=EEF1A1 PE=1 SV=1 - [EF1A1_HUMAN]	6.26333	7.79	2	2	2	2	462	50.1091	9.01221
	A3	Sequence	# PSMs	# Proteins	# Protein Groups	Protein Group Accessions	Modifications	ΔCn	q-Value	PEP	XCorr	Charge	MH+ [Da]	ΔM [ppm]	RT [min]	# Missed Cleavages
	High	VETGVLKPGMVVTFAPVNVTTEVK	1	2	1	P68104		0	0	4.644e-05	3.70764	3	2515.38	-1.71162	67.5301	0
	High	YYVTIIDAPGHR	1	2	1	P68104		0	0	0.0007389	2.55569	2	1404.73	-0.842601	37.1582	0
P62937	Peptidyl-prolyl cis-trans isomerase A OS=Homo sapiens GN=PPIA PE=1 SV=2 - [PPIA_HUMAN]	6.19178	16.36	1	1	1	1	165	18.0009	7.81104
	A3	Sequence	# PSMs	# Proteins	# Protein Groups	Protein Group Accessions	Modifications	ΔCn	q-Value	PEP	XCorr	Charge	MH+ [Da]	ΔM [ppm]	RT [min]	# Missed Cleavages
	High	HTGPGILSMANAGPNTNGSQFFIcTAK	1	1	1	P62937	C24(Carbamidomethyl)	0	0	0.003053	6.19178	3	2791.33	-0.604563	61.6539	0
P01042	Kininogen-1 OS=Homo sapiens GN=KNG1 PE=1 SV=2 - [KNG1_HUMAN]	6.01698	4.35	1	2	2	2	644	71.9122	6.81494
	A3	Sequence	# PSMs	# Proteins	# Protein Groups	Protein Group Accessions	Modifications	ΔCn	q-Value	PEP	XCorr	Charge	MH+ [Da]	ΔM [ppm]	RT [min]	# Missed Cleavages
	High	DIPTNSPELEETLTHTITK	1	1	1	P01042		0	0	0.0003318	3.02285	3	2139.09	3.41785	60.5555	0
	High	RPPGFSPFR	1	1	1	P01042		0	0.002	0.01536	2.99413	2	1060.57	-0.996399	27.2282	0
P15311	Ezrin OS=Homo sapiens GN=EZR PE=1 SV=4 - [EZRI_HUMAN]	5.85097	4.44	1	3	3	3	586	69.3697	6.26514
	A3	Sequence	# PSMs	# Proteins	# Protein Groups	Protein Group Accessions	Modifications	ΔCn	q-Value	PEP	XCorr	Charge	MH+ [Da]	ΔM [ppm]	RT [min]	# Missed Cleavages
	High	FYPEDVAEELIQDITQK	1	1	1	P15311		0	0.002	0.009061	3.56602	3	2038	-0.654076	104.111	0
	High	KFVIKPIDK	1	1	1	P15311		0	0.002	0.02229	2.28495	3	1087.69	1.28264	9.2039	1
	High	FVIKPIDK	1	1	1	P15311		0	0.002	0.03073	1.58042	3	959.59	-2.68123	25.5719	0
P01008	Antithrombin-III OS=Homo sapiens GN=SERPINC1 PE=1 SV=1 - [ANT3_HUMAN]	5.75678	4.31	1	2	2	2	464	52.5689	6.7124
	A3	Sequence	# PSMs	# Proteins	# Protein Groups	Protein Group Accessions	Modifications	ΔCn	q-Value	PEP	XCorr	Charge	MH+ [Da]	ΔM [ppm]	RT [min]	# Missed Cleavages
	High	TSDQIHFFFAK	1	1	1	P01008		0	0.002	0.02716	3.05809	3	1340.66	0.420152	51.5912	0
	High	LPGIVAEGR	1	1	1	P01008		0	0.002	0.01276	2.69869	2	911.53	-0.624476	26.2783	0
P02649	Apolipoprotein E OS=Homo sapiens GN=APOE PE=1 SV=1 - [APOE_HUMAN]	5.7323	7.26	1	1	1	1	317	36.1318	5.73193
	A3	Sequence	# PSMs	# Proteins	# Protein Groups	Protein Group Accessions	Modifications	ΔCn	q-Value	PEP	XCorr	Charge	MH+ [Da]	ΔM [ppm]	RT [min]	# Missed Cleavages
	High	WVQTLSEQVQEELLSSQVTQELR	1	1	1	P02649		0	0	0.0001603	5.7323	2	2730.39	-0.0866512	81.9616	0
Q06830	Peroxiredoxin-1 OS=Homo sapiens GN=PRDX1 PE=1 SV=1 - [PRDX1_HUMAN]	5.39935	12.06	1	1	1	1	199	22.0963	8.1333
	A3	Sequence	# PSMs	# Proteins	# Protein Groups	Protein Group Accessions	Modifications	ΔCn	q-Value	PEP	XCorr	Charge	MH+ [Da]	ΔM [ppm]	RT [min]	# Missed Cleavages
	High	LNcQVIGASVDSHFcHLAWVNTPK	1	1	1	Q06830	C3(Carbamidomethyl); C15(Carbamidomethyl)	0	0	9.907e-05	5.39935	4	2753.33	-0.97656	60.6692	0
P60660	Myosin light polypeptide 6 OS=Homo sapiens GN=MYL6 PE=1 SV=2 - [MYL6_HUMAN]	5.30048	14.57	1	2	2	2	151	16.9191	4.65283
	A3	Sequence	# PSMs	# Proteins	# Protein Groups	Protein Group Accessions	Modifications	ΔCn	q-Value	PEP	XCorr	Charge	MH+ [Da]	ΔM [ppm]	RT [min]	# Missed Cleavages
	High	HVLVTLGEK	1	1	1	P60660		0	0.002	0.01118	2.51865	2	995.589	0.894678	14.2614	0
	High	ALGQNPTNAEVLK	1	1	1	P60660		0	0.005	0.07637	2.78183	2	1354.73	-1.78719	27.5243	0
Q15063	Periostin OS=Homo sapiens GN=POSTN PE=1 SV=2 - [POSTN_HUMAN]	5.25347	4.9	1	2	2	2	836	93.2553	7.53271
	A3	Sequence	# PSMs	# Proteins	# Protein Groups	Protein Group Accessions	Modifications	ΔCn	q-Value	PEP	XCorr	Charge	MH+ [Da]	ΔM [ppm]	RT [min]	# Missed Cleavages
	High	LLYPADTPVGNDQLLEILNK	1	1	1	Q15063		0	0.002	0.005854	2.64303	2	2226.19	-4.06378	81.4933	0
	High	GSFTYFAPSNEAWDNLDSDIR	1	1	1	Q15063		0	0.004	0.03535	2.61044	2	2405.06	-2.63034	74.2597	0
O95497	Pantetheinase OS=Homo sapiens GN=VNN1 PE=1 SV=2 - [VNN1_HUMAN]	5.205	3.7	1	1	1	1	513	56.9751	5.5542
	A3	Sequence	# PSMs	# Proteins	# Protein Groups	Protein Group Accessions	Modifications	ΔCn	q-Value	PEP	XCorr	Charge	MH+ [Da]	ΔM [ppm]	RT [min]	# Missed Cleavages
	High	LFSLKPTSGPVLTVTLFGR	1	1	1	O95497		0	0	6.888e-05	5.205	3	2033.18	-0.0870035	78.653	0
P09382	Galectin-1 OS=Homo sapiens GN=LGALS1 PE=1 SV=2 - [LEG1_HUMAN]	4.63261	11.11	1	1	1	1	135	14.7062	5.50342
	A3	Sequence	# PSMs	# Proteins	# Protein Groups	Protein Group Accessions	Modifications	ΔCn	q-Value	PEP	XCorr	Charge	MH+ [Da]	ΔM [ppm]	RT [min]	# Missed Cleavages
	High	FNAHGDANTIVcNSK	1	1	1	P09382	C12(Carbamidomethyl)	0	0	0.002223	4.63261	2	1647.76	0.738904	15.9878	0
Q01105	Protein SET OS=Homo sapiens GN=SET PE=1 SV=3 - [SET_HUMAN]	4.59974	11.03	1	1	1	1	290	33.4687	4.32275
	A3	Sequence	# PSMs	# Proteins	# Protein Groups	Protein Group Accessions	Modifications	ΔCn	q-Value	PEP	XCorr	Charge	MH+ [Da]	ΔM [ppm]	RT [min]	# Missed Cleavages
	High	IPNFWVTTFVNHPQVSALLGEEDEEALHYLTR	1	1	1	Q01105		0	0	4.238e-05	4.59974	4	3725.84	-4.12151	97.9324	0
P02788	Lactotransferrin OS=Homo sapiens GN=LTF PE=1 SV=6 - [TRFL_HUMAN]	4.5138	1.27	1	1	1	2	710	78.1319	8.11865
	A3	Sequence	# PSMs	# Proteins	# Protein Groups	Protein Group Accessions	Modifications	ΔCn	q-Value	PEP	XCorr	Charge	MH+ [Da]	ΔM [ppm]	RT [min]	# Missed Cleavages
	High	YYGYTGAFR	2	1	1	P02788		0	0.004	0.04615	2.61512	2	1097.51	4.42273	30.508	0
P00734	Prothrombin OS=Homo sapiens GN=F2 PE=1 SV=2 - [THRB_HUMAN]	4.46624	1.45	1	1	1	2	622	69.9921	5.89697
	A3	Sequence	# PSMs	# Proteins	# Protein Groups	Protein Group Accessions	Modifications	ΔCn	q-Value	PEP	XCorr	Charge	MH+ [Da]	ΔM [ppm]	RT [min]	# Missed Cleavages
	High	YGFYTHVFR	2	1	1	P00734		0	0.002	0.01459	2.39764	3	1189.58	4.97754	37.6105	0
Q9Y696	Chloride intracellular channel protein 4 OS=Homo sapiens GN=CLIC4 PE=1 SV=4 - [CLIC4_HUMAN]	4.44094	6.32	1	1	1	1	253	28.7537	5.59229
	A3	Sequence	# PSMs	# Proteins	# Protein Groups	Protein Group Accessions	Modifications	ΔCn	q-Value	PEP	XCorr	Charge	MH+ [Da]	ΔM [ppm]	RT [min]	# Missed Cleavages
	High	AGSDGESIGNcPFSQR	1	1	1	Q9Y696	C11(Carbamidomethyl)	0	0	0.0009152	4.44094	2	1681.73	1.67129	27.0014	0
P05156	Complement factor I OS=Homo sapiens GN=CFI PE=1 SV=2 - [CFAI_HUMAN]	4.30466	3.09	1	1	1	1	583	65.7066	7.50342
	A3	Sequence	# PSMs	# Proteins	# Protein Groups	Protein Group Accessions	Modifications	ΔCn	q-Value	PEP	XCorr	Charge	MH+ [Da]	ΔM [ppm]	RT [min]	# Missed Cleavages
	High	AcDGINDcGDQSDELccK	1	1	1	P05156	C2(Carbamidomethyl); C8(Carbamidomethyl); C16(Carbamidomethyl); C17(Carbamidomethyl)	0	0	0.0009125	4.30466	2	2116.77	-0.549082	23.7618	0
P07900	Heat shock protein HSP 90-alpha OS=Homo sapiens GN=HSP90AA1 PE=1 SV=5 - [HS90A_HUMAN]	4.25199	2.05	1	1	1	1	732	84.6067	5.021
	A3	Sequence	# PSMs	# Proteins	# Protein Groups	Protein Group Accessions	Modifications	ΔCn	q-Value	PEP	XCorr	Charge	MH+ [Da]	ΔM [ppm]	RT [min]	# Missed Cleavages
	High	NPDDITNEEYGEFYK	1	1	1	P07900		0	0	0.0002632	4.25199	2	1833.78	1.53016	45.5029	0
P00558	Phosphoglycerate kinase 1 OS=Homo sapiens GN=PGK1 PE=1 SV=3 - [PGK1_HUMAN]	4.24031	4.32	1	1	1	1	417	44.5861	8.104
	A3	Sequence	# PSMs	# Proteins	# Protein Groups	Protein Group Accessions	Modifications	ΔCn	q-Value	PEP	XCorr	Charge	MH+ [Da]	ΔM [ppm]	RT [min]	# Missed Cleavages
	High	QIVWNGPVGVFEWEAFAR	1	1	1	P00558		0	0	2.708e-07	4.24031	2	2105.08	7.15212	91.7285	0
P31946	14-3-3 protein beta/alpha OS=Homo sapiens GN=YWHAB PE=1 SV=3 - [1433B_HUMAN]	4.17991	7.32	1	1	1	1	246	28.0648	4.83057
	A3	Sequence	# PSMs	# Proteins	# Protein Groups	Protein Group Accessions	Modifications	ΔCn	q-Value	PEP	XCorr	Charge	MH+ [Da]	ΔM [ppm]	RT [min]	# Missed Cleavages
	High	IEAELQDIcNDVLELLDK	1	1	1	P31946	C9(Carbamidomethyl)	0	0	0.00236	4.17991	2	2130.07	1.34669	104.654	0
P09486	SPARC OS=Homo sapiens GN=SPARC PE=1 SV=1 - [SPRC_HUMAN]	3.98433	5.28	1	1	1	1	303	34.6097	4.84326
	A3	Sequence	# PSMs	# Proteins	# Protein Groups	Protein Group Accessions	Modifications	ΔCn	q-Value	PEP	XCorr	Charge	MH+ [Da]	ΔM [ppm]	RT [min]	# Missed Cleavages
	High	YIPPcLDSELTEFPLR	1	1	1	P09486	C5(Carbamidomethyl)	0	0	0.0001593	3.98433	2	1949.97	3.07552	76.488	0
Q6EMK4	Vasorin OS=Homo sapiens GN=VASN PE=1 SV=1 - [VASN_HUMAN]	3.94816	2.53	1	1	1	1	673	71.6675	7.38623
	A3	Sequence	# PSMs	# Proteins	# Protein Groups	Protein Group Accessions	Modifications	ΔCn	q-Value	PEP	XCorr	Charge	MH+ [Da]	ΔM [ppm]	RT [min]	# Missed Cleavages
	High	NPFNcVcPLSWFGPWVR	1	1	1	Q6EMK4	C5(Carbamidomethyl); C7(Carbamidomethyl)	0	0	0.001417	3.94816	2	2135.98	-4.9809	97.9475	0
O75083	WD repeat-containing protein 1 OS=Homo sapiens GN=WDR1 PE=1 SV=4 - [WDR1_HUMAN]	3.93061	3.63	1	1	1	1	606	66.1519	6.65381
	A3	Sequence	# PSMs	# Proteins	# Protein Groups	Protein Group Accessions	Modifications	ΔCn	q-Value	PEP	XCorr	Charge	MH+ [Da]	ΔM [ppm]	RT [min]	# Missed Cleavages
	High	NIDNPALADIYTEHAHQVVVAK	1	1	1	O75083		0	0	0.00152	3.93061	4	2418.23	-4.92115	50.3957	0
Q8NBP7	Proprotein convertase subtilisin/kexin type 9 OS=Homo sapiens GN=PCSK9 PE=1 SV=3 - [PCSK9_HUMAN]	3.91502	3.18	1	1	1	1	692	74.2391	6.60986
	A3	Sequence	# PSMs	# Proteins	# Protein Groups	Protein Group Accessions	Modifications	ΔCn	q-Value	PEP	XCorr	Charge	MH+ [Da]	ΔM [ppm]	RT [min]	# Missed Cleavages
	High	SQLVQPVGPLVVLLPLAGGYSR	1	1	1	Q8NBP7		0	0.005	0.06374	3.91502	2	2263.32	0.673328	98.5201	0
Q15582	Transforming growth factor-beta-induced protein ig-h3 OS=Homo sapiens GN=TGFBI PE=1 SV=1 - [BGH3_HUMAN]	3.89207	3.37	1	1	1	1	683	74.634	7.7085
	A3	Sequence	# PSMs	# Proteins	# Protein Groups	Protein Group Accessions	Modifications	ΔCn	q-Value	PEP	XCorr	Charge	MH+ [Da]	ΔM [ppm]	RT [min]	# Missed Cleavages
	High	VISTITNNIQQIIEIEDTFETLR	1	1	1	Q15582		0	0	4.605e-05	3.89207	3	2690.43	3.54925	101.649	0
Q15404	Ras suppressor protein 1 OS=Homo sapiens GN=RSU1 PE=1 SV=3 - [RSU1_HUMAN]	3.85086	8.66	1	1	1	1	277	31.5207	8.646
	A3	Sequence	# PSMs	# Proteins	# Protein Groups	Protein Group Accessions	Modifications	ΔCn	q-Value	PEP	XCorr	Charge	MH+ [Da]	ΔM [ppm]	RT [min]	# Missed Cleavages
	High	NLEVLNFFNNQIEELPTQISSLQK	1	1	1	Q15404		0	0	4.103e-05	3.85086	3	2818.46	-2.5365	99.9393	0
P18669	Phosphoglycerate mutase 1 OS=Homo sapiens GN=PGAM1 PE=1 SV=2 - [PGAM1_HUMAN]	3.83313	6.3	1	1	1	1	254	28.7858	7.18115
	A3	Sequence	# PSMs	# Proteins	# Protein Groups	Protein Group Accessions	Modifications	ΔCn	q-Value	PEP	XCorr	Charge	MH+ [Da]	ΔM [ppm]	RT [min]	# Missed Cleavages
	High	YADLTEDQLPScESLK	1	1	1	P18669	C12(Carbamidomethyl)	0	0	8.201e-05	3.83313	2	1868.86	0.532533	47.7487	0
P02652	Apolipoprotein A-II OS=Homo sapiens GN=APOA2 PE=1 SV=1 - [APOA2_HUMAN]	3.76843	20	1	1	1	1	100	11.1679	6.62451
	A3	Sequence	# PSMs	# Proteins	# Protein Groups	Protein Group Accessions	Modifications	ΔCn	q-Value	PEP	XCorr	Charge	MH+ [Da]	ΔM [ppm]	RT [min]	# Missed Cleavages
	High	EPcVESLVSQYFQTVTDYGK	1	1	1	P02652	C3(Carbamidomethyl)	0	0	0.003247	3.76843	2	2350.09	1.16087	93.8475	0
P00352	Retinal dehydrogenase 1 OS=Homo sapiens GN=ALDH1A1 PE=1 SV=2 - [AL1A1_HUMAN]	3.7551	3.39	1	1	1	1	501	54.827	6.72705
	A3	Sequence	# PSMs	# Proteins	# Protein Groups	Protein Group Accessions	Modifications	ΔCn	q-Value	PEP	XCorr	Charge	MH+ [Da]	ΔM [ppm]	RT [min]	# Missed Cleavages
	High	GYFVQPTVFSNVTDEMR	1	1	1	P00352		0	0	1.044e-05	3.7551	2	1989.93	-1.60685	69.8281	0
P06744	Glucose-6-phosphate isomerase OS=Homo sapiens GN=GPI PE=1 SV=4 - [G6PI_HUMAN]	3.65137	3.05	1	1	1	1	558	63.1072	8.32373
	A3	Sequence	# PSMs	# Proteins	# Protein Groups	Protein Group Accessions	Modifications	ΔCn	q-Value	PEP	XCorr	Charge	MH+ [Da]	ΔM [ppm]	RT [min]	# Missed Cleavages
	High	TLAQLNPESSLFIIASK	1	1	1	P06744		0	0	3.07e-05	3.65137	2	1832.02	0.563506	77.3672	0
P61978	Heterogeneous nuclear ribonucleoprotein K OS=Homo sapiens GN=HNRNPK PE=1 SV=1 - [HNRPK_HUMAN]	3.57174	4.97	1	1	1	1	463	50.9444	5.5415
	A3	Sequence	# PSMs	# Proteins	# Protein Groups	Protein Group Accessions	Modifications	ΔCn	q-Value	PEP	XCorr	Charge	MH+ [Da]	ΔM [ppm]	RT [min]	# Missed Cleavages
	High	IITITGTQDQIQNAQYLLQNSVK	1	1	1	P61978		0	0.002	0.005125	3.57174	3	2589.38	-2.12199	76.3178	0
Q07955	Serine/arginine-rich splicing factor 1 OS=Homo sapiens GN=SRSF1 PE=1 SV=2 - [SRSF1_HUMAN]	3.54232	4.84	1	1	1	1	248	27.7278	10.3599
	A3	Sequence	# PSMs	# Proteins	# Protein Groups	Protein Group Accessions	Modifications	ΔCn	q-Value	PEP	XCorr	Charge	MH+ [Da]	ΔM [ppm]	RT [min]	# Missed Cleavages
	High	EAGDVcYADVYR	1	1	1	Q07955	C6(Carbamidomethyl)	0	0.002	0.0156	3.54232	2	1417.61	1.78497	31.1989	0
P12004	Proliferating cell nuclear antigen OS=Homo sapiens GN=PCNA PE=1 SV=1 - [PCNA_HUMAN]	3.4993	8.05	1	1	1	1	261	28.7503	4.69092
	A3	Sequence	# PSMs	# Proteins	# Protein Groups	Protein Group Accessions	Modifications	ΔCn	q-Value	PEP	XCorr	Charge	MH+ [Da]	ΔM [ppm]	RT [min]	# Missed Cleavages
	High	LMDLDVEQLGIPEQEYScVVK	1	1	1	P12004	C18(Carbamidomethyl)	0	0.002	0.02348	3.4993	2	2465.21	6.70998	76.2	0
P49327	Fatty acid synthase OS=Homo sapiens GN=FASN PE=1 SV=3 - [FAS_HUMAN]	3.49115	1.04	1	1	1	1	2511	273.254	6.44287
	A3	Sequence	# PSMs	# Proteins	# Protein Groups	Protein Group Accessions	Modifications	ΔCn	q-Value	PEP	XCorr	Charge	MH+ [Da]	ΔM [ppm]	RT [min]	# Missed Cleavages
	High	ALGLGVEQLPVVFEDVVLHQATILPK	1	1	1	P49327		0	0	0.0009076	3.49115	3	2785.59	-0.121559	108.736	0
P02461	Collagen alpha-1(III) chain OS=Homo sapiens GN=COL3A1 PE=1 SV=4 - [CO3A1_HUMAN]	3.48586	0.75	1	1	1	1	1466	138.479	6.60986
	A3	Sequence	# PSMs	# Proteins	# Protein Groups	Protein Group Accessions	Modifications	ΔCn	q-Value	PEP	XCorr	Charge	MH+ [Da]	ΔM [ppm]	RT [min]	# Missed Cleavages
	High	INTDEIMTSLK	1	1	1	P02461		0	0.002	0.008932	3.48586	2	1264.65	2.73594	51.0117	0
P68431	Histone H3.1 OS=Homo sapiens GN=HIST1H3A PE=1 SV=2 - [H31_HUMAN]	3.44699	23.53	1	1	1	1	136	15.3945	11.1216
	A3	Sequence	# PSMs	# Proteins	# Protein Groups	Protein Group Accessions	Modifications	ΔCn	q-Value	PEP	XCorr	Charge	MH+ [Da]	ΔM [ppm]	RT [min]	# Missed Cleavages
	High	FQSSAVMALQEAcEAYLVGLFEDTNLcAIHAK	1	1	1	P68431	C13(Carbamidomethyl); C27(Carbamidomethyl)	0	0.002	0.01113	3.44699	3	3586.7	0.131668	105.39	0
Q07020	60S ribosomal protein L18 OS=Homo sapiens GN=RPL18 PE=1 SV=2 - [RL18_HUMAN]	3.44543	6.91	1	1	1	1	188	21.6211	11.7222
	A3	Sequence	# PSMs	# Proteins	# Protein Groups	Protein Group Accessions	Modifications	ΔCn	q-Value	PEP	XCorr	Charge	MH+ [Da]	ΔM [ppm]	RT [min]	# Missed Cleavages
	High	ILTFDQLALDSPK	1	1	1	Q07020		0	0	0.0002601	3.44543	2	1460.8	2.68557	63.5461	0
B2RPK0	Putative high mobility group protein B1-like 1 OS=Homo sapiens GN=HMGB1P1 PE=5 SV=1 - [HGB1A_HUMAN]	3.44425	7.11	2	1	1	1	211	24.2228	6.21436
	A3	Sequence	# PSMs	# Proteins	# Protein Groups	Protein Group Accessions	Modifications	ΔCn	q-Value	PEP	XCorr	Charge	MH+ [Da]	ΔM [ppm]	RT [min]	# Missed Cleavages
	High	IKGEHPGLSIGDVAK	1	2	1	B2RPK0		0	0.002	0.009322	3.44425	3	1520.84	-1.84411	26.2428	1
Q9UNM6	26S proteasome non-ATPase regulatory subunit 13 OS=Homo sapiens GN=PSMD13 PE=1 SV=2 - [PSD13_HUMAN]	3.38682	3.99	1	1	1	1	376	42.9181	5.80811
	A3	Sequence	# PSMs	# Proteins	# Protein Groups	Protein Group Accessions	Modifications	ΔCn	q-Value	PEP	XCorr	Charge	MH+ [Da]	ΔM [ppm]	RT [min]	# Missed Cleavages
	High	VNPLSLVEIILHVVR	1	1	1	Q9UNM6		0	0	3.442e-06	3.38682	3	1701.04	-0.515183	120.329	0
P13797	Plastin-3 OS=Homo sapiens GN=PLS3 PE=1 SV=4 - [PLST_HUMAN]	3.38564	1.9	1	1	1	1	630	70.7662	5.60498
	A3	Sequence	# PSMs	# Proteins	# Protein Groups	Protein Group Accessions	Modifications	ΔCn	q-Value	PEP	XCorr	Charge	MH+ [Da]	ΔM [ppm]	RT [min]	# Missed Cleavages
	High	LNLAFVANLFNK	1	1	1	P13797		0	0	0.0006216	3.38564	2	1363.78	7.73567	85.6434	0
P29401	Transketolase OS=Homo sapiens GN=TKT PE=1 SV=3 - [TKT_HUMAN]	3.35734	2.73	1	1	1	1	623	67.8347	7.66455
	A3	Sequence	# PSMs	# Proteins	# Protein Groups	Protein Group Accessions	Modifications	ΔCn	q-Value	PEP	XCorr	Charge	MH+ [Da]	ΔM [ppm]	RT [min]	# Missed Cleavages
	High	NMAEQIIQEIYSQIQSK	1	1	1	P29401		0	0	0.0002644	3.35734	3	2023.01	-1.70321	102.89	0
P43487	Ran-specific GTPase-activating protein OS=Homo sapiens GN=RANBP1 PE=1 SV=1 - [RANG_HUMAN]	3.14268	11.44	1	1	1	1	201	23.2956	5.2876
	A3	Sequence	# PSMs	# Proteins	# Protein Groups	Protein Group Accessions	Modifications	ΔCn	q-Value	PEP	XCorr	Charge	MH+ [Da]	ΔM [ppm]	RT [min]	# Missed Cleavages
	High	AWVWNTHADFADEcPKPELLAIR	1	1	1	P43487	C14(Carbamidomethyl)	0	0	0.0007674	3.14268	4	2739.33	-1.44633	69.1547	0
Q15366	Poly(rC)-binding protein 2 OS=Homo sapiens GN=PCBP2 PE=1 SV=1 - [PCBP2_HUMAN]	3.01795	3.56	1	1	1	1	365	38.5556	6.78564
	A3	Sequence	# PSMs	# Proteins	# Protein Groups	Protein Group Accessions	Modifications	ΔCn	q-Value	PEP	XCorr	Charge	MH+ [Da]	ΔM [ppm]	RT [min]	# Missed Cleavages
	High	IITLAGPTNAIFK	1	1	1	Q15366		0	0.002	0.008798	3.01795	2	1358.8	-1.28309	61.9804	0
P14543	Nidogen-1 OS=Homo sapiens GN=NID1 PE=1 SV=3 - [NID1_HUMAN]	2.85295	1.28	1	1	1	1	1247	136.291	5.2876
	A3	Sequence	# PSMs	# Proteins	# Protein Groups	Protein Group Accessions	Modifications	ΔCn	q-Value	PEP	XCorr	Charge	MH+ [Da]	ΔM [ppm]	RT [min]	# Missed Cleavages
	High	QDLGSPEGIAVDHLGR	1	1	1	P14543		0	0	0.003948	2.85295	3	1663.83	-5.33918	41.7787	0
P05787	Keratin, type II cytoskeletal 8 OS=Homo sapiens GN=KRT8 PE=1 SV=7 - [K2C8_HUMAN]	2.80057	4.35	1	2	2	2	483	53.6711	5.59229
	A3	Sequence	# PSMs	# Proteins	# Protein Groups	Protein Group Accessions	Modifications	ΔCn	q-Value	PEP	XCorr	Charge	MH+ [Da]	ΔM [ppm]	RT [min]	# Missed Cleavages
	High	QLYEEEIR	1	1	1	P05787		0	0.002	0.02919	1.14686	2	1079.54	1.57331	21.8738	0
	High	ASLEAAIADAEQR	1	1	1	P05787		0	0.004	0.04738	2.80057	2	1344.68	3.26908	49.1814	0
P12109	Collagen alpha-1(VI) chain OS=Homo sapiens GN=COL6A1 PE=1 SV=3 - [CO6A1_HUMAN]	2.7916	1.85	1	1	1	1	1028	108.462	5.42725
	A3	Sequence	# PSMs	# Proteins	# Protein Groups	Protein Group Accessions	Modifications	ΔCn	q-Value	PEP	XCorr	Charge	MH+ [Da]	ΔM [ppm]	RT [min]	# Missed Cleavages
	High	LLLFSDGNSQGATPAAIEK	1	1	1	P12109		0	0	0.0001447	2.7916	2	1932.01	-0.0680913	56.9751	0
P05386	60S acidic ribosomal protein P1 OS=Homo sapiens GN=RPLP1 PE=1 SV=1 - [RLA1_HUMAN]	2.7855	14.04	1	1	1	1	114	11.5067	4.32275
	A3	Sequence	# PSMs	# Proteins	# Protein Groups	Protein Group Accessions	Modifications	ΔCn	q-Value	PEP	XCorr	Charge	MH+ [Da]	ΔM [ppm]	RT [min]	# Missed Cleavages
	High	AAGVNVEPFWPGLFAK	1	1	1	P05386		0	0	0.003734	2.7855	2	1702.9	0.393637	80.3093	0
P05546	Heparin cofactor 2 OS=Homo sapiens GN=SERPIND1 PE=1 SV=3 - [HEP2_HUMAN]	2.71867	2.2	1	1	1	1	499	57.0342	6.90283
	A3	Sequence	# PSMs	# Proteins	# Protein Groups	Protein Group Accessions	Modifications	ΔCn	q-Value	PEP	XCorr	Charge	MH+ [Da]	ΔM [ppm]	RT [min]	# Missed Cleavages
	High	YEITTIHNLFR	1	1	1	P05546		0	0.004	0.04326	2.71867	3	1406.74	-1.23752	53.9796	0
P05543	Thyroxine-binding globulin OS=Homo sapiens GN=SERPINA7 PE=1 SV=2 - [THBG_HUMAN]	2.60017	2.41	1	1	1	1	415	46.2946	6.30322
	A3	Sequence	# PSMs	# Proteins	# Protein Groups	Protein Group Accessions	Modifications	ΔCn	q-Value	PEP	XCorr	Charge	MH+ [Da]	ΔM [ppm]	RT [min]	# Missed Cleavages
	High	NALALFVLPK	1	1	1	P05543		0	0.004	0.05955	2.60017	2	1085.67	-1.12509	70.0398	0
O00299	Chloride intracellular channel protein 1 OS=Homo sapiens GN=CLIC1 PE=1 SV=4 - [CLIC1_HUMAN]	2.59611	7.05	1	1	1	1	241	26.9057	5.17334
	A3	Sequence	# PSMs	# Proteins	# Protein Groups	Protein Group Accessions	Modifications	ΔCn	q-Value	PEP	XCorr	Charge	MH+ [Da]	ΔM [ppm]	RT [min]	# Missed Cleavages
	High	FLDGNELTLADcNLLPK	1	1	1	O00299	C12(Carbamidomethyl)	0	0.004	0.04097	2.59611	2	1932.97	-1.05024	73.0254	0
P04350	Tubulin beta-4A chain OS=Homo sapiens GN=TUBB4A PE=1 SV=2 - [TBB4A_HUMAN]	2.59567	2.03	3	1	1	1	444	49.5539	4.88135
	A3	Sequence	# PSMs	# Proteins	# Protein Groups	Protein Group Accessions	Modifications	ΔCn	q-Value	PEP	XCorr	Charge	MH+ [Da]	ΔM [ppm]	RT [min]	# Missed Cleavages
	High	YLTVAAVFR	1	3	1	P04350		0	0.002	0.008184	2.59567	2	1039.59	-0.448371	55.282	0
P61981	14-3-3 protein gamma OS=Homo sapiens GN=YWHAG PE=1 SV=2 - [1433G_HUMAN]	2.56943	7.69	1	1	1	1	247	28.2849	4.89404
	A3	Sequence	# PSMs	# Proteins	# Protein Groups	Protein Group Accessions	Modifications	ΔCn	q-Value	PEP	XCorr	Charge	MH+ [Da]	ΔM [ppm]	RT [min]	# Missed Cleavages
	High	ELEAVcQDVLSLLDNYLIK	1	1	1	P61981	C6(Carbamidomethyl)	0	0.002	0.01547	2.56943	3	2235.15	-1.39054	111.542	0
P02654	Apolipoprotein C-I OS=Homo sapiens GN=APOC1 PE=1 SV=1 - [APOC1_HUMAN]	2.48652	13.25	1	1	1	1	83	9.32609	8.47021
	A3	Sequence	# PSMs	# Proteins	# Protein Groups	Protein Group Accessions	Modifications	ΔCn	q-Value	PEP	XCorr	Charge	MH+ [Da]	ΔM [ppm]	RT [min]	# Missed Cleavages
	High	LKEFGNTLEDK	1	1	1	P02654		0	0.002	0.02108	2.48652	2	1293.68	5.79874	19.7534	1
P05387	60S acidic ribosomal protein P2 OS=Homo sapiens GN=RPLP2 PE=1 SV=1 - [RLA2_HUMAN]	2.47176	28.7	1	1	1	1	115	11.6578	4.53857
	A3	Sequence	# PSMs	# Proteins	# Protein Groups	Protein Group Accessions	Modifications	ΔCn	q-Value	PEP	XCorr	Charge	MH+ [Da]	ΔM [ppm]	RT [min]	# Missed Cleavages
	High	LASVPAGGAVAVSAAPGSAAPAAGSAPAAAEEK	1	1	1	P05387		0	0.002	0.03189	2.47176	2	2774.43	0.2031	43.4994	0
Q08380	Galectin-3-binding protein OS=Homo sapiens GN=LGALS3BP PE=1 SV=1 - [LG3BP_HUMAN]	2.44165	2.22	1	1	1	1	585	65.2893	5.2749
	A3	Sequence	# PSMs	# Proteins	# Protein Groups	Protein Group Accessions	Modifications	ΔCn	q-Value	PEP	XCorr	Charge	MH+ [Da]	ΔM [ppm]	RT [min]	# Missed Cleavages
	High	SDLAVPSELALLK	1	1	1	Q08380		0	0.004	0.03756	2.44165	2	1355.78	0.984853	66.8248	0
P04792	Heat shock protein beta-1 OS=Homo sapiens GN=HSPB1 PE=1 SV=2 - [HSPB1_HUMAN]	2.3925	4.88	1	1	1	1	205	22.7685	6.40479
	A3	Sequence	# PSMs	# Proteins	# Protein Groups	Protein Group Accessions	Modifications	ΔCn	q-Value	PEP	XCorr	Charge	MH+ [Da]	ΔM [ppm]	RT [min]	# Missed Cleavages
	High	LFDQAFGLPR	1	1	1	P04792		0	0	0.002382	2.3925	2	1163.62	-0.153171	56.8253	0
P14174	Macrophage migration inhibitory factor OS=Homo sapiens GN=MIF PE=1 SV=4 - [MIF_HUMAN]	2.34702	7.83	1	1	1	1	115	12.4682	7.88428
	A3	Sequence	# PSMs	# Proteins	# Protein Groups	Protein Group Accessions	Modifications	ΔCn	q-Value	PEP	XCorr	Charge	MH+ [Da]	ΔM [ppm]	RT [min]	# Missed Cleavages
	High	LLcGLLAER	1	1	1	P14174	C3(Carbamidomethyl)	0	0.005	0.06938	2.34702	2	1044.59	1.63453	49.5667	0
Q15233	Non-POU domain-containing octamer-binding protein OS=Homo sapiens GN=NONO PE=1 SV=4 - [NONO_HUMAN]	2.31928	4.88	1	1	1	1	471	54.1973	8.95361
	A3	Sequence	# PSMs	# Proteins	# Protein Groups	Protein Group Accessions	Modifications	ΔCn	q-Value	PEP	XCorr	Charge	MH+ [Da]	ΔM [ppm]	RT [min]	# Missed Cleavages
	High	NLPQYVSNELLEEAFSVFGQVER	1	1	1	Q15233		0	0.002	0.004374	2.31928	3	2668.34	5.57419	116.094	0
Q9GZV4	Eukaryotic translation initiation factor 5A-2 OS=Homo sapiens GN=EIF5A2 PE=1 SV=3 - [IF5A2_HUMAN]	2.18287	7.84	3	1	1	1	153	16.7822	5.57959
	A3	Sequence	# PSMs	# Proteins	# Protein Groups	Protein Group Accessions	Modifications	ΔCn	q-Value	PEP	XCorr	Charge	MH+ [Da]	ΔM [ppm]	RT [min]	# Missed Cleavages
	High	VHLVGIDIFTGK	1	3	1	Q9GZV4		0	0.002	0.02602	2.18287	3	1298.75	-1.00465	61.5191	0
Q06033	Inter-alpha-trypsin inhibitor heavy chain H3 OS=Homo sapiens GN=ITIH3 PE=1 SV=2 - [ITIH3_HUMAN]	2.18106	1.46	1	1	1	1	890	99.7865	5.74463
	A3	Sequence	# PSMs	# Proteins	# Protein Groups	Protein Group Accessions	Modifications	ΔCn	q-Value	PEP	XCorr	Charge	MH+ [Da]	ΔM [ppm]	RT [min]	# Missed Cleavages
	High	GHVSFKPSLDQQR	1	1	1	Q06033		0	0.005	0.07294	2.18106	3	1498.78	5.20982	11.9388	0
P04083	Annexin A1 OS=Homo sapiens GN=ANXA1 PE=1 SV=2 - [ANXA1_HUMAN]	2.13401	3.76	1	1	1	1	346	38.69	7.02002
	A3	Sequence	# PSMs	# Proteins	# Protein Groups	Protein Group Accessions	Modifications	ΔCn	q-Value	PEP	XCorr	Charge	MH+ [Da]	ΔM [ppm]	RT [min]	# Missed Cleavages
	High	GVDEATIIDILTK	1	1	1	P04083		0	0.007	0.09222	2.13401	2	1387.77	-0.329772	78.7124	0
P12259	Coagulation factor V OS=Homo sapiens GN=F5 PE=1 SV=4 - [FA5_HUMAN]	2.09008	0.45	1	1	1	1	2224	251.546	6.04932
	A3	Sequence	# PSMs	# Proteins	# Protein Groups	Protein Group Accessions	Modifications	ΔCn	q-Value	PEP	XCorr	Charge	MH+ [Da]	ΔM [ppm]	RT [min]	# Missed Cleavages
	High	NFFNPPIISR	1	1	1	P12259		0	0.002	0.008846	2.09008	2	1204.65	0.519253	55.4946	0
P49321	Nuclear autoantigenic sperm protein OS=Homo sapiens GN=NASP PE=1 SV=2 - [NASP_HUMAN]	1.68577	1.4	1	1	1	1	788	85.1861	4.29736
	A3	Sequence	# PSMs	# Proteins	# Protein Groups	Protein Group Accessions	Modifications	ΔCn	q-Value	PEP	XCorr	Charge	MH+ [Da]	ΔM [ppm]	RT [min]	# Missed Cleavages
	High	VESLDVDSEAK	1	1	1	P49321		0	0.004	0.04174	1.68577	2	1191.56	-8.58787	17.3998	0
P23246	Splicing factor, proline- and glutamine-rich OS=Homo sapiens GN=SFPQ PE=1 SV=2 - [SFPQ_HUMAN]	0	3.25	1	1	1	1	707	76.1016	9.43701
	A3	Sequence	# PSMs	# Proteins	# Protein Groups	Protein Group Accessions	Modifications	ΔCn	q-Value	PEP	XCorr	Charge	MH+ [Da]	ΔM [ppm]	RT [min]	# Missed Cleavages
	High	NLSPYVSNELLEEAFSQFGPIER	1	1	1	P23246		0	0.002	0.01153	1.8763	3	2639.3	2.28221	97.207	0
Q15714	TSC22 domain family protein 1 OS=Homo sapiens GN=TSC22D1 PE=1 SV=3 - [T22D1_HUMAN]	0	7.08	1	1	1	1	1073	109.61	5.64307
	A3	Sequence	# PSMs	# Proteins	# Protein Groups	Protein Group Accessions	Modifications	ΔCn	q-Value	PEP	XCorr	Charge	MH+ [Da]	ΔM [ppm]	RT [min]	# Missed Cleavages
	High	RGSGSGSASALNAAGTGVGSNATSSEDFPPPSLLQPPPPAASSTSGPQPPPPQSLNLLSQAQLQAQPLAPGGTQmK	1	1	1	Q15714	M75(Oxidation)	0	0.005	0.06533	1.66088	7	7329.6	-5.03217	88.6004	1
O43609	Protein sprouty homolog 1 OS=Homo sapiens GN=SPRY1 PE=1 SV=2 - [SPY1_HUMAN]	0	5.02	1	1	1	1	319	35.0988	8.23584
	A3	Sequence	# PSMs	# Proteins	# Protein Groups	Protein Group Accessions	Modifications	ΔCn	q-Value	PEP	XCorr	Charge	MH+ [Da]	ΔM [ppm]	RT [min]	# Missed Cleavages
	High	THEIIPINVNNNYEHR	1	1	1	O43609		0	0.007	0.1066	1.32718	3	1962.99	7.9395	82.6035	0
Q7Z614	Sorting nexin-20 OS=Homo sapiens GN=SNX20 PE=1 SV=1 - [SNX20_HUMAN]	0	14.56	1	1	1	1	316	36.1548	8.646
	A3	Sequence	# PSMs	# Proteins	# Protein Groups	Protein Group Accessions	Modifications	ΔCn	q-Value	PEP	XCorr	Charge	MH+ [Da]	ΔM [ppm]	RT [min]	# Missed Cleavages
	High	TQQEAPATGPDLPHPGPDGHLDTHSGLSSNSSMTTRELQQYWQNQK	1	1	1	Q7Z614		0	0.007	0.1117	2.02708	7	5042.29	-8.23361	87.8315	1
Q86YZ3	Hornerin OS=Homo sapiens GN=HRNR PE=1 SV=2 - [HORN_HUMAN]	0	1.19	1	1	1	1	2850	282.228	10.0376
	A3	Sequence	# PSMs	# Proteins	# Protein Groups	Protein Group Accessions	Modifications	ΔCn	q-Value	PEP	XCorr	Charge	MH+ [Da]	ΔM [ppm]	RT [min]	# Missed Cleavages
	High	SSSGQSSGYTQHGSGSGHSSSYEQHGSRSGQSSR	1	1	1	Q86YZ3		0	0.004	0.03292	0.635014	15	3428.42	-7.84336	24.7191	1
O94763	Unconventional prefoldin RPB5 interactor 1 OS=Homo sapiens GN=URI1 PE=1 SV=3 - [RMP_HUMAN]	0	4.11	1	1	1	1	535	59.7956	5.04639
	A3	Sequence	# PSMs	# Proteins	# Protein Groups	Protein Group Accessions	Modifications	ΔCn	q-Value	PEP	XCorr	Charge	MH+ [Da]	ΔM [ppm]	RT [min]	# Missed Cleavages
	High	EDRNTNVNAmHQVTDSHTPcHK	1	1	1	O94763	M10(Oxidation); C20(Carbamidomethyl)	0	0.007	0.08959	1.88157	4	2607.15	3.11954	17.7026	1
Q86XD8	AN1-type zinc finger protein 4 OS=Homo sapiens GN=ZFAND4 PE=2 SV=2 - [ZFAN4_HUMAN]	0	1.24	1	1	1	1	727	80.3072	8.35303
	A3	Sequence	# PSMs	# Proteins	# Protein Groups	Protein Group Accessions	Modifications	ΔCn	q-Value	PEP	XCorr	Charge	MH+ [Da]	ΔM [ppm]	RT [min]	# Missed Cleavages
	High	RVPTDDPLR	1	1	1	Q86XD8		0	0.007	0.08097	1.56107	2	1068.59	8.06029	8.46749	1
Q5BKX5	UPF0692 protein C19orf54 OS=Homo sapiens GN=C19orf54 PE=1 SV=2 - [CS054_HUMAN]	0	14.25	1	1	1	1	351	37.7546	7.47412
	A3	Sequence	# PSMs	# Proteins	# Protein Groups	Protein Group Accessions	Modifications	ΔCn	q-Value	PEP	XCorr	Charge	MH+ [Da]	ΔM [ppm]	RT [min]	# Missed Cleavages
	High	LAQEVLGcQAKLLSGGLGGPNRDLVLQHLVTGHPLLIPYDEDFNHEPcQR	1	1	1	Q5BKX5	C8(Carbamidomethyl); C48(Carbamidomethyl)	0	0.007	0.09596	2.66368	6	5574.89	8.55774	92.0128	2
Q9UL46	Proteasome activator complex subunit 2 OS=Homo sapiens GN=PSME2 PE=1 SV=4 - [PSME2_HUMAN]	0	5.86	1	1	1	1	239	27.3843	5.73193
	A3	Sequence	# PSMs	# Proteins	# Protein Groups	Protein Group Accessions	Modifications	ΔCn	q-Value	PEP	XCorr	Charge	MH+ [Da]	ΔM [ppm]	RT [min]	# Missed Cleavages
	High	cILVITWIQHLIPK	1	1	1	Q9UL46	C1(Carbamidomethyl)	0	0.007	0.1177	1.92568	3	1734.02	2.08748	104.738	0

[truncated: 5 more sheets: 3E_3D-liver model + amoebae, 3F_3D-liver model_+ amoebae, 3G_3D-liver model + amoebae, 3H_3D-liver model + amoebae, 3I_3D-liver model + amoebae]
