# Supplementary material for: A New Human 3D-Liver Model Unravels the Role of Galectins in Liver Infection by the Parasite Entamoeba histolytica
Source: PLoS Pathog. 2014 Sep 11;10(9):e1004381. doi: 10.1371/journal.ppat.1004381 (PMC4161482; doi:10.1371/journal.ppat.1004381)
Supplement: Table S2 — Human proteins in the secretome of the 3D-liver model in the absence or in the presence of E. histolytica. Human proteins were identified with the H. sapiens UniProt database and matches with the B. taurus UniProt database were removed. (XLSX) [file ppat.1004381.s006.xlsx]

## Sheet: 3D-liver model without amoebae
Table S2: Proteins identified in the 3D-liver model without amoebae.
Human proteins were identified with the H. sapiens UniProt database and matches with the B. taurus UniProt database were removed.
Number of samples indicates the number of biological replicates in which a given protein was identified.
Entry	Number of samples	Entry name	Gene name	Uniprot Protein	Summary of protein function	# AAs	MW [kDa]	Calculated pI
A6NFQ2	1	F115C_HUMAN	FAM115C	Protein FAM115C OS=Homo sapiens GN=FAM115C PE=2 SV=2 - [F115C_HUMAN]		919	100.84145082466	7.16650390625
O00391	1	QSOX1_HUMAN	QSOX1	Sulfhydryl oxidase 1 OS=Homo sapiens GN=QSOX1 PE=1 SV=3 - [QSOX1_HUMAN]		747	82.5255096646601	8.92431640625
O60888	1	CUTA_HUMAN	CUTA	Protein CutA OS=Homo sapiens GN=CUTA PE=1 SV=2 - [CUTA_HUMAN]		179	19.10411339466	5.50341796875
O94985	1	CSTN1_HUMAN	CLSTN1	Calsyntenin-1 OS=Homo sapiens GN=CLSTN1 PE=1 SV=1 - [CSTN1_HUMAN]		981	109.72373729466	4.90673828125
P00738	2	HPT_HUMAN	HP	Haptoglobin OS=Homo sapiens GN=HP PE=1 SV=1 - [HPT_HUMAN]		406	45.17656637466	6.58056640625
P00749	1	UROK_HUMAN	PLAU	Urokinase-type plasminogen activator OS=Homo sapiens GN=PLAU PE=1 SV=2 - [UROK_HUMAN]		431	48.47573109466	8.41162109375
P01008	2	ANT3_HUMAN	SERPINC1	Antithrombin-III OS=Homo sapiens GN=SERPINC1 PE=1 SV=1 - [ANT3_HUMAN]	The protein encoded by this gene is a plasma protease inhibitor and a member of the serpin superfamily. This protein inhibits thrombin as well as other activated serine proteases of the coagulation system, and it regulates the blood coagulation cascade. The protein includes two functional domains: the heparin binding-domain at the N-terminus of the mature protein, and the reactive site domain at …	464	52.568866784660102	6.71240234375
P01009	2	A1AT_HUMAN	SERPINA1	Alpha-1-antitrypsin OS=Homo sapiens GN=SERPINA1 PE=1 SV=3 - [A1AT_HUMAN]		418	46.70702160466	5.59228515625
P01019	2	ANGT_HUMAN	AGT	Angiotensinogen OS=Homo sapiens GN=AGT PE=1 SV=1 - [ANGT_HUMAN]		485	53.1205172246601	6.31591796875
P01024	2	CO3_HUMAN	C3	Complement C3 OS=Homo sapiens GN=C3 PE=1 SV=2 - [CO3_HUMAN]	Complement component C3 plays a central role in the activation of complement system. Its activation is required for both classical and alternative complement activation pathways. People with C3 deficiency are susceptible to bacterial infection. [provided by RefSeq, Feb 2009]. Publication Note: This RefSeq record includes a subset of the publications that are available for this gene. Please see th…	1663	187.02988373466	6.40478515625
P01031	2	CO5_HUMAN	C5	Complement C5 OS=Homo sapiens GN=C5 PE=1 SV=4 - [CO5_HUMAN]	The protein encoded by this gene is the fifth component of complement, which plays an important role in inflammatory and cell killing processes. This protein is comprised of alpha and beta polypeptide chains that are linked by a disulfide bridge. An activation peptide, C5a, which is an anaphylatoxin that possesses potent spasmogenic and chemotactic activity, is derived from the alpha polypeptide …	1676	188.18614185466	6.52197265625
P01042	1	KNG1_HUMAN	KNG1	Kininogen-1 OS=Homo sapiens GN=KNG1 PE=1 SV=2 - [KNG1_HUMAN]		644	71.91215384466	6.81494140625
P02452	2	CO1A1_HUMAN	COL1A1	Collagen alpha-1(I) chain OS=Homo sapiens GN=COL1A1 PE=1 SV=5 - [CO1A1_HUMAN]	This gene encodes the pro-alpha1 chains of type I collagen whose triple helix comprises two alpha1 chains and one alpha2 chain. Type I is a fibril-forming collagen found in most connective tissues and is abundant in bone, cornea, dermis and tendon. Mutations in this gene are associated with osteogenesis imperfecta types I-IV, Ehlers-Danlos syndrome type VIIA, Ehlers-Danlos syndrome Classical type…	1464	138.85657875466001	5.79541015625
P02647	2	APOA1_HUMAN	APOA1	Apolipoprotein A-I OS=Homo sapiens GN=APOA1 PE=1 SV=1 - [APOA1_HUMAN]	This gene encodes apolipoprotein A-I, which is the major protein component of high density lipoprotein (HDL) in plasma. The protein promotes cholesterol efflux from tissues to the liver for excretion, and it is a cofactor for lecithin cholesterolacyltransferase (LCAT) which is responsible for the formation of most plasma cholesteryl esters. This gene is closely linked with two other apolipoprotei…	267	30.75893391466	5.75732421875
P02649	1	APOE_HUMAN	APOE	Apolipoprotein E OS=Homo sapiens GN=APOE PE=1 SV=1 - [APOE_HUMAN]	Chylomicron remnants and very low density lipoprotein (VLDL) remnants are rapidly removed from the circulation by receptor-mediated endocytosis in the liver. Apolipoprotein E, a main apoprotein of the chylomicron, binds to a specific receptor on liver cells and peripheral cells. ApoE is essential for the normal catabolism of triglyceride-rich lipoprotein constituents. The APOE gene is mapped to c…	317	36.13175688466	5.73193359375
P02652	1	APOA2_HUMAN	APOA2	Apolipoprotein A-II OS=Homo sapiens GN=APOA2 PE=1 SV=1 - [APOA2_HUMAN]	This gene encodes apolipoprotein (apo-) A-II, which is the second most abundant protein of the high density lipoprotein particles. The protein is found in plasma as a monomer, homodimer, or heterodimer with apolipoprotein D. Defects in this gene may result in apolipoprotein A-II deficiency or hypercholesterolemia. [provided by RefSeq, Jul 2008]. Publication Note: This RefSeq record includes a sub…	100	11.16789785466	6.62451171875
P02671	2	FIBA_HUMAN	FGA	Fibrinogen alpha chain OS=Homo sapiens GN=FGA PE=1 SV=2 - [FIBA_HUMAN]	The protein encoded by this gene is the alpha component of fibrinogen, a blood-borne glycoprotein comprised of three pairs of nonidentical polypeptide chains. Following vascular injury, fibrinogen is cleaved by thrombin to form fibrin which is the most abundant component of blood clots. In addition, various cleavage products of fibrinogen and fibrin regulate cell adhesion and spreading, display v…	866	94.9144191846604	6.01123046875
P02675	2	FIBB_HUMAN	FGB	Fibrinogen beta chain OS=Homo sapiens GN=FGB PE=1 SV=2 - [FIBB_HUMAN]	The protein encoded by this gene is the beta component of fibrinogen, a blood-borne glycoprotein comprised of three pairs of nonidentical polypeptide chains. Following vascular injury, fibrinogen is cleaved by thrombin to form fibrin which is the most abundant component of blood clots. In addition, various cleavage products of fibrinogen and fibrin regulate cell adhesion and spreading, display va…	491	55.8922632646601	8.26513671875
P02679	2	FIBG_HUMAN	FGG	Fibrinogen gamma chain OS=Homo sapiens GN=FGG PE=1 SV=3 - [FIBG_HUMAN]	The protein encoded by this gene is the gamma component of fibrinogen, a blood-borne glycoprotein comprised of three pairs of nonidentical polypeptide chains. Following vascular injury, fibrinogen is cleaved by thrombin to form fibrin which is the most abundant component of blood clots. In addition, various cleavage products of fibrinogen and fibrin regulate cell adhesion and spreading, display v…	453	51.4788689246601	5.61767578125
P02751	2	FINC_HUMAN	FN1	Fibronectin OS=Homo sapiens GN=FN1 PE=1 SV=4 - [FINC_HUMAN]		2386	262.46011262466	5.70654296875
P02760	2	AMBP_HUMAN	AMBP	Protein AMBP OS=Homo sapiens GN=AMBP PE=1 SV=1 - [AMBP_HUMAN]	This gene encodes a complex glycoprotein secreted in plasma. The precursor is proteolytically processed into distinct functioning proteins: alpha-1-microglobulin, which belongs to the superfamily of lipocalin transport proteins and may play a role in the regulation of inflammatory processes, and bikunin, which is a urinary trypsin inhibitor belonging to the superfamily of Kunitz-type protease inh…	352	38.97398310466	6.25244140625
P02763	1	A1AG1_HUMAN	ORM1	Alpha-1-acid glycoprotein 1 OS=Homo sapiens GN=ORM1 PE=1 SV=1 - [A1AG1_HUMAN]	This gene encodes a key acute phase plasma protein. Because of its increase due to acute inflammation, this protein is classified as an acute-phase reactant. The specific function of this protein has not yet been determined; however, it may be involved in aspects of immunosuppression. [provided by RefSeq, Jul 2008]. Publication Note: This RefSeq record includes a subset of the publications that a…	201	23.49676024466	5.02099609375
P02765	2	FETUA_HUMAN	AHSG	Alpha-2-HS-glycoprotein OS=Homo sapiens GN=AHSG PE=1 SV=1 - [FETUA_HUMAN]	Alpha2-HS glycoprotein (AHSG), a glycoprotein present in the serum, is synthesized by hepatocytes. The AHSG molecule consists of two polypeptide chains, which are both cleaved from a proprotein encoded from a single mRNA. It is involved in several functions, such as endocytosis, brain development and the formation of bone tissue. The protein is commonly present in the cortical plate of the immatu…	367	39.29971216466	5.71923828125
P02768	2	ALBU_HUMAN	ALB	Serum albumin OS=Homo sapiens GN=ALB PE=1 SV=2 - [ALBU_HUMAN]	Albumin is a soluble, monomeric protein which comprises about one-half of the blood serum protein. Albumin functions primarily as a carrier protein for steroids, fatty acids, and thyroid hormones and plays a role in stabilizing extracellular fluid volume. Albumin is a globular unglycosylated serum protein of molecular weight 65,000. Albumin is synthesized in the liver as preproalbumin which has a…	609	69.32149882466	6.27783203125
P02771	2	FETA_HUMAN	AFP	Alpha-fetoprotein OS=Homo sapiens GN=AFP PE=1 SV=1 - [FETA_HUMAN]	This gene encodes alpha-fetoprotein, a major plasma protein produced by the yolk sac and the liver during fetal life. Alpha-fetoprotein expression in adults is often associated with hepatoma or teratoma. However, hereditary persistance of alpha-fetoprotein may also be found in individuals with no obvious pathology. The protein is thought to be the fetal counterpart of serum albumin, and the alpha…	609	68.632995844660002	5.68115234375
P02774	2	VTDB_HUMAN	GC	Vitamin D-binding protein OS=Homo sapiens GN=GC PE=1 SV=1 - [VTDB_HUMAN]		474	52.929032024660003	5.54150390625
P02787	2	TRFE_HUMAN	TF	Serotransferrin OS=Homo sapiens GN=TF PE=1 SV=3 - [TRFE_HUMAN]		698	77.0136334646601	7.12255859375
P02790	1	HEMO_HUMAN	HPX	Hemopexin OS=Homo sapiens GN=HPX PE=1 SV=2 - [HEMO_HUMAN]		462	51.64327527466	7.02001953125
P04004	2	VTNC_HUMAN	VTN	Vitronectin OS=Homo sapiens GN=VTN PE=1 SV=1 - [VTNC_HUMAN]		478	54.2711700446601	5.79541015625
P04114	2	APOB_HUMAN	APOB	Apolipoprotein B-100 OS=Homo sapiens GN=APOB PE=1 SV=2 - [APOB_HUMAN]		4563	515.282932694663	7.04931640625
P04264	2	K2C1_HUMAN	KRT1	Keratin, type II cytoskeletal 1 OS=Homo sapiens GN=KRT1 PE=1 SV=6 - [K2C1_HUMAN]	The protein encoded by this gene is a member of the keratin gene family. The type II cytokeratins consist of basic or neutral proteins which are arranged in pairs of heterotypic keratin chains coexpressed during differentiation of simple and stratified epithelial tissues. This type II cytokeratin is specifically expressed in the spinous and granular layers of the epidermis with family member KRT1…	644	65.9990039546601	8.11865234375
P05121	1	PAI1_HUMAN	SERPINE1	Plasminogen activator inhibitor 1 OS=Homo sapiens GN=SERPINE1 PE=1 SV=1 - [PAI1_HUMAN]		402	45.0310342046601	7.19580078125
P05155	2	IC1_HUMAN	SERPING1	Plasma protease C1 inhibitor OS=Homo sapiens GN=SERPING1 PE=1 SV=2 - [IC1_HUMAN]		500	55.11939638466	6.55126953125
P05156	2	CFAI_HUMAN	CFI	Complement factor I OS=Homo sapiens GN=CFI PE=1 SV=2 - [CFAI_HUMAN]		583	65.70661074466	7.50341796875
P05452	1	TETN_HUMAN	CLEC3B	Tetranectin OS=Homo sapiens GN=CLEC3B PE=1 SV=3 - [TETN_HUMAN]		202	22.52227463466	5.66845703125
P05546	2	HEP2_HUMAN	SERPIND1	Heparin cofactor 2 OS=Homo sapiens GN=SERPIND1 PE=1 SV=3 - [HEP2_HUMAN]		499	57.0342064746601	6.90283203125
P05783	1	K1C18_HUMAN	KRT18	Keratin, type I cytoskeletal 18 OS=Homo sapiens GN=KRT18 PE=1 SV=2 - [K1C18_HUMAN]	KRT18 encodes the type I intermediate filament chain keratin 18. Keratin 18, together with its filament partner keratin 8, are perhaps the most commonly found members of the intermediate filament gene family. They are expressed in single layer epithelial tissues of the body. Mutations in this gene have been linked to cryptogenic cirrhosis. Two transcript variants encoding the same protein have be…	430	48.02853805466	5.45263671875
P08603	2	CFAH_HUMAN	CFH	Complement factor H OS=Homo sapiens GN=CFH PE=1 SV=4 - [CFAH_HUMAN]		1231	139.00470380466	6.60986328125
P08697	2	A2AP_HUMAN	SERPINF2	Alpha-2-antiplasmin OS=Homo sapiens GN=SERPINF2 PE=1 SV=3 - [A2AP_HUMAN]	This gene encodes a member of the serpin family of serine protease inhibitors. The protein is a major inhibitor of plasmin, which degrades fibrin and various other proteins. Consequently, the proper function of this gene has a major role in regulating the blood clotting pathway. Mutations in this gene result in alpha-2-plasmin inhibitor deficiency, which is characterized by severe hemorrhagic dia…	491	54.5310678246601	6.29052734375
P09211	1	GSTP1_HUMAN	GSTP1	Glutathione S-transferase P OS=Homo sapiens GN=GSTP1 PE=1 SV=2 - [GSTP1_HUMAN]	Glutathione S-transferases (GSTs) are a family of enzymes that play an important role in detoxification by catalyzing the conjugation of many hydrophobic and electrophilic compounds with reduced glutathione. Based on their biochemical, immunologic, and structural properties, the soluble GSTs are categorized into 4 main classes: alpha, mu, pi, and theta. This GST family member is a polymorphic gen…	210	23.34102375466	5.64306640625
P10909	2	CLUS_HUMAN	CLU	Clusterin OS=Homo sapiens GN=CLU PE=1 SV=1 - [CLUS_HUMAN]	The protein encoded by this gene is a secreted chaperone that can under some stress conditions also be found in the cell cytosol. It has been suggested to be involved in several basic biological events such as cell death, tumor progression, and neurodegenerative disorders. Alternate splicing results in both coding and non-coding variants.[provided by RefSeq, May 2011].	449	52.46100815466	6.26513671875
P13645	2	K1C10_HUMAN	KRT10	Keratin, type I cytoskeletal 10 OS=Homo sapiens GN=KRT10 PE=1 SV=6 - [K1C10_HUMAN]	This gene encodes a member of the type I (acidic) cytokeratin family, which belongs to the superfamily of intermediate filament (IF) proteins. Keratins are heteropolymeric structural proteins which form the intermediate filament. These filaments, along with actin microfilaments and microtubules, compose the cytoskeleton of epithelial cells. Mutations in this gene are associated with epidermolytic…	584	58.791696314660001	5.21142578125
P14543	1	NID1_HUMAN	NID1	Nidogen-1 OS=Homo sapiens GN=NID1 PE=1 SV=3 - [NID1_HUMAN]	This gene encodes a member of the nidogen family of basement membrane glycoproteins. The protein interacts with several other components of basement membranes, and may play a role in cell interactions with the extracellular matrix. [provided by RefSeq, Jul 2008]. Publication Note: This RefSeq record includes a subset of the publications that are available for this gene. Please see the Gene record…	1247	136.29071747466	5.28759765625
P19823	2	ITIH2_HUMAN	ITIH2	Inter-alpha-trypsin inhibitor heavy chain H2 OS=Homo sapiens GN=ITIH2 PE=1 SV=2 - [ITIH2_HUMAN]	The inter-alpha-trypsin inhibitors (ITI) are a family of structurally related plasma serine protease inhibitors involved in extracellular matrix stabilization and in prevention of tumor metastasis. The ITI family contains multiple proteins made up of a light chain (see MIM 176870) and a variable number of heavy chains (Salier et al., 1987 [PubMed 2446322]; Himmelfarb et al., 2004 [PubMed 14744536…	946	106.39661401466	6.85888671875
P33908	1	MA1A1_HUMAN	MAN1A1	Mannosyl-oligosaccharide 1,2-alpha-mannosidase IA OS=Homo sapiens GN=MAN1A1 PE=1 SV=3 - [MA1A1_HUMAN]	This gene encodes a class I mammalian Golgi 1,2-mannosidase which is a type II transmembrane protein. This protein catalyzes the removal of 3 distinct mannose residues from peptide-bound Man(9)-GlcNAc(2) oligosaccharides and belongs to family 47 of glycosyl hydrolases. [provided by RefSeq, Jul 2008]. Sequence Note: The sequence X74837.1 is a chimeric mRNA clone. Only the mannosidase, alpha, class…	653	72.92228219466	6.46826171875
P35527	2	K1C9_HUMAN	KRT9	Keratin, type I cytoskeletal 9 OS=Homo sapiens GN=KRT9 PE=1 SV=3 - [K1C9_HUMAN]	This gene encodes the type I keratin 9, an intermediate filament chain expressed only in the terminally differentiated epidermis of palms and soles. Mutations in this gene cause epidermolytic palmoplantar keratoderma. [provided by RefSeq, Jul 2008]. Sequence Note: This RefSeq record was created from transcript and genomic sequence data to make the sequence consistent with the reference genome ass…	623	62.02681761466	5.23681640625
P35908	2	K22E_HUMAN	KRT2	Keratin, type II cytoskeletal 2 epidermal OS=Homo sapiens GN=KRT2 PE=1 SV=2 - [K22E_HUMAN]	The protein encoded by this gene is a member of the keratin gene family. The type II cytokeratins consist of basic or neutral proteins which are arranged in pairs of heterotypic keratin chains coexpressed during differentiation of simple and stratified epithelial tissues. This type II cytokeratin is expressed largely in the upper spinous layer of epidermal keratinocytes and mutations in this gene…	639	65.3932203446601	8.00146484375
P36955	2	PEDF_HUMAN	SERPINF1	Pigment epithelium-derived factor OS=Homo sapiens GN=SERPINF1 PE=1 SV=4 - [PEDF_HUMAN]		418	46.283307424660002	6.37939453125
P37802	1	TAGL2_HUMAN	TAGLN2	Transgelin-2 OS=Homo sapiens GN=TAGLN2 PE=1 SV=3 - [TAGL2_HUMAN]		199	22.37717408466	8.25048828125
P61626	1	LYSC_HUMAN	LYZ	Lysozyme C OS=Homo sapiens GN=LYZ PE=1 SV=1 - [LYSC_HUMAN]		148	16.52628464466	9.15869140625
P61916	1	NPC2_HUMAN	NPC2	Epididymal secretory protein E1 OS=Homo sapiens GN=NPC2 PE=1 SV=1 - [NPC2_HUMAN]	This gene encodes a protein containing a lipid recognition domain. The encoded protein may function in regulating the transport of cholesterol through the late endosomal/lysosomal system. Mutations in this gene have been associated with Niemann-Pick disease, type C2 and frontal lobe atrophy. [provided by RefSeq, Jul 2008]. Publication Note: This RefSeq record includes a subset of the publications…	151	16.55948594466	7.64990234375
P69905	2	HBA_HUMAN	HBA	Hemoglobin subunit alpha OS=Homo sapiens GN=HBA1 PE=1 SV=2 - [HBA_HUMAN]		142	15.24792627466	8.67529296875
Q15582	2	BGH3_HUMAN	TGFBI	Transforming growth factor-beta-induced protein ig-h3 OS=Homo sapiens GN=TGFBI PE=1 SV=1 - [BGH3_HUMAN]	This gene encodes an RGD-containing protein that binds to type I, II and IV collagens. The RGD motif is found in many extracellular matrix proteins modulating cell adhesion and serves as a ligand recognition sequence for several integrins. This protein plays a role in cell-collagen interactions and may be involved in endochondrial bone formation in cartilage. The protein is induced by transformin…	683	74.63398253466	7.70849609375
Q5FYB0	1	ARSJ_HUMAN	ARSJ	Arylsulfatase J OS=Homo sapiens GN=ARSJ PE=2 SV=1 - [ARSJ_HUMAN]	Sulfatases (EC 3.1.5.6), such as ARSJ, hydrolyze sulfate esters from sulfated steroids, carbohydrates, proteoglycans, and glycolipids. They are involved in hormone biosynthesis, modulation of cell signaling, and degradation of macromolecules (Sardiello et al., 2005 [PubMed 16174644]).[supplied by OMIM, Mar 2008].	599	67.1928824546601	9.01220703125
Q5T7W0	2	ZN618_HUMAN	ZNF618	Zinc finger protein 618 OS=Homo sapiens GN=ZNF618 PE=1 SV=1 - [ZN618_HUMAN]		954	104.88909178466	7.09326171875
Q6ZVX9	1	PAQR9_HUMAN	PAQR9	Progestin and adipoQ receptor family member 9 OS=Homo sapiens GN=PAQR9 PE=2 SV=1 - [PAQR9_HUMAN]		377	42.66382992466	8.58740234375
Q8IVF4	1	DYH10_HUMAN	DNAH10	Dynein heavy chain 10, axonemal OS=Homo sapiens GN=DNAH10 PE=1 SV=4 - [DYH10_HUMAN]		4471	514.512086514662	5.88427734375
Q8N335	1	GPD1L_HUMAN	GPD1L	Glycerol-3-phosphate dehydrogenase 1-like protein OS=Homo sapiens GN=GPD1L PE=1 SV=1 - [GPD1L_HUMAN]	The protein encoded by this gene catalyzes the conversion of sn-glycerol 3-phosphate to glycerone phosphate. The encoded protein is found in the cytoplasm, associated with the plasma membrane, where it binds the sodium channel, voltage-gated, type V, alpha subunit (SCN5A). Defects in this gene are a cause of Brugada syndrome type 2 (BRS2) as well as sudden infant death syndrome (SIDS). [provided …	351	38.39392680466	7.02001953125
Q8NBP7	1	PCSK9_HUMAN	PCSK9	Proprotein convertase subtilisin/kexin type 9 OS=Homo sapiens GN=PCSK9 PE=1 SV=3 - [PCSK9_HUMAN]	This gene encodes a proprotein convertase belonging to the proteinase K subfamily of the secretory subtilase family. The encoded protein is synthesized as a soluble zymogen that undergoes autocatalytic intramolecular processing in the endoplasmic reticulum. The protein may function as a proprotein convertase. This protein plays a role in cholesterol homeostasis and may have a role in the differen…	692	74.2391291246601	6.60986328125
Q99536	1	VAT1_HUMAN	VAT1	Synaptic vesicle membrane protein VAT-1 homolog OS=Homo sapiens GN=VAT1 PE=1 SV=2 - [VAT1_HUMAN]	Synaptic vesicles are responsible for regulating the storage and release of neurotransmitters in the nerve terminal. The protein encoded by this gene is an abundant integral membrane protein of cholinergic synaptic vesicles and is thought to be involved in vesicular transport. It belongs to the quinone oxidoreductase subfamily of zinc-containing alcohol dehydrogenase proteins. [provided by RefSeq…	393	41.89341935466	6.29052734375
Q9NUQ6	1	SPS2L_HUMAN	SPATS2L	SPATS2-like protein OS=Homo sapiens GN=SPATS2L PE=1 SV=2 - [SPS2L_HUMAN]		558	61.6907334246601	9.64208984375
Q9NYQ6	1	CELR1_HUMAN	CELSR1	Cadherin EGF LAG seven-pass G-type receptor 1 OS=Homo sapiens GN=CELSR1 PE=1 SV=1 - [CELR1_HUMAN]	The protein encoded by this gene is a member of the flamingo subfamily, part of the cadherin superfamily. The flamingo subfamily consists of nonclassic-type cadherins; a subpopulation that does not interact with catenins. The flamingo cadherins are located at the plasma membrane and have nine cadherin domains, seven epidermal growth factor-like repeats and two laminin A G-type repeats in their ec…	3014	329.278011974662	5.92236328125
Q9UN73	1	PCDA6_HUMAN	PCDHA6	Protocadherin alpha-6 OS=Homo sapiens GN=PCDHA6 PE=2 SV=1 - [PCDA6_HUMAN]	This gene is a member of the protocadherin alpha gene cluster, one of three related gene clusters tandemly linked on chromosome five that demonstrate an unusual genomic organization similar to that of B-cell and T-cell receptor gene clusters. The alpha gene cluster is composed of 15 cadherin superfamily genes related to the mouse CNR genes and consists of 13 highly similar and 2 more distantly re…	950	102.65217959466	5.05908203125
Q9Y2C9	1	TLR6_HUMAN	TLR6	Toll-like receptor 6 OS=Homo sapiens GN=TLR6 PE=1 SV=2 - [TLR6_HUMAN]		796	91.8204791446601	7.22509765625

## Sheet: 3D-liver model with amoebae
Table S2: Proteins identified in the 3D-liver model with amoebae.
Human proteins were identified with the H. sapiens UniProt database and matches with the B. taurus UniProt database were removed.
Number of samples indicates the number of biological replicates in which a given protein was identified.
Entry	Number of samples	Entry name	Gene name	Uniprot Protein	Summary of protein function	# AAs	MW [kDa]	Calculated pI
P49327	6	FAS_HUMAN	FASN	Fatty acid synthase OS=Homo sapiens GN=FASN PE=1 SV=3 - [FAS_HUMAN]	The enzyme encoded by this gene is a multifunctional protein. Its main function is to catalyze the synthesis of palmitate from acetyl-CoA and malonyl-CoA, in the presence of NADPH, into long-chain saturated fatty acids. In some cancer cell lines, this protein has been found to be fused with estrogen receptor-alpha (ER-alpha), in which the N-terminus of FAS is fused in-frame with the C-terminus of…	2511	273.254300514661	6.44287109375
P31946	6	1433B_HUMAN	YWHAB	14-3-3 protein beta/alpha OS=Homo sapiens GN=YWHAB PE=1 SV=3 - [1433B_HUMAN]	This gene encodes a protein belonging to the 14-3-3 family of proteins, members of which mediate signal transduction by binding to phosphoserine-containing proteins. This highly conserved protein family is found in both plants and mammals. The encoded protein has been shown to interact with RAF1 and CDC25 phosphatases, suggesting that it may play a role in linking mitogenic signaling and the cell…	246	28.06483186466	4.83056640625
P14174	6	MIF_HUMAN	MIF	Macrophage migration inhibitory factor OS=Homo sapiens GN=MIF PE=1 SV=4 - [MIF_HUMAN]	This gene encodes a lymphokine involved in cell-mediated immunity, immunoregulation, and inflammation. It plays a role in the regulation of macrophage function in host defense through the suppression of anti-inflammatory effects of glucocorticoids. This lymphokine and the JAB1 protein form a complex in the cytosol near the peripheral plasma membrane, which may indicate an additional role in integ…	115	12.46821986466	7.88427734375
P04406	6	G3P_HUMAN	GAPDH	Glyceraldehyde-3-phosphate dehydrogenase OS=Homo sapiens GN=GAPDH PE=1 SV=3 - [G3P_HUMAN]		335	36.03039959466	8.45556640625
P00338	6	LDHA_HUMAN	LDHA	L-lactate dehydrogenase A chain OS=Homo sapiens GN=LDHA PE=1 SV=2 - [LDHA_HUMAN]	The protein encoded by this gene catalyzes the conversion of L-lactate and NAD to pyruvate and NADH in the final step of anaerobic glycolysis. The protein is found predominantly in muscle tissue and belongs to the lactate dehydrogenase family. Mutations in this gene have been linked to exertional myoglobinuria. Multiple transcript variants encoding different isoforms have been found for this gene…	332	36.66536273466	8.26513671875
P61769	5	B2MG_HUMAN	B2M	Beta-2-microglobulin OS=Homo sapiens GN=B2M PE=1 SV=1 - [B2MG_HUMAN]	This gene encodes a serum protein found in association with the major histocompatibility complex (MHC) class I heavy chain on the surface of nearly all nucleated cells. The protein has a predominantly beta-pleated sheet structure that can form amyloid fibrils in some pathological conditions. A mutation in this gene has been shown to result in hypercatabolic hypoproteinemia.[provided by RefSeq, Se…	119	13.70591144466	6.52197265625
P30041	5	PRDX6_HUMAN	PRDX6	Peroxiredoxin-6 OS=Homo sapiens GN=PRDX6 PE=1 SV=3 - [PRDX6_HUMAN]	The protein encoded by this gene is a member of the thiol-specific antioxidant protein family. This protein is a bifunctional enzyme with two distinct active sites. It is involved in redox regulation of the cell; it can reduce H(2)O(2) and short chain organic, fatty acid, and phospholipid hydroperoxides. It may play a role in the regulation of phospholipid turnover as well as in protection agains…	224	25.01919155466	6.37939453125
P08727	5	K1C19_HUMAN	KRT19	Keratin, type I cytoskeletal 19 OS=Homo sapiens GN=KRT19 PE=1 SV=4 - [K1C19_HUMAN]	The protein encoded by this gene is a member of the keratin family. The keratins are intermediate filament proteins responsible for the structural integrity of epithelial cells and are subdivided into cytokeratins and hair keratins. The type I cytokeratins consist of acidic proteins which are arranged in pairs of heterotypic keratin chains. Unlike its related family members, this smallest known a…	400	44.07912415466	5.13525390625
P06733	5	ENOA_HUMAN	ENO1	Alpha-enolase OS=Homo sapiens GN=ENO1 PE=1 SV=2 - [ENOA_HUMAN]		434	47.13932161466	7.38623046875
P02749	5	APOH_HUMAN	APOH	Beta-2-glycoprotein 1 OS=Homo sapiens GN=APOH PE=1 SV=3 - [APOH_HUMAN]	Apolipoprotein H has been implicated in a variety of physiologic pathways including lipoprotein metabolism, coagulation, and the production of antiphospholipid autoantibodies. APOH may be a required cofactor for anionic phospholipid binding by the antiphospholipid autoantibodies found in sera of many patients with lupus and primary antiphospholipid syndrome, but it does not seem to be required fo…	345	38.27266101466	7.97216796875
P00352	5	AL1A1_HUMAN	ALDH1A1	Retinal dehydrogenase 1 OS=Homo sapiens GN=ALDH1A1 PE=1 SV=2 - [AL1A1_HUMAN]	The protein encoded by this gene belongs to the aldehyde dehydrogenase family. Aldehyde dehydrogenase is the next enzyme after alcohol dehydrogenase in the major pathway of alcohol metabolism. There are two major aldehyde dehydrogenase isozymes in the liver, cytosolic and mitochondrial, which are encoded by distinct genes, and can be distinguished by their electrophoretic mobility, kinetic proper…	501	54.8269503846601	6.72705078125
Q06830	4	PRDX1_HUMAN	PRDX1	Peroxiredoxin-1 OS=Homo sapiens GN=PRDX1 PE=1 SV=1 - [PRDX1_HUMAN]	This gene encodes a member of the peroxiredoxin family of antioxidant enzymes, which reduce hydrogen peroxide and alkyl hydroperoxides. The encoded protein may play an antioxidant protective role in cells, and may contribute to the antiviral activity of CD8(+) T-cells. This protein may have a proliferative effect and play a role in cancer development or progression. Four transcript variants encod…	199	22.09627988466	8.13330078125
Q00839	4	HNRPU_HUMAN	HNRNPU	Heterogeneous nuclear ribonucleoprotein U OS=Homo sapiens GN=HNRNPU PE=1 SV=6 - [HNRPU_HUMAN]		825	90.5280091246604	5.99853515625
P09382	4	LEG1_HUMAN	LGALS1	Galectin-1 OS=Homo sapiens GN=LGALS1 PE=1 SV=2 - [LEG1_HUMAN]	The galectins are a family of beta-galactoside-binding proteins implicated in modulating cell-cell and cell-matrix interactions. This gene product may act as an autocrine negative growth factor that regulates cell proliferation. [provided by RefSeq, Jul 2008]. Publication Note: This RefSeq record includes a subset of the publications that are available for this gene. Please see the Gene record to…	135	14.70620005466	5.50341796875
P08107	4	HSP71_HUMAN	HSP71	Heat shock 70 kDa protein 1A/1B OS=Homo sapiens GN=HSPA1A PE=1 SV=5 - [HSP71_HUMAN]		641	70.0090404646601	5.65576171875
Q58FF8	3	H90B2_HUMAN	H90B2	Putative heat shock protein HSP 90-beta 2 OS=Homo sapiens GN=HSP90AB2P PE=1 SV=2 - [H90B2_HUMAN]		381	44.32111421466	4.84326171875
Q15274	3	NADC_HUMAN	QPRT	Nicotinate-nucleotide pyrophosphorylase [carboxylating] OS=Homo sapiens GN=QPRT PE=1 SV=3 - [NADC_HUMAN]	This gene encodes a key enzyme in catabolism of quinolinate, an intermediate in the tryptophan-nicotinamide adenine dinucleotide pathway. Quinolinate acts as a most potent endogenous exitotoxin to neurons. Elevation of quinolinate levels in the brain has been linked to the pathogenesis of neurodegenerative disorders such as epilepsy, Alzheimer's disease, and Huntington's disease. [provided by Ref…	297	30.82610604466	6.21435546875
P29401	3	TKT_HUMAN	TKT	Transketolase OS=Homo sapiens GN=TKT PE=1 SV=3 - [TKT_HUMAN]		623	67.8347278846601	7.66455078125
P13639	3	EF2_HUMAN	EEF2	Elongation factor 2 OS=Homo sapiens GN=EEF2 PE=1 SV=4 - [EF2_HUMAN]	This gene encodes a member of the GTP-binding translation elongation factor family. This protein is an essential factor for protein synthesis. It promotes the GTP-dependent translocation of the nascent protein chain from the A-site to the P-site of the ribosome. This protein is completely inactivated by EF-2 kinase phosporylation. [provided by RefSeq, Jul 2008]. Publication Note: This RefSeq reco…	858	95.27695382466	6.82958984375
P13489	3	RINI_HUMAN	RNH1	Ribonuclease inhibitor OS=Homo sapiens GN=RNH1 PE=1 SV=2 - [RINI_HUMAN]	Placental ribonuclease inhibitor (PRI) is a member of a family of proteinaceous cytoplasmic RNase inhibitors that occur in many tissues and bind to both intracellular and extracellular RNases (summarized by Lee et al., 1988 [PubMed 3219362]). In addition to control of intracellular RNases, the inhibitor may have a role in the regulation of angiogenin (MIM 105850). Ribonuclease inhibitor, of 50,00…	461	49.94108966466	4.81787109375
P06396	3	GELS_HUMAN	GSN	Gelsolin OS=Homo sapiens GN=GSN PE=1 SV=1 - [GELS_HUMAN]		782	85.6441933646601	6.27783203125
P04792	3	HSPB1_HUMAN	HSPB1	Heat shock protein beta-1 OS=Homo sapiens GN=HSPB1 PE=1 SV=2 - [HSPB1_HUMAN]	The protein encoded by this gene is induced by environmental stress and developmental changes. The encoded protein is involved in stress resistance and actin organization and translocates from the cytoplasm to the nucleus upon stress induction. Defects in this gene are a cause of Charcot-Marie-Tooth disease type 2F (CMT2F) and distal hereditary motor neuropathy (dHMN). [provided by RefSeq, Oct 20…	205	22.76849396466	6.40478515625
P04083	3	ANXA1_HUMAN	ANXA1	Annexin A1 OS=Homo sapiens GN=ANXA1 PE=1 SV=2 - [ANXA1_HUMAN]		346	38.68998096466	7.02001953125
O75874	3	IDHC_HUMAN	IDH1	Isocitrate dehydrogenase [NADP] cytoplasmic OS=Homo sapiens GN=IDH1 PE=1 SV=2 - [IDHC_HUMAN]		414	46.62951655466	7.00537109375
Q96IC2	2	REXON_HUMAN	LOC81691	Putative RNA exonuclease NEF-sp OS=Homo sapiens GN=44M2.3 PE=2 SV=1 - [REXON_HUMAN]		774	86.83046556466	8.32373046875
Q13813	2	SPTA2_HUMAN	SPTAN1	Spectrin alpha chain, non-erythrocytic 1 OS=Homo sapiens GN=SPTAN1 PE=1 SV=3 - [SPTN1_HUMAN]	Spectrins are a family of filamentous cytoskeletal proteins that function as essential scaffold proteins that stabilize the plasma membrane and organize intracellular organelles. Spectrins are composed of alpha and beta dimers that associate to form tetramers linked in a head-to-head arrangement. This gene encodes an alpha spectrin that is specifically expressed in nonerythrocytic cells. The enco…	2472	284.364223094661	5.35107421875
Q09666	2	AHNK_HUMAN	AHNAK	Neuroblast differentiation-associated protein AHNAK OS=Homo sapiens GN=AHNAK PE=1 SV=2 - [AHNK_HUMAN]		5890	628.69942192466	6.15087890625
Q08380	2	LG3BP_HUMAN	LGALS3BP	Galectin-3-binding protein OS=Homo sapiens GN=LGALS3BP PE=1 SV=1 - [LG3BP_HUMAN]	The galectins are a family of beta-galactoside-binding proteins implicated in modulating cell-cell and cell-matrix interactions. LGALS3BP has been found elevated in the serum of patients with cancer and in those infected by the human immunodeficiency virus (HIV). It appears to be implicated in immune response associated with natural killer (NK) and lymphokine-activated killer (LAK) cell cytotoxic…	585	65.2892885446601	5.27490234375
P40261	2	NNMT_HUMAN	NNMT	Nicotinamide N-methyltransferase OS=Homo sapiens GN=NNMT PE=1 SV=1 - [NNMT_HUMAN]		264	29.55506132466	5.74462890625
P35442	2	TSP2_HUMAN	THBS2	Thrombospondin-2 OS=Homo sapiens GN=THBS2 PE=1 SV=2 - [TSP2_HUMAN]		1172	129.90777812466	4.83056640625
P30153	2	2AAA_HUMAN	PPP2R1A	Serine/threonine-protein phosphatase 2A 65 kDa regulatory subunit A alpha isoform OS=Homo sapiens GN=PPP2R1A PE=1 SV=4 - [2AAA_HUMAN]		589	65.26691645466	5.10986328125
P30101	2	PDIA3_HUMAN	PDIA3	Protein disulfide-isomerase A3 OS=Homo sapiens GN=PDIA3 PE=1 SV=4 - [PDIA3_HUMAN]	This gene encodes a protein of the endoplasmic reticulum that interacts with lectin chaperones calreticulin and calnexin to modulate folding of newly synthesized glycoproteins. The protein was once thought to be a phospholipase; however, it has been demonstrated that the protein actually has protein disulfide isomerase activity. It is thought that complexes of lectins and this protein mediate pro…	505	56.7467500846601	6.35400390625
P30086	2	PEBP1_HUMAN	PEBP1	Phosphatidylethanolamine-binding protein 1 OS=Homo sapiens GN=PEBP1 PE=1 SV=3 - [PEBP1_HUMAN]		187	21.04366691466	7.53271484375
P15311	2	EZRI_HUMAN	EZR	Ezrin OS=Homo sapiens GN=EZR PE=1 SV=4 - [EZRI_HUMAN]	The cytoplasmic peripheral membrane protein encoded by this gene functions as a protein-tyrosine kinase substrate in microvilli. As a member of the ERM protein family, this protein serves as an intermediate between the plasma membrane and the actin cytoskeleton. This protein plays a key role in cell surface structure adhesion, migration and organization, and it has been implicated in various huma…	586	69.36974098466	6.26513671875
P14618	2	KPYM_HUMAN	PKM2	Pyruvate kinase isozymes M1/M2 OS=Homo sapiens GN=PKM PE=1 SV=4 - [KPYM_HUMAN]		531	57.9000263146601	7.84033203125
P13010	2	XRCC5_HUMAN	XRCC5	X-ray repair cross-complementing protein 5 OS=Homo sapiens GN=XRCC5 PE=1 SV=3 - [XRCC5_HUMAN]	The protein encoded by this gene is the 80-kilodalton subunit of the Ku heterodimer protein which is also known as ATP-dependant DNA helicase II or DNA repair protein XRCC5. Ku is the DNA-binding component of the DNA-dependent protein kinase, and it functions together with the DNA ligase IV-XRCC4 complex in the repair of DNA double-strand break by non-homologous end joining and the completion of …	732	82.65227975466	5.80810546875
P08238	2	HS90B_HUMAN	HSP90AB1	Heat shock protein HSP 90-beta OS=Homo sapiens GN=HSP90AB1 PE=1 SV=4 - [HS90B_HUMAN]	HSP90 proteins are highly conserved molecular chaperones that have key roles in signal transduction, protein folding, protein degradation, and morphologic evolution. HSP90 proteins normally associate with other cochaperones and play important roles in folding newly synthesized proteins or stabilizing and refolding denatured proteins after stress. There are 2 major cytosolic HSP90 proteins, HSP90A…	724	83.21210592466	5.03369140625
P07737	2	PROF1_HUMAN	PFN1	Profilin-1 OS=Homo sapiens GN=PFN1 PE=1 SV=2 - [PROF1_HUMAN]		140	15.04455675466	8.26513671875
P07195	2	LDHB_HUMAN	LDHB	L-lactate dehydrogenase B chain OS=Homo sapiens GN=LDHB PE=1 SV=2 - [LDHB_HUMAN]		334	36.61514474466	6.04931640625
P05388	2	RLA0_HUMAN	RPLP0	60S acidic ribosomal protein P0 OS=Homo sapiens GN=RPLP0 PE=1 SV=1 - [RLA0_HUMAN]	Ribosomes, the organelles that catalyze protein synthesis, consist of a small 40S subunit and a large 60S subunit. Together these subunits are composed of 4 RNA species and approximately 80 structurally distinct proteins. This gene encodes a ribosomal protein that is a component of the 60S subunit. The protein, which is the functional equivalent of the E. coli L10 ribosomal protein, belongs to th…	317	34.25179938466	5.97314453125
P05154	2	IPSP_HUMAN	SERPINA5	Plasma serine protease inhibitor OS=Homo sapiens GN=SERPINA5 PE=1 SV=3 - [IPSP_HUMAN]		406	45.6456913146601	9.26123046875
P04217	2	A1BG_HUMAN	A1BG	Alpha-1B-glycoprotein OS=Homo sapiens GN=A1BG PE=1 SV=4 - [A1BG_HUMAN]	The protein encoded by this gene is a plasma glycoprotein of unknown function. The protein shows sequence similarity to the variable regions of some immunoglobulin supergene family member proteins. [provided by RefSeq, Jul 2008].	495	54.2195419846601	5.85888671875
P04075	2	ALDOA_HUMAN	ALDOA	Fructose-bisphosphate aldolase A OS=Homo sapiens GN=ALDOA PE=1 SV=2 - [ALDOA_HUMAN]	The protein encoded by this gene, Aldolase A (fructose-bisphosphate aldolase), is a glycolytic enzyme that catalyzes the reversible conversion of fructose-1,6-bisphosphate to glyceraldehyde 3-phosphate and dihydroxyacetone phosphate. Three aldolase isozymes (A, B, and C), encoded by three different genes, are differentially expressed during development. Aldolase A is found in the developing embry…	364	39.39530770466	8.08935546875
P02753	2	RET4_HUMAN	RBP4	Retinol-binding protein 4 OS=Homo sapiens GN=RBP4 PE=1 SV=3 - [RET4_HUMAN]	This protein belongs to the lipocalin family and is the specific carrier for retinol (vitamin A alcohol) in the blood. It delivers retinol from the liver stores to the peripheral tissues. In plasma, the RBP-retinol complex interacts with transthyretin which prevents its loss by filtration through the kidney glomeruli. A deficiency of vitamin A blocks secretion of the binding protein posttranslati…	201	22.99525925466	6.07470703125
O75083	2	WDR1_HUMAN	WDR1	WD repeat-containing protein 1 OS=Homo sapiens GN=WDR1 PE=1 SV=4 - [WDR1_HUMAN]	This gene encodes a protein containing 9 WD repeats. WD repeats are approximately 30- to 40-amino acid domains containing several conserved residues, mostly including a trp-asp at the C-terminal end. WD domains are involved in protein-protein interactions. The encoded protein may help induce the disassembly of actin filaments. Two transcript variants encoding different isoforms have been found fo…	606	66.1518722446601	6.65380859375
Q9Y696	1	CLIC4_HUMAN	CLIC4	Chloride intracellular channel protein 4 OS=Homo sapiens GN=CLIC4 PE=1 SV=4 - [CLIC4_HUMAN]		253	28.75374578466	5.59228515625
Q9Y490	1	TLN1_HUMAN	TLN1	Talin-1 OS=Homo sapiens GN=TLN1 PE=1 SV=3 - [TLN1_HUMAN]	This gene encodes a cytoskeletal protein that is concentrated in areas of cell-substratum and cell-cell contacts. The encoded protein plays a significant role in the assembly of actin filaments and in spreading and migration of various cell types, including fibroblasts and osteoclasts. It codistributes with integrins in the cell surface membrane in order to assist in the attachment of adherent ce…	2541	269.59906266466	6.07470703125
Q9UQR0	1	SCML2_HUMAN	SCML2	Sex comb on midleg-like protein 2 OS=Homo sapiens GN=SCML2 PE=1 SV=1 - [SCML2_HUMAN]	This gene encodes a member of the Polycomb group proteins. These proteins form the Polycomb repressive complexes which are involved in transcriptional repression. The encoded protein binds histone peptides that are monomethylated at lysine residues and may be involved in regulating homeotic gene expression during development. [provided by RefSeq, Jun 2010].	700	77.2079019346601	8.54345703125
Q9ULH4	1	LRFN2_HUMAN	LRFN2	Leucine-rich repeat and fibronectin type-III domain-containing protein 2 OS=Homo sapiens GN=LRFN2 PE=1 SV=2 - [LRFN2_HUMAN]		789	84.6771570646603	6.74169921875
Q9UL46	1	PSME2_HUMAN	PSME2	Proteasome activator complex subunit 2 OS=Homo sapiens GN=PSME2 PE=1 SV=4 - [PSME2_HUMAN]		239	27.38431693466	5.73193359375
Q9UHD8	1	SEPT9_HUMAN	2009-09-01	Septin-9 OS=Homo sapiens GN=SEPT9 PE=1 SV=2 - [SEPT9_HUMAN]	This gene is a member of the septin family involved in cytokinesis and cell cycle control. This gene is a candidate for the ovarian tumor suppressor gene. Mutations in this gene cause hereditary neuralgic amyotrophy, also known as neuritis with brachial predilection. A chromosomal translocation involving this gene on chromosome 17 and the MLL gene on chromosome 11 results in acute myelomonocytic …	586	65.36077437466	8.96826171875
Q9P286	1	PAK7_HUMAN	PAK7	Serine/threonine-protein kinase PAK 7 OS=Homo sapiens GN=PAK7 PE=1 SV=1 - [PAK7_HUMAN]		719	80.6939517746601	8.08935546875
Q9P246	1	STIM2_HUMAN	STIM2	Stromal interaction molecule 2 OS=Homo sapiens GN=STIM2 PE=1 SV=2 - [STIM2_HUMAN]		746	83.9182359046601	6.75634765625
Q9H582	1	ZN644_HUMAN	ZNF644	Zinc finger protein 644 OS=Homo sapiens GN=ZNF644 PE=1 SV=2 - [ZN644_HUMAN]		1327	149.471328334661	8.16259765625
Q9H307	1	PININ_HUMAN	PNN	Pinin OS=Homo sapiens GN=PNN PE=1 SV=4 - [PININ_HUMAN]		717	81.5649662246606	7.13720703125
Q9H2F3	1	3BHS7_HUMAN	HSD3B7	3 beta-hydroxysteroid dehydrogenase type 7 OS=Homo sapiens GN=HSD3B7 PE=1 SV=2 - [3BHS7_HUMAN]	This gene encodes an enzyme which is involved in the initial stages of the synthesis of bile acids from cholesterol and a member of the short-chain dehydrogenase/reductase superfamily. The encoded protein is a membrane-associated endoplasmic reticulum protein which is active against 7-alpha hydrosylated sterol substrates. Mutations in this gene are associated with a congenital bile acid synthesis…	369	40.99013653466	8.25048828125
Q9H0M4	1	ZCPW1_HUMAN	ZCWPW1	Zinc finger CW-type PWWP domain protein 1 OS=Homo sapiens GN=ZCWPW1 PE=1 SV=2 - [ZCPW1_HUMAN]		648	71.96205385466	7.53271484375
Q9BZ71	1	PITM3_HUMAN	PITPNM3	Membrane-associated phosphatidylinositol transfer protein 3 OS=Homo sapiens GN=PITPNM3 PE=1 SV=2 - [PITM3_HUMAN]		974	106.71373756466	7.13720703125
Q9BUF5	1	TBB6_HUMAN	TUBB6	Tubulin beta-6 chain OS=Homo sapiens GN=TUBB6 PE=1 SV=1 - [TBB6_HUMAN]		446	49.8250022046601	4.88134765625
Q96MW7	1	TIGD1_HUMAN	TIGD1	Tigger transposable element-derived protein 1 OS=Homo sapiens GN=TIGD1 PE=1 SV=1 - [TIGD1_HUMAN]	The protein encoded by this gene belongs to the tigger subfamily of the pogo superfamily of DNA-mediated transposons in humans. These proteins are related to DNA transposons found in fungi and nematodes, and more distantly to the Tc1 and mariner transposases. They are also very similar to the major mammalian centromere protein B. The exact function of this gene is not known. [provided by RefSeq, …	591	67.2565114346601	8.45556640625
Q92824	1	PCSK5_HUMAN	PCSK5	Proprotein convertase subtilisin/kexin type 5 OS=Homo sapiens GN=PCSK5 PE=1 SV=4 - [PCSK5_HUMAN]	The protein encoded by this gene belongs to the subtilisin-like proprotein convertase family. The members of this family are proprotein convertases that process latent precursor proteins into their biologically active products. This encoded protein mediates posttranslational endoproteolytic processing for several integrin alpha subunits. It is thought to process prorenin, pro-membrane type-1 matr…	1860	206.801663054661	6.10009765625
Q8WY91	1	THAP4_HUMAN	THAP4	THAP domain-containing protein 4 OS=Homo sapiens GN=THAP4 PE=1 SV=2 - [THAP4_HUMAN]		577	62.8506377446601	9.27587890625
Q8NHA6	1	OR2W6_HUMAN	OR2W6	Putative olfactory receptor 2W6 OS=Homo sapiens GN=OR2W6P PE=5 SV=1 - [OR2W6_HUMAN]		318	35.25948528466	8.36767578125
Q8N0W5	1	IQCK_HUMAN	IQCK	IQ domain-containing protein K OS=Homo sapiens GN=IQCK PE=2 SV=1 - [IQCK_HUMAN]		287	33.26999096466	8.20654296875
Q8IXJ9	1	ASXL1_HUMAN	ASXL1	Putative Polycomb group protein ASXL1 OS=Homo sapiens GN=ASXL1 PE=1 SV=3 - [ASXL1_HUMAN]		1541	165.345187834661	6.21435546875
Q8IVH2	1	FOXP4_HUMAN	FOXP4	Forkhead box protein P4 OS=Homo sapiens GN=FOXP4 PE=1 SV=1 - [FOXP4_HUMAN]	This gene belongs to subfamily P of the forkhead box (FOX) transcription factor family. Forkhead box transcription factors play important roles in the regulation of tissue- and cell type-specific gene transcription during both development and adulthood. Many members of the forkhead box gene family, including members of subfamily P, have roles in mammalian oncogenesis. This gene may play a role in…	680	73.4426180446601	6.40478515625
Q8IUH5	1	ZDH17_HUMAN	ZDHHC17	Palmitoyltransferase ZDHHC17 OS=Homo sapiens GN=ZDHHC17 PE=1 SV=2 - [ZDH17_HUMAN]		632	72.5919594346601	7.50341796875
Q86YZ3	1	HORN_HUMAN	HRNR	Hornerin OS=Homo sapiens GN=HRNR PE=1 SV=2 - [HORN_HUMAN]		2850	282.227637214666	10.03759765625
Q86XD8	1	ZFAN4_HUMAN	ANUBL1	AN1-type zinc finger protein 4 OS=Homo sapiens GN=ZFAND4 PE=2 SV=2 - [ZFAN4_HUMAN]		727	80.3072018246601	8.35302734375
Q86VG3	1	CK074_HUMAN	C11orf74	Uncharacterized protein C11orf74 OS=Homo sapiens GN=C11orf74 PE=2 SV=1 - [CK074_HUMAN]		221	25.39112647466	4.51318359375
Q7Z614	1	SNX20_HUMAN	SNX20	Sorting nexin-20 OS=Homo sapiens GN=SNX20 PE=1 SV=1 - [SNX20_HUMAN]	SNX20 interacts with the cytoplasmic domain of PSGL1 (SELPLG; MIM 600738) and cycles PSGL1 into endosomes.[supplied by OMIM, Feb 2010].	316	36.15477474466	8.64599609375
Q6P2I7	1	EBLN2_HUMAN	EBLN2	Endogenous Bornavirus-like nucleoprotein 2 OS=Homo sapiens GN=EBLN2 PE=2 SV=1 - [EBLN2_HUMAN]		272	30.43044485466	9.04150390625
Q6P158	1	DHX57_HUMAN	DHX57	Putative ATP-dependent RNA helicase DHX57 OS=Homo sapiens GN=DHX57 PE=1 SV=2 - [DHX57_HUMAN]		1386	155.50681064466	7.70849609375
Q5SZL2	1	CE85L_HUMAN	C6orf204	Centrosomal protein of 85 kDa-like OS=Homo sapiens GN=CEP85L PE=1 SV=1 - [CE85L_HUMAN]		805	91.7508606646599	6.32861328125
Q5SWX8	1	ODR4_HUMAN	C1orf27	Protein odr-4 homolog OS=Homo sapiens GN=ODR4 PE=2 SV=1 - [ODR4_HUMAN]		454	51.07077850466	5.92236328125
Q5JY77	1	GASP1_HUMAN	GPRASP1	G-protein coupled receptor-associated sorting protein 1 OS=Homo sapiens GN=GPRASP1 PE=1 SV=3 - [GASP1_HUMAN]	This gene encodes a member of the GPRASP (G protein-coupled receptor associated sorting protein) family. The protein may modulate lysosomal sorting and functional down-regulation of a variety of G-protein coupled receptors. It targets receptors for degradation in lysosomes. The receptors interacting with this sorting protein include D2 dopamine receptor (DRD2), delta opioid receptor (OPRD1), beta…	1395	156.76686061466	4.67822265625
Q5BKX5	1	CS054_HUMAN	C19orf54	UPF0692 protein C19orf54 OS=Homo sapiens GN=C19orf54 PE=1 SV=2 - [CS054_HUMAN]		351	37.75459149466	7.47412109375
Q4KMQ2	1	ANO6_HUMAN	ANO6	Anoctamin-6 OS=Homo sapiens GN=ANO6 PE=1 SV=2 - [ANO6_HUMAN]		910	106.09625418466	7.76708984375
Q3SY00	1	T10IP_HUMAN	TSGA10IP	Testis-specific protein 10-interacting protein OS=Homo sapiens GN=TSGA10IP PE=2 SV=1 - [T10IP_HUMAN]		556	62.31156840466	10.05224609375
Q16816	1	PHKG1_HUMAN	PHKG1	Phosphorylase b kinase gamma catalytic chain, skeletal muscle/heart isoform OS=Homo sapiens GN=PHKG1 PE=2 SV=3 - [PHKG1_HUMAN]	This gene is a member of the Ser/Thr protein kinase family and encodes a protein with one protein kinase domain and two calmodulin-binding domains. This protein is the catalytic member of a 16 subunit protein kinase complex which contains equimolar ratios of 4 subunit types. The complex is a crucial glycogenolytic regulatory enzyme. This gene has two pseudogenes at chromosome 7q11.21 and one at c…	387	44.99506352466	6.85888671875
Q15714	1	T22D1_HUMAN	TSC22D1	TSC22 domain family protein 1 OS=Homo sapiens GN=TSC22D1 PE=1 SV=3 - [T22D1_HUMAN]		1073	109.60992355466	5.64306640625
Q15019	1	SEPT2_HUMAN	2002-09-01	Septin-2 OS=Homo sapiens GN=SEPT2 PE=1 SV=1 - [SEPT2_HUMAN]		361	41.46125226466	6.59521484375
Q15003	1	CND2_HUMAN	NCAPH	Condensin complex subunit 2 OS=Homo sapiens GN=NCAPH PE=1 SV=3 - [CND2_HUMAN]	This gene encodes a member of the barr gene family and a regulatory subunit of the condensin complex. This complex is required for the conversion of interphase chromatin into condensed chromosomes. The protein encoded by this gene is associated with mitotic chromosomes, except during the early phase of chromosome condensation. During interphase, the protein has a distinct punctate nucleolar local…	741	82.51130714466	5.05908203125
Q14974	1	IMB1_HUMAN	KPNB1	Importin subunit beta-1 OS=Homo sapiens GN=KPNB1 PE=1 SV=2 - [IMB1_HUMAN]	Nucleocytoplasmic transport, a signal- and energy-dependent process, takes place through nuclear pore complexes embedded in the nuclear envelope. The import of proteins containing a nuclear localization signal (NLS) requires the NLS import receptor, a heterodimer of importin alpha and beta subunits also known as karyopherins. Importin alpha binds the NLS-containing cargo in the cytoplasm and impo…	876	97.1080192946599	4.77978515625
Q14320	1	FA50A_HUMAN	FAM50A	Protein FAM50A OS=Homo sapiens GN=FAM50A PE=1 SV=2 - [FA50A_HUMAN]	This gene belongs to the FAM50 family. The encoded protein is highly conserved in length and sequence across different species. It is a basic protein containing a nuclear localization signal, and may function as a DNA-binding protein or a transcriptional factor. [provided by RefSeq, Sep 2009].	339	40.21646286466	6.82958984375
Q08554	1	DSC1_HUMAN	DSC1	Desmocollin-1 OS=Homo sapiens GN=DSC1 PE=1 SV=2 - [DSC1_HUMAN]		894	99.9237534546602	5.42724609375
Q06323	1	PSME1_HUMAN	PSME1	Proteasome activator complex subunit 1 OS=Homo sapiens GN=PSME1 PE=1 SV=1 - [PSME1_HUMAN]		249	28.70501612466	6.02392578125
Q04695	1	K1C17_HUMAN	KRT17	Keratin, type I cytoskeletal 17 OS=Homo sapiens GN=KRT17 PE=1 SV=2 - [K1C17_HUMAN]		432	48.07604632466	5.02099609375
Q01995	1	TAGL_HUMAN	TAGLN	Transgelin OS=Homo sapiens GN=TAGLN PE=1 SV=4 - [TAGL_HUMAN]		201	22.59643436466	8.83642578125
P78527	1	PRKDC_HUMAN	PRKDC	DNA-dependent protein kinase catalytic subunit OS=Homo sapiens GN=PRKDC PE=1 SV=3 - [PRKDC_HUMAN]	This gene encodes the catalytic subunit of the DNA-dependent protein kinase (DNA-PK). It functions with the Ku70/Ku80 heterodimer protein in DNA double strand break repair and recombination. The protein encoded is a member of the PI3/PI4-kinase family.[provided by RefSeq, Jul 2010].	4128	468.787932314663	7.12255859375
P78509	1	RELN_HUMAN	RELN	Reelin OS=Homo sapiens GN=RELN PE=1 SV=3 - [RELN_HUMAN]	This gene encodes a large secreted extracellular matrix protein thought to control cell-cell interactions critical for cell positioning and neuronal migration during brain development. This protein may be involved in schizophrenia, autism, bipolar disorder, major depression and in migration defects associated with temporal lobe epilepsy. Mutations of this gene are associated with autosomal recess…	3460	388.137468414666	5.88427734375
P62263	1	RS14_HUMAN	RPS14	40S ribosomal protein S14 OS=Homo sapiens GN=RPS14 PE=1 SV=3 - [RS14_HUMAN]	Ribosomes, the organelles that catalyze protein synthesis, consist of a small 40S subunit and a large 60S subunit. Together these subunits are composed of 4 RNA species and approximately 80 structurally distinct proteins. This gene encodes a ribosomal protein that is a component of the 40S subunit. The protein belongs to the S11P family of ribosomal proteins. It is located in the cytoplasm. Trans…	151	16.26253368466	10.05224609375
P60174	1	TPIS_HUMAN	TPI1	Triosephosphate isomerase OS=Homo sapiens GN=TPI1 PE=1 SV=3 - [TPIS_HUMAN]		286	30.77169764466	5.92236328125
P56715	1	RP1_HUMAN	RP1	Oxygen-regulated protein 1 OS=Homo sapiens GN=RP1 PE=1 SV=1 - [RP1_HUMAN]	This gene encodes a member of the doublecortin family. The protein encoded by this gene contains two doublecortin domains, which bind microtubules and regulate microtubule polymerization. The encoded protein is a photoreceptor microtubule-associated protein and is required for correct stacking of outer segment disc. This protein and the RP1L1 protein, another retinal-specific protein, play essent…	2156	240.51054389466	5.79541015625
P52565	1	GDIR1_HUMAN	ARHGDIA	Rho GDP-dissociation inhibitor 1 OS=Homo sapiens GN=ARHGDIA PE=1 SV=3 - [GDIR1_HUMAN]		204	23.19270640466	5.10986328125
P52209	1	6PGD_HUMAN	PGD	6-phosphogluconate dehydrogenase, decarboxylating OS=Homo sapiens GN=PGD PE=1 SV=3 - [6PGD_HUMAN]		483	53.10595580466	7.22509765625
P51858	1	HDGF_HUMAN	HDGF	Hepatoma-derived growth factor OS=Homo sapiens GN=HDGF PE=1 SV=1 - [HDGF_HUMAN]		240	26.77186803466	4.72900390625
P50454	1	SERPH_HUMAN	SERPINH1	Serpin H1 OS=Homo sapiens GN=SERPINH1 PE=1 SV=2 - [SERPH_HUMAN]		418	46.41117943466	8.68994140625
P48643	1	TCPE_HUMAN	CCT5	T-complex protein 1 subunit epsilon OS=Homo sapiens GN=CCT5 PE=1 SV=1 - [TCPE_HUMAN]	The protein encoded by this gene is a molecular chaperone that is a member of the chaperonin containing TCP1 complex (CCT), also known as the TCP1 ring complex (TRiC). This complex consists of two identical stacked rings, each containing eight different proteins. Unfolded polypeptides enter the central cavity of the complex and are folded in an ATP-dependent manner. The complex folds various prot…	541	59.63281064466	5.65576171875
P43487	1	RANG_HUMAN	RANBP1	Ran-specific GTPase-activating protein OS=Homo sapiens GN=RANBP1 PE=1 SV=1 - [RANG_HUMAN]	Ran/TC4-binding protein, RanBP1, interacts specifically with GTP-charged RAN. RANBP1 encodes a 23-kD protein that binds to RAN complexed with GTP but not GDP. RANBP1 does not activate GTPase activity of RAN but does markedly increase GTP hydrolysis by the RanGTPase-activating protein (RanGAP1). The RANBP1 cDNA encodes a 201-amino acid protein that is 92% similar to its mouse homolog. In both mamm…	201	23.29557154466	5.28759765625
P31629	1	ZEP2_HUMAN	HIVEP2	Transcription factor HIVEP2 OS=Homo sapiens GN=HIVEP2 PE=1 SV=2 - [ZEP2_HUMAN]	Members of the ZAS family, such as ZAS2 (HIVEP2), are large proteins that contain a ZAS domain, a modular protein structure consisting of a pair of C2H2 zinc fingers with an acidic-rich region and a serine/threonine-rich sequence. These proteins bind specific DNA sequences, including the kappa-B motif (GGGACTTTCC), in the promoters and enhancer regions of several genes and viruses, including huma…	2446	268.884628204663	6.96142578125
P29966	1	MARCS_HUMAN	MARCKS	Myristoylated alanine-rich C-kinase substrate OS=Homo sapiens GN=MARCKS PE=1 SV=4 - [MARCS_HUMAN]	The protein encoded by this gene is a substrate for protein kinase C. It is localized to the plasma membrane and is an actin filament crosslinking protein. Phosphorylation by protein kinase C or binding to calcium-calmodulin inhibits its association with actin and with the plasma membrane, leading to its presence in the cytoplasm. The protein is thought to be involved in cell motility, phagocytos…	332	31.53586663466	4.44970703125
P25705	1	ATPA_HUMAN	ATP5A1	ATP synthase subunit alpha, mitochondrial OS=Homo sapiens GN=ATP5A1 PE=1 SV=1 - [ATPA_HUMAN]		553	59.71359642466	9.12939453125
P23381	1	SYWC_HUMAN	WARS	Tryptophan--tRNA ligase, cytoplasmic OS=Homo sapiens GN=WARS PE=1 SV=2 - [SYWC_HUMAN]	Aminoacyl-tRNA synthetases catalyze the aminoacylation of tRNA by their cognate amino acid. Because of their central role in linking amino acids with nucleotide triplets contained in tRNAs, aminoacyl-tRNA synthetases are thought to be among the first proteins that appeared in evolution. Two forms of tryptophanyl-tRNA synthetase exist, a cytoplasmic form, named WARS, and a mitochondrial form, name…	471	53.13160920466	6.22705078125
P22102	1	PUR2_HUMAN	GART	Trifunctional purine biosynthetic protein adenosine-3 OS=Homo sapiens GN=GART PE=1 SV=1 - [PUR2_HUMAN]		1010	107.69900506466	6.69775390625
P21333	1	FLNA_HUMAN	FLNA	Filamin-A OS=Homo sapiens GN=FLNA PE=1 SV=4 - [FLNA_HUMAN]		2647	280.563886314661	6.06201171875
P20290	1	BTF3_HUMAN	BTF3	Transcription factor BTF3 OS=Homo sapiens GN=BTF3 PE=1 SV=1 - [BTF3_HUMAN]	This gene encodes the basic transcription factor 3. This protein forms a stable complex with RNA polymerase IIB and is required for transcriptional initiation. Alternative splicing results in multiple transcript variants encoding different isoforms. This gene has multiple pseudogenes. [provided by RefSeq, Jul 2008].	206	22.15442028466	9.37841796875
P20036	1	DPA1_HUMAN	HLA-DPA1	HLA class II histocompatibility antigen, DP alpha 1 chain OS=Homo sapiens GN=HLA-DPA1 PE=1 SV=1 - [DPA1_HUMAN]		260	29.36187623466	5.21142578125
P17655	1	CAN2_HUMAN	CAPN2	Calpain-2 catalytic subunit OS=Homo sapiens GN=CAPN2 PE=1 SV=6 - [CAN2_HUMAN]		700	79.94479716466	4.98291015625
P13797	1	PLST_HUMAN	PLS3	Plastin-3 OS=Homo sapiens GN=PLS3 PE=1 SV=4 - [PLST_HUMAN]		630	70.7662121346601	5.60498046875
P12956	1	XRCC6_HUMAN	XRCC6	X-ray repair cross-complementing protein 6 OS=Homo sapiens GN=XRCC6 PE=1 SV=2 - [XRCC6_HUMAN]		609	69.7990574846601	6.63916015625
P10599	1	THIO_HUMAN	TXN	Thioredoxin OS=Homo sapiens GN=TXN PE=1 SV=3 - [THIO_HUMAN]		105	11.72974219466	4.91943359375
P0C0L4	1	CO4A_HUMAN	C4A	Complement C4-A OS=Homo sapiens GN=C4A PE=1 SV=2 - [CO4A_HUMAN]		1744	192.66447969466	7.07861328125
P09936	1	UCHL1_HUMAN	UCHL1	Ubiquitin carboxyl-terminal hydrolase isozyme L1 OS=Homo sapiens GN=UCHL1 PE=1 SV=2 - [UCHL1_HUMAN]	The protein encoded by this gene belongs to the peptidase C12 family. This enzyme is a thiol protease that hydrolyzes a peptide bond at the C-terminal glycine of ubiquitin. This gene is specifically expressed in the neurons and in cells of the diffuse neuroendocrine system. Mutations in this gene may be associated with Parkinson disease.[provided by RefSeq, Sep 2009]. Publication Note: This RefSe…	223	24.80845905466	5.47802734375
P09525	1	ANXA4_HUMAN	ANXA4	Annexin A4 OS=Homo sapiens GN=ANXA4 PE=1 SV=4 - [ANXA4_HUMAN]		319	35.86012254466	6.12548828125
P08758	1	ANXA5_HUMAN	ANXA5	Annexin A5 OS=Homo sapiens GN=ANXA5 PE=1 SV=2 - [ANXA5_HUMAN]	The protein encoded by this gene belongs to the annexin family of calcium-dependent phospholipid binding proteins some of which have been implicated in membrane-related events along exocytotic and endocytotic pathways. Annexin 5 is a phospholipase A2 and protein kinase C inhibitory protein with calcium channel activity and a potential role in cellular signal transduction, inflammation, growth and…	320	35.91440263466	5.04638671875
P07900	1	HS90A_HUMAN	HSP90AA1	Heat shock protein HSP 90-alpha OS=Homo sapiens GN=HSP90AA1 PE=1 SV=5 - [HS90A_HUMAN]		732	84.60668521466	5.02099609375
P07355	1	ANXA2_HUMAN	ANXA2	Annexin A2 OS=Homo sapiens GN=ANXA2 PE=1 SV=2 - [ANXA2_HUMAN]	This gene encodes a member of the annexin family. Members of this calcium-dependent phospholipid-binding protein family play a role in the regulation of cellular growth and in signal transduction pathways. This protein functions as an autocrine factor which heightens osteoclast formation and bone resorption. This gene has three pseudogenes located on chromosomes 4, 9 and 10, respectively. Multipl…	339	38.57981643466	7.75244140625
P06744	1	G6PI_HUMAN	GPI	Glucose-6-phosphate isomerase OS=Homo sapiens GN=GPI PE=1 SV=4 - [G6PI_HUMAN]	This gene belongs to the GPI family whose members encode multifunctional phosphoglucose isomerase proteins involved in energy pathways. The protein encoded by this gene is a dimeric enzyme that catalyzes the reversible isomerization of glucose-6-phosphate and fructose-6-phosphate. The protein functions in different capacities inside and outside the cell. In the cytoplasm, the gene product is invo…	558	63.10724634466	8.32373046875
P05787	1	K2C8_HUMAN	KRT8	Keratin, type II cytoskeletal 8 OS=Homo sapiens GN=KRT8 PE=1 SV=7 - [K2C8_HUMAN]		483	53.67113550466	5.59228515625
P05186	1	PPBT_HUMAN	ALPL	Alkaline phosphatase, tissue-nonspecific isozyme OS=Homo sapiens GN=ALPL PE=1 SV=4 - [PPBT_HUMAN]		524	57.2686263646601	6.66845703125
P02750	1	A2GL_HUMAN	LRG1	Leucine-rich alpha-2-glycoprotein OS=Homo sapiens GN=LRG1 PE=1 SV=2 - [A2GL_HUMAN]		347	38.15411290466	6.94677734375
P02538	1	K2C6A_HUMAN	KRT6A	Keratin, type II cytoskeletal 6A OS=Homo sapiens GN=KRT6A PE=1 SV=3 - [K2C6A_HUMAN]	The protein encoded by this gene is a member of the keratin gene family. The type II cytokeratins consist of basic or neutral proteins which are arranged in pairs of heterotypic keratin chains coexpressed during differentiation of simple and stratified epithelial tissues. As many as six of this type II cytokeratin (KRT6) have been identified; the multiplicity of the genes is attributed to success…	564	60.00827710466	8.00146484375
P02461	1	CO3A1_HUMAN	COL3A1	Collagen alpha-1(III) chain OS=Homo sapiens GN=COL3A1 PE=1 SV=4 - [CO3A1_HUMAN]	This gene encodes the pro-alpha1 chains of type III collagen, a fibrillar collagen that is found in extensible connective tissues such as skin, lung, uterus, intestine and the vascular system, frequently in association with type I collagen. Mutations in this gene are associated with Ehlers-Danlos syndrome types IV, and with aortic and arterial aneurysms. Two transcripts, resulting from the use of…	1466	138.478979624661	6.60986328125
P01893	1	HLAH_HUMAN	HLAH	Putative HLA class I histocompatibility antigen, alpha chain H OS=Homo sapiens GN=HLA-H PE=5 SV=3 - [HLAH_HUMAN]		362	40.8661907046601	6.30322265625
P01699	1	LV101_HUMAN	LV101	Ig lambda chain V-I region VOR OS=Homo sapiens PE=1 SV=1 - [LV101_HUMAN]		111	11.50754699466	5.28759765625
P00751	1	CFAB_HUMAN	CFB	Complement factor B OS=Homo sapiens GN=CFB PE=1 SV=2 - [CFAB_HUMAN]	This gene encodes complement factor B, a component of the alternative pathway of complement activation. Factor B circulates in the blood as a single chain polypeptide. Upon activation of the alternative pathway, it is cleaved by complement factor D yielding the noncatalytic chain Ba and the catalytic subunit Bb. The active subunit Bb is a serine protease which associates with C3b to form the alte…	764	85.4785280746601	7.06396484375
P00747	1	PLMN_HUMAN	PLG	Plasminogen OS=Homo sapiens GN=PLG PE=1 SV=2 - [PLMN_HUMAN]		810	90.5101610046602	7.23974609375
P00736	1	C1R_HUMAN	C1R	Complement C1r subcomponent OS=Homo sapiens GN=C1R PE=1 SV=2 - [C1R_HUMAN]		705	80.06681760466	6.21435546875
O95490	1	LPHN2_HUMAN	LPHN2	Latrophilin-2 OS=Homo sapiens GN=LPHN2 PE=1 SV=2 - [LPHN2_HUMAN]	This gene encodes a member of the latrophilin subfamily of G-protein coupled receptors (GPCR). Latrophilins may function in both cell adhesion and signal transduction. In experiments with non-human species, endogenous proteolytic cleavage within a cysteine-rich GPS (G-protein-coupled-receptor proteolysis site) domain resulted in two subunits (a large extracellular N-terminal cell adhesion subunit…	1459	163.24430451466	6.43017578125
O94885	1	SASH1_HUMAN	SASH1	SAM and SH3 domain-containing protein 1 OS=Homo sapiens GN=SASH1 PE=1 SV=3 - [SASH1_HUMAN]		1247	136.56817051466	6.08740234375
O94763	1	RMP_HUMAN	C19orf2	Unconventional prefoldin RPB5 interactor 1 OS=Homo sapiens GN=URI1 PE=1 SV=3 - [RMP_HUMAN]		535	59.7955745046601	5.04638671875
O75787	1	RENR_HUMAN	ATP6AP2	Renin receptor OS=Homo sapiens GN=ATP6AP2 PE=1 SV=2 - [RENR_HUMAN]	This gene encodes a protein that is associated with adenosine triphosphatases (ATPases). Proton-translocating ATPases have fundamental roles in energy conservation, secondary active transport, acidification of intracellular compartments, and cellular pH homeostasis. There are three classes of ATPases- F, P, and V. The vacuolar (V-type) ATPases have a transmembrane proton-conducting sector and an …	350	38.98332583466	6.10009765625
O75570	1	RF1M_HUMAN	MTRF1	Peptide chain release factor 1, mitochondrial OS=Homo sapiens GN=MTRF1 PE=1 SV=2 - [RF1M_HUMAN]	The protein encoded by this gene was determined by in silico methods to be a mitochondrial protein with similarity to the peptide chain release factors (RFs) discovered in bacteria and yeast. The peptide chain release factors direct the termination of translation in response to the peptide chain termination codons. Initially thought to have a role in the termination of mitochondria protein synthe…	445	52.27282172466	8.49951171875
O60610	1	DIAP1_HUMAN	DIAPH1	Protein diaphanous homolog 1 OS=Homo sapiens GN=DIAPH1 PE=1 SV=2 - [DIAP1_HUMAN]		1272	141.25755009466	5.41455078125
O60361	1	NDK8_HUMAN	NDK8	Putative nucleoside diphosphate kinase OS=Homo sapiens GN=NME2P1 PE=5 SV=1 - [NDK8_HUMAN]		137	15.51898202466	8.57275390625
O43609	1	SPY1_HUMAN	SPRY1	Protein sprouty homolog 1 OS=Homo sapiens GN=SPRY1 PE=1 SV=2 - [SPY1_HUMAN]		319	35.09879883466	8.23583984375
O43505	1	B3GN1_HUMAN	B3GNT1	N-acetyllactosaminide beta-1,3-N-acetylglucosaminyltransferase OS=Homo sapiens GN=B3GNT1 PE=1 SV=1 - [B3GN1_HUMAN]	This gene encodes a member of the beta-1,3-N-acetylglucosaminyltransferase family. This enzyme is a type II transmembrane protein. It is essential for the synthesis of poly-N-acetyllactosamine, a determinant for the blood group i antigen. [provided by RefSeq, Jul 2008].	415	47.08887467466	7.19580078125
O15067	1	PUR4_HUMAN	PFAS	Phosphoribosylformylglycinamidine synthase OS=Homo sapiens GN=PFAS PE=1 SV=4 - [PUR4_HUMAN]		1338	144.64289737466	5.75732421875
